# Supplementary material for: The proteome of the blood–brain barrier in rat and mouse: highly specific identification of proteins on the luminal surface of brain microvessels by in vivo glycocapture
Source: Fluids Barriers CNS. 2024 Mar 4;21:23. doi: 10.1186/s12987-024-00523-x (PMC10910681; doi:10.1186/s12987-024-00523-x)
Supplement: Supplementary file 1 — Additional file 1: Data S1. Individual protein identification lists for all datasets. [file 12987_2024_523_MOESM1_ESM.xlsx]

## Sheet: Rat-CTL
Protein ID	Gene	Protein Description	Mapped Genes	Max Protein Probability	Max PeptideProphet Probability	#psm/gene	#psm/gene in OXY	Ratio (#psm/gene in OXY relative to in CTL)
Q6GVH5	Ggnbp2	Gametogenetin-binding protein 2		0.8314	0.8492	1	NA	NA
D3ZAU0	Muc5b	Mucin 5B, oligomeric mucus/gel-forming		0.995	1	1	NA	NA
P69897	Tubb5	Tubulin beta-5 chain		1	0.904	1	NA	NA
Q4QQV0	Tubb6	Tubulin beta chain		0.9998	1	1	NA	NA
Q2MHH0	Trarg1	Trafficking regulator of GLUT4 1		0.9783	0.794	1	NA	NA
D4A0J7	Olfml2b	Olfactomedin-like 2B		0.8177	0.9586	1	NA	NA
Q9QYP1	Lrp4	Low-density lipoprotein receptor-related protein 4		0.9947	0.9995	1	NA	NA
P06686	Atp1a2	Sodium/potassium-transporting ATPase subunit alpha-2		1	1	1	NA	NA
P13638	Atp1b2	Sodium/potassium-transporting ATPase subunit beta-2		0.9351	0.9874	1	64	64
P97829	Cd47	Leukocyte surface antigen CD47		0.9959	0.9393	1	41	41
P27274	Cd59	CD59 glycoprotein		0.9923	0.8681	1	19	19
D4A7W8	Mfap4	Microfibril-associated protein 4		0.995	1	1	11	11
P01830	Thy1	Thy-1 membrane glycoprotein		1	1	4	43	10.75
Q9ESS6	Bcam	Basal cell adhesion molecule		0.9985	1	2	13	6.5
P13596	Ncam1	Neural cell adhesion molecule 1		1	0.9848	3	19	6.33333
P11167	Slc2a1	Solute carrier family 2, facilitated glucose transporter member 1		1	1	4	25	6.25
P07340	Atp1b1	Sodium/potassium-transporting ATPase subunit beta-1		1	1	9	48	5.33333
P10111	Ppia	Peptidyl-prolyl cis-trans isomerase A	LOC100911252, Ppial4g	1	1	1	3	3
Q812E9	Gpm6a	Neuronal membrane glycoprotein M6-a		1	1	2	6	3
Q9JJK1	Gpm6b	Neuronal membrane glycoprotein M6-b		1	1	5	12	2.4
P31596	Slc1a2	Excitatory amino acid transporter 2		1	1	13	31	2.38462
P11442	Cltc	Clathrin heavy chain 1		1	1	1	2	2
P31647	Slc6a11	Sodium- and chloride-dependent GABA transporter 3		1	0.9998	3	4	1.33333
P84245	H3-3b	Histone H3.3	H3f3a-ps3, H3f3c, LOC108349691	1	1	1	1	1
O88989	Mdh1	Malate dehydrogenase, cytoplasmic		1	1	1	1	1
B5DF45	Traf6	TNF receptor-associated factor 6		0.9972	0.8052	1	1	1
Q63564	Sv2b	Synaptic vesicle glycoprotein 2B		1	0.9908	5	5	1
A0A8I6AQY2	Lrp1b	LDL receptor-related protein 1B		1	0.8078	1	1	1
P06687	Atp1a3	Sodium/potassium-transporting ATPase subunit alpha-3	Atp1a1, Atp1a2	1	1	4	4	1
D3ZJ08	Hist2h3c2	Histone H3		1	1	2	1	0.5
P68370	Tuba1a	Tubulin alpha-1A chain	ENSRNOG00000070725, Tuba1b, Tuba3b, Tuba4a	1	1	2	1	0.5

## Sheet: Mouse-CTL-IVE03only
Protein ID	Gene	Protein Description	Mapped Genes	Max Protein Probability	Max PeptideProphet Probability	#psm/gene	#psm/gene in OXY	Ratio (#psm/gene in OXY relative to in CTL)
Q6PIE5	Atp1a2	Sodium/potassium-transporting ATPase subunit alpha-2		1	1	1	NA	NA
Q08481	Pecam1	Platelet endothelial cell adhesion molecule		1	1	2	36	18
P18572	Bsg	Basigin		0.9974	1	1	14	14
P97370	Atp1b3	Sodium/potassium-transporting ATPase subunit beta-3		0.9974	1	1	9	9
Q05793	Hspg2	Basement membrane-specific heparan sulfate proteoglycan core protein		0.9974	1	1	7	7
O09117	Sypl1	Synaptophysin-like protein 1		0.9974	1	1	7	7
P55772	Entpd1	Ectonucleoside triphosphate diphosphohydrolase 1		0.9974	1	1	5	5
P35803	Gpm6b	Neuronal membrane glycoprotein M6-b		0.9974	1	1	4	4
P35802	Gpm6a	Neuronal membrane glycoprotein M6-a		1	1	1	3	3
P35330	Icam2	Intercellular adhesion molecule 2		0.7909	0.9092	1	3	3
P17809	Slc2a1	Solute carrier family 2, facilitated glucose transporter member 1		1	1	1	3	3
Q5DTL9	Slc4a10	Sodium-driven chloride bicarbonate exchanger		0.9999	1	2	4	2
O88792	F11r	Junctional adhesion molecule A		0.9974	1	2	3	1.5
P35846	Folr1	Folate receptor alpha		0.9838	0.9394	1	1	1
Q9DA75	Mfsd2a	Sodium-dependent lysophosphatidylcholine symporter 1		0.9974	1	1	1	1
Q6IFZ6	Krt77	Keratin, type II cytoskeletal 1b		0.9924	0.9826	1	1	1
Q9ERB5	Slco1c1	Solute carrier organic anion transporter family member 1C1		0.9974	1	2	1	0.5

## Sheet: Rat-OXY
Protein ID	Gene	Protein Description	Alternative Mapped Genes	Max Protein Probability	Top PeptideProphet Probability	#psm/gene	psm/ 1000000
Q3SWT0	Pecam1	Platelet endothelial cell adhesion molecule		1	1	91	26686.2
A0A8I6G502	Cdh13	Cadherin-13		1	1	75	21994.1
Q9WVT0	Adgrf5	Adhesion G protein-coupled receptor F5		1	1	60	17595.3
A0A8I6A2S5	Hspg2	Heparan sulfate proteoglycan 2		1	1	58	17008.8
F1MAN8	Lama5	Laminin subunit alpha 5		1	1	58	17008.8
Q6AYD4	Esam	Endothelial cell-selective adhesion molecule		1	1	56	16422.3
A0A0G2K2Y9	Plxnb2	Plexin B2		1	1	71	20821.1
P18614	Itga1	Integrin alpha-1		1	1	54	15835.8
Q6AXM6	Icam2	Intercellular adhesion molecule 2		1	1	52	15249.3
P47820	Ace	Angiotensin-converting enzyme		1	1	58	17008.8
Q9EQT5	Tinagl1	Tubulointerstitial nephritis antigen-like		1	1	48	14076.2
A0A0G2K0I6	Cdh5	Cadherin-5		1	1	48	14076.2
P08289	Alpl	Alkaline phosphatase, tissue-nonspecific isozyme		1	1	52	15249.3
Q794F9	Slc3a2	4F2 cell-surface antigen heavy chain		1	1	45	13196.5
P48284	Ca4	Carbonic anhydrase 4		1	1	34	9970.67
D3ZQK8	Ly75	Lymphocyte antigen 75		1	1	32	9384.16
Q9WTQ2	Podxl	Podocalyxin		1	1	31	9090.91
P97687	Entpd1	Ectonucleoside triphosphate diphosphohydrolase 1		1	1	33	9677.42
O35112	Alcam	CD166 antigen		1	1	43	12610
P49134	Itgb1	Integrin beta-1		1	1	32	9384.16
P15684	Anpep	Aminopeptidase N		1	1	29	8504.4
Q5EGZ1	Ace2	Angiotensin-converting enzyme 2		1	1	28	8211.14
I4DUB5	Itga3	Integrin alpha 3 variant B		1	1	25	7331.38
G3V8M6	Folr1	Folate receptor 1 (Adult), isoform CRA_b		1	1	26	7624.63
P31646	Slc6a13	Sodium- and chloride-dependent GABA transporter 2		1	1	26	7624.63
P04937	Fn1	Fibronectin		1	1	24	7038.12
A0A0G2KA82	Sypl1	Synaptophysin-like 1		1	1	32	9384.16
P10252	Cd48	CD48 antigen		1	1	26	7624.63
Q9EQP5	Prelp	Prolargin		1	1	22	6451.61
P14740	Dpp4	Dipeptidyl peptidase 4		1	1	23	6744.87
A0A0G2JWD0	Prom1	Prominin 1		1	1	22	6451.61
P26453	Bsg	Basigin		1	1	34	9970.67
Q9QWE9	Ggt5	Glutathione hydrolase 5 proenzyme		1	1	21	6158.36
Q00238	Icam1	Intercellular adhesion molecule 1		1	1	20	5865.1
F1MAA7	Lamc1	Laminin subunit gamma 1		1	1	20	5865.1
P11167	Slc2a1	Solute carrier family 2, facilitated glucose transporter member 1		1	1	25	7331.38
Q5FVC5	Nectin2	Nectin cell adhesion molecule 2		1	1	19	5571.85
P97943	Scarb1	Scavenger receptor class B member 1		1	1	19	5571.85
A0A0G2K8V0	Ptprm	Protein-tyrosine-phosphatase		1	1	19	5571.85
P51886	Lum	Lumican		1	1	18	5278.59
A0A8I5ZPP7	Lama2	Laminin subunit alpha 2		1	1	17	4985.34
A0A8I5ZW61	Tek	Receptor protein-tyrosine kinase		1	1	17	4985.34
Q4V8I1	Procr	Endothelial protein C receptor		1	1	17	4985.34
P27274	Cd59	CD59 glycoprotein		1	1	19	5571.85
O88775	Emb	Embigin		1	1	27	7917.89
O08564	Plpp1	Phospholipid phosphatase 1		1	1	17	4985.34
Q9JHY1	F11r	Junctional adhesion molecule A		1	1	16	4692.08
Q6AY20	M6pr	Cation-dependent mannose-6-phosphate receptor		1	1	18	5278.59
P12346	Tf	Serotransferrin		1	1	16	4692.08
Q66HH2	Emp2	Epithelial membrane protein 2		1	1	13	3812.32
F1LNH3	Col6a2	Collagen type VI alpha 2 chain		1	1	13	3812.32
Q9R066	Cxadr	Coxsackievirus and adenovirus receptor homolog		1	1	15	4398.83
P24062	Igf1r	Insulin-like growth factor 1 receptor		1	1	19	5571.85
B5DFC9	Nid2	Nidogen-2		1	1	13	3812.32
F1LQQ7	Scn7a	Sodium channel protein		1	1	13	3812.32
Q99376	Tfrc	Transferrin receptor protein 1		1	1	13	3812.32
O55158	Tspan8	Tetraspanin		1	1	13	3812.32
Q9WV78	Plvap	Plasmalemma vesicle-associated protein		1	1	12	3519.06
P97829	Cd47	Leukocyte surface antigen CD47		1	1	41	12023.5
P21588	Nt5e	5'-nucleotidase		1	1	14	4105.57
Q9ESS6	Bcam	Basal cell adhesion molecule		1	1	13	3812.32
Q10743	Adam10	Disintegrin and metalloproteinase domain-containing protein 10		1	1	12	3519.06
Q08406	Cntfr	Ciliary neurotrophic factor receptor subunit alpha		1	1	14	4105.57
O35370	Thbd	Thrombomodulin		1	1	11	3225.81
P15127	Insr	Insulin receptor		1	1	15	4398.83
Q5U1V9	Tspan31	Tetraspanin-31		1	1	16	4692.08
P30823	Slc7a1	High affinity cationic amino acid transporter 1		1	1	13	3812.32
D4A7W8	Mfap4	Microfibril-associated protein 4		1	1	11	3225.81
P04218	Cd200	OX-2 membrane glycoprotein		1	1	15	4398.83
P25304	Agrn	Agrin		1	1	12	3519.06
G3V9M6	Fbn1	Fibrillin 1		1	1	10	2932.55
Q01129	Dcn	Decorin		1	1	10	2932.55
Q5RK27	Slc12a7	Solute carrier family 12 member 7		0.9998	1	10	2932.55
P13599	Fcgrt	IgG receptor FcRn large subunit p51		1	1	11	3225.81
Q9Z1Y3	Cdh2	Cadherin-2		1	1	12	3519.06
Q9EPF2	Mcam	Cell surface glycoprotein MUC18		1	1	9	2639.3
D4A517	Slc39a10	Solute carrier family 39 member 10		1	1	14	4105.57
P15800	Lamb2	Laminin subunit beta-2		1	1	9	2639.3
P26644	Apoh	Beta-2-glycoprotein 1		1	1	11	3225.81
P54848	Emp1	Epithelial membrane protein 1		1	1	9	2639.3
Q5M7W6	Fam234a	Protein FAM234A		1	1	11	3225.81
Q63118	Calcrl	Calcitonin gene-related peptide type 1 receptor		1	1	10	2932.55
O54861	Sort1	Sortilin		1	1	14	4105.57
Q80W57	Abcg2	Broad substrate specificity ATP-binding cassette transporter ABCG2		1	1	8	2346.04
A0A0G2K1E2	Itga5	Integrin subunit alpha 5		1	1	10	2932.55
Q6AYT8	Mpzl1	Myelin protein zero-like protein 1		1	1	10	2932.55
F1LTF8	Lama4	Laminin subunit alpha 4		1	1	9	2639.3
A2VCW5	Slc38a5	Sodium-coupled neutral amino acid transporter 5		1	1	9	2639.3
P24942	Slc1a3	Excitatory amino acid transporter 1		1	1	23	6744.87
Q9QZA6	Cd151	CD151 antigen		1	1	10	2932.55
A0A8I6AA94	Ano6	Anoctamin		1	1	10	2932.55
D3ZCF8	Abca8a	ATP-binding cassette, subfamily A (ABC1), member 8a		1	1	9	2639.3
O08590	Aoc3	Membrane primary amine oxidase		1	1	8	2346.04
Q63135	Cr1l	Complement component receptor 1-like protein		1	1	8	2346.04
D3ZZT9	Col14a1	Collagen type XIV alpha 1 chain		1	1	7	2052.79
Q9JHJ1	Ramp2	Receptor activity-modifying protein 2		1	1	7	2052.79
Q5FVL6	Tspan13	Tetraspanin-13		1	1	9	2639.3
P52796	Efnb1	Ephrin-B1		1	1	8	2346.04
Q9QYV0	Adam15	Disintegrin and metalloproteinase domain-containing protein 15		0.9997	1	7	2052.79
Q63493	Cd1d	Antigen-presenting glycoprotein CD1d		0.9999	1	7	2052.79
Q924C3	Enpp1	Ectonucleotide pyrophosphatase/phosphodiesterase family member 1		0.9997	0.9985	7	2052.79
P47853	Bgn	Biglycan		1	1	7	2052.79
Q63377	Atp1b3	Sodium/potassium-transporting ATPase subunit beta-3	AABR07070238.1	1	1	6	1759.53
Q9Z2Q3	Hyal2	Hyaluronidase-2		1	1	6	1759.53
A0A8J8YPS9	RT1-CE5	RT1 class I, locus CE16		1	1	6	1759.53
D3ZW62	Thsd1	Thrombospondin type 1 domain-containing 1		0.998	1	6	1759.53
Q9WVH8	Fbln5	Fibulin-5		1	1	6	1759.53
P40241	Cd9	CD9 antigen		1	1	7	2052.79
P50123	Enpep	Glutamyl aminopeptidase		1	1	11	3225.81
Q6X936	Kirrel1	Kin of IRRE-like protein 1		0.9935	1	6	1759.53
F7FAJ9	Car12	Carbonic anhydrase		1	1	6	1759.53
P16573	Ceacam1	Carcinoembryonic antigen-related cell adhesion molecule 1		1	1	6	1759.53
E9PTX9	Slc12a2	Solute carrier family 12 member 2		1	1	11	3225.81
A0A8I6AJE9	Itga6	Integrin subunit alpha 6		1	1	9	2639.3
Q0H8B9	Clec2d11	C-type lectin domain family 2 member D11		0.9935	1	5	1466.28
Q62773	Slc28a2	Sodium/nucleoside cotransporter 2		1	1	5	1466.28
D3ZTV3	Flrt2	Leucine-rich repeat transmembrane protein FLRT2		0.9969	1	7	2052.79
P13635	Cp	Ceruloplasmin		0.9946	1	6	1759.53
A0A8I6GLR1	Col18a1	Collagen type XVIII alpha 1 chain		1	1	6	1759.53
A0A0G2K0Q8	Susd2	Sushi domain-containing 2		1	1	8	2346.04
P29534	Vcam1	Vascular cell adhesion protein 1		1	1	8	2346.04
A0A0G2JZA7	Cemip2	Hyaluronoglucosaminidase		0.9935	1	5	1466.28
O35913	Slco1a4	Solute carrier organic anion transporter family member 1A4		1	1	5	1466.28
A0A0G2JZ40	Reck	RCG54895, isoform CRA_a		1	1	6	1759.53
O35956	Slc22a6	Solute carrier family 22 member 6		1	1	6	1759.53
Q9QX82	Cd164	Sialomucin core protein 24		1	1	6	1759.53
M0RDA4	Ephb4	Receptor protein-tyrosine kinase		0.9997	1	5	1466.28
Q68FQ2	Jam3	Junctional adhesion molecule C		1	0.9999	5	1466.28
Q5FVQ0	Slc39a8	Metal cation symporter ZIP8		0.9935	1	5	1466.28
Q9EPZ7	Slco1c1	Solute carrier organic anion transporter family member 1C1		1	1	6	1759.53
Q0KL00	Piezo1	Piezo-type mechanosensitive ion channel component 1		1	1	5	1466.28
D3ZUD8	Tm9sf3	Transmembrane 9 superfamily member		0.9935	1	5	1466.28
A0A8I5Y224	Adam9	ADAM metallopeptidase domain 9		1	1	5	1466.28
P29975	Aqp1	Aquaporin-1		1	1	4	1173.02
M0R5F1	Aspn	Asporin		1	1	4	1173.02
Q63072	Bst1	ADP-ribosyl cyclase/cyclic ADP-ribose hydrolase 2		0.9996	1	4	1173.02
Q80W87	Robo4	Roundabout homolog 4		0.9935	1	4	1173.02
A0A0G2K171	Slc19a3	Solute carrier family 19 member 3		1	1	4	1173.02
P53767	Flt1	Vascular endothelial growth factor receptor 1		1	1	6	1759.53
Q9QYW5	Emp3	Epithelial membrane protein 3		0.9969	1	5	1466.28
D3ZI91	Glipr1l1	GLIPR1-like 1		1	1	4	1173.02
Q9R0W2	Slc22a2	Solute carrier family 22 member 2		1	1	5	1466.28
Q811A2	Bst2	Bone marrow stromal antigen 2		1	1	4	1173.02
P97675	Enpp3	Ectonucleotide pyrophosphatase/phosphodiesterase family member 3		1	1	4	1173.02
P05544	Serpina3l	Serine protease inhibitor A3L	Serpina3c, Serpina3k, Serpina3n	0.9935	1	4	1173.02
Q8VII6	Slc44a1	Choline transporter-like protein 1		1	1	6	1759.53
D3Z967	Tspan33	Tetraspanin		1	1	6	1759.53
P01830	Thy1	Thy-1 membrane glycoprotein		1	1	43	12610
P24090	Ahsg	Alpha-2-HS-glycoprotein		1	1	6	1759.53
Q920H8	Heph	Hephaestin		1	1	8	2346.04
Q63008	Slc5a5	Sodium/iodide cotransporter		0.9996	1	5	1466.28
B5D5N9	Slc7a2	Cationic amino acid transporter 2		1	1	5	1466.28
D3Z9E1	Emilin1	Elastin microfibril interfacer 1		1	1	3	879.765
Q63258	Itga7	Integrin alpha-7		0.9969	1	3	879.765
A0A8I5ZQ25	Lamb1	Laminin subunit beta 1		0.9969	1	3	879.765
P10111	Ppia	Peptidyl-prolyl cis-trans isomerase A	LOC100911252, Ppial4g	1	1	3	879.765
Q64244	Cd38	ADP-ribosyl cyclase/cyclic ADP-ribose hydrolase 1		1	1	5	1466.28
Q1WIM3	Cadm3	Cell adhesion molecule 3		1	1	7	2052.79
O54698	Slc29a1	Equilibrative nucleoside transporter 1		1	1	8	2346.04
Q62638	Glg1	Golgi apparatus protein 1		1	1	7	2052.79
Q62786	Ptgfrn	Prostaglandin F2 receptor negative regulator		1	1	6	1759.53
Q91XU8	Cds2	Phosphatidate cytidylyltransferase 2		1	1	4	1173.02
Q9JLA3	Uggt1	UDP-glucose:glycoprotein glucosyltransferase 1		1	1	4	1173.02
Q63632	Slc12a4	Solute carrier family 12 member 4		0.9935	1	3	879.765
P06687	Atp1a3	Sodium/potassium-transporting ATPase subunit alpha-3		1	1	4	1173.02
P25286	Atp6v0a1	V-type proton ATPase 116 kDa subunit a 1		1	0.9782	2	586.51
P26051	Cd44	CD44 antigen		1	1	2	586.51
A0A8I6AHL9	Col6a3	Collagen type VI alpha 3 chain		1	1	2	586.51
D3ZP75	Lypd8	LY6/PLAUR domain-containing 8		0.9935	1	2	586.51
A0A8J8XMU1	Ptprk	Protein-tyrosine-phosphatase		1	1	2	586.51
Q4V892	Sigirr	Single Ig IL-1-related receptor		0.9919	0.9995	2	586.51
Q5EC47	Slc13a4	Sodium sulfate cotransporter-2		0.9946	1	2	586.51
P23347	Slc4a2	Anion exchange protein 2		1	1	2	586.51
P28572	Slc6a9	Sodium- and chloride-dependent glycine transporter 1		0.9978	0.8627	2	586.51
Q62935	Vwf	von Willebrand factor (Fragment)		1	1	2	586.51
A0A096MJG4	Crtac1	Cartilage acidic protein 1		0.9946	1	2	586.51
Q2QDE7	Dnase1l1	Deoxyribonuclease-1-like 1		0.9935	1	2	586.51
Q641X2	Leo1	RNA polymerase-associated protein LEO1		0.9999	0.9607	2	586.51
P50609	Fmod	Fibromodulin		1	1	4	1173.02
P14562	Lamp1	Lysosome-associated membrane glycoprotein 1		1	0.9991	3	879.765
D3ZQP6	Sema7a	Sema domain, immunoglobulin domain (Ig), and GPI membrane anchor, (Semaphorin) 7A (Predicted)		1	1	8	2346.04
A0A0G2JSI4	Adgre5	Adhesion G protein-coupled receptor E5		1	1	2	586.51
Q9JHI3	Slco2b1	Solute carrier organic anion transporter family member 2B1		1	1	2	586.51
P61943	St3gal6	Type 2 lactosamine alpha-2,3-sialyltransferase		0.9998	1	2	586.51
B2B9A9	Efnb2	Ephrin B2		0.9935	1	4	1173.02
Q66HD0	Hsp90b1	Endoplasmin		1	1	3	879.765
Q00657	Cspg4	Chondroitin sulfate proteoglycan 4		1	1	5	1466.28
P11442	Cltc	Clathrin heavy chain 1		1	1	2	586.51
A0A8I5ZZF0	Itih5	Inter-alpha-trypsin inhibitor heavy chain 5		0.9935	1	2	586.51
B2RYF6	Clptm1	CLPTM1 regulator of GABA type A receptor forward-trafficking		1	1	3	879.765
Q3MHC0	Jam2	Junctional adhesion molecule 2		0.9969	1	2	586.51
B2RYD7	Stt3b	Dolichyl-diphosphooligosaccharide--protein glycotransferase		1	1	4	1173.02
P97544	Plpp3	Phospholipid phosphatase 3		1	1	8	2346.04
P17046	Lamp2	Lysosome-associated membrane glycoprotein 2		1	1	2	586.51
P54001	P4ha1	Prolyl 4-hydroxylase subunit alpha-1		1	1	2	586.51
A0A8I6AGQ6	Adam12	ADAM metallopeptidase domain 12		0.9143	0.9869	1	293.255
P32215	Adcyap1r1	Pituitary adenylate cyclase-activating polypeptide type I receptor		0.9888	0.8577	1	293.255
O88923	Adgrl2	Adhesion G protein-coupled receptor L2		0.8287	0.9704	1	293.255
Q9ESC1	Adgrl4	Adhesion G protein-coupled receptor L4		0.9935	1	1	293.255
P11507	Atp2a2	Sarcoplasmic/endoplasmic reticulum calcium ATPase 2	Atp2a1	1	1	1	293.255
A0A8I6AHH2	Car14	Carbonic anhydrase 14		0.9995	0.9812	1	293.255
Q07969	Cd36	Platelet glycoprotein 4		0.7825	0.9603	1	293.255
D3ZUL3	Col6a1	Collagen type VI alpha 1 chain		0.9929	0.9987	1	293.255
A0A0G2JTX7	Col6a5	Collagen type VI alpha 5 chain		0.9969	1	1	293.255
A0A096MK61	Crtap	Cartilage associated protein-like 1		0.9935	1	1	293.255
Q6Q3E8	Eng	Endoglin		0.9935	1	1	293.255
D3ZNG4	Slc2a12	Solute carrier family 2 (Facilitated glucose transporter), member 12 (Predicted)		0.9946	1	1	293.255
A0A8I5ZZ30	Tm4sf1	Transmembrane 4 L six family member 1		1	0.9864	1	293.255
A0A8I6GJQ1	Adamtsl5	ADAMTS-like 5		0.9935	1	1	293.255
P11962	Cga	Glycoprotein hormones alpha chain		0.7522	0.9531	1	293.255
Q0V8T6	Cntnap5a	Contactin-associated protein like 5-1		0.9228	0.9858	1	293.255
B1H282	Colgalt1	Collagen beta(1-O)galactosyltransferase 1		0.9638	0.9953	1	293.255
Q66H94	Fkbp9	Peptidyl-prolyl cis-trans isomerase FKBP9		0.7596	0.9549	1	293.255
P84245	H3-3b	Histone H3.3	H3f3a-ps3, H3f3c, LOC108349691	1	1	1	293.255
D3ZJ08	Hist2h3c2	Histone H3		1	1	1	293.255
O88989	Mdh1	Malate dehydrogenase, cytoplasmic		1	1	1	293.255
Q5U367	Plod3	Multifunctional procollagen lysine hydroxylase and glycosyltransferase LH3		0.9935	1	1	293.255
B5DF45	Traf6	TNF receptor-associated factor 6		0.8839	0.7601	1	293.255
P68370	Tuba1a	Tubulin alpha-1A chain	ENSRNOG00000070725, Tuba1b, Tuba3b, Tuba4a	1	0.9999	1	293.255
P31643	Slc6a6	Sodium- and chloride-dependent taurine transporter		1	1	3	879.765
D4A2W1	Enpp4	Bis(5'-adenosyl)-triphosphatase		1	1	8	2346.04
Q9WTW8	Slc23a2	Solute carrier family 23 member 2		1	1	5	1466.28
P84903	Stim1	Stromal interaction molecule 1		1	1	2	586.51
P25235	Rpn2	Dolichyl-diphosphooligosaccharide--protein glycosyltransferase subunit 2		0.9935	1	1	293.255
A0A1W2Q610	Slc26a7	Anion exchange transporter		1	1	1	293.255
P21575	Dnm1	Dynamin-1		1	0.971	1	293.255
A0A8I5ZYP3	LOC100363993	Testis expressed gene 16-like		0.9665	0.7651	1	293.255
P25236	Selenop	Selenoprotein P		0.9995	1	2	586.51
Q63345	Mog	Myelin-oligodendrocyte glycoprotein		1	1	7	2052.79
Q9R1N3	Slc4a7	Sodium bicarbonate cotransporter 3		0.9946	1	4	1173.02
B1PLB1	Cd34	CD34 antigen (Predicted)		0.9941	0.9999	1	293.255
P14480	Fgb	Fibrinogen beta chain		0.9928	0.9999	1	293.255
D3ZRX7	Pcdh10	Protocadherin 10		0.9477	0.8618	1	293.255
A0A8I6A5F2	Sun1	Sad1 and UNC84 domain-containing 1		0.9928	0.9999	1	293.255
Q9WTN5	Tpcn1	Two pore calcium channel protein 1		0.9935	1	1	293.255
P20786	Pdgfra	Platelet-derived growth factor receptor alpha		1	1	2	586.51
Q8CGU6	Ncstn	Nicastrin		1	1	9	2639.3
Q7TP48	Apmap	Adipocyte plasma membrane-associated protein		0.9935	1	1	293.255
Q7TPB4	Cd276	CD276 antigen		0.9961	0.9993	1	293.255
E9PTZ1	Pear1	Platelet endothelial aggregation receptor 1		0.9935	1	1	293.255
A0A8I6AC00	Sun2	Sad1 and UNC84 domain-containing 2		0.9896	0.9994	1	293.255
P24268	Ctsd	Cathepsin D		0.9999	1	2	586.51
G3V7P2	Fgl2	Fibrinogen-like 2		0.9935	1	2	586.51
F1LP13	Ptprg	Protein-tyrosine-phosphatase		1	1	9	2639.3
O89039	Ackr3	Atypical chemokine receptor 3		0.9374	0.9909	1	293.255
D3ZG79	Ctns	Cystinosin, lysosomal cystine transporter		0.9935	1	1	293.255
A0A8I5ZYA8	Emc1	ER membrane protein complex subunit 1		0.9896	0.9994	1	293.255
Q6P7S1	Asah1	Acid ceramidase		0.9935	1	1	293.255
Q8R2H5	Gpld1	Phosphatidylinositol-glycan-specific phospholipase D		0.9981	1	1	293.255
D4A0Z1	Tspan14	Tetraspanin		1	1	3	879.765
Q0PMD2	Antxr1	Anthrax toxin receptor 1		0.9057	0.8322	1	293.255
Q3T1K1	Cers2	Ceramide synthase 2		0.9935	1	1	293.255
O35786	Cmklr1	Chemerin-like receptor 1		0.8618	0.8048	1	293.255
D4ADC7	Adgra2	Adhesion G protein-coupled receptor A2		1	0.824	2	586.51
D4AE25	Cd274	CD274 molecule		0.8012	0.9645	2	586.51
G3V6N2	Tmed4	Transmembrane p24-trafficking protein 4		1	1	2	586.51
P51577	P2rx4	P2X purinoceptor 4		0.9935	1	1	293.255
M0R402	Tmx3	RCG20581, isoform CRA_a		0.9922	0.9998	1	293.255
D4A917	Ltbp4	Latent-transforming growth factor beta-binding protein 4		0.9992	1	1	293.255
A0A8I6ANQ3	Igsf8	Immunoglobulin superfamily, member 8		1	1	8	2346.04
B5MEV3	Slc52a2	Solute carrier family 52, riboflavin transporter, member 2		0.9935	1	1	293.255
Q6AY41	Tmem30a	Cell cycle control protein 50A		1	1	5	1466.28
Q68FV6	Glmp	Glycosylated lysosomal membrane protein		1	1	2	586.51
B1WBW6	Mfsd2a	Hypothetical LOC298504 (Predicted)		1	1	2	586.51
Q9R1U7	Slc22a8	Organic anion transporter 3		1	1	2	586.51
Q9WVC1	Slit2	Slit homolog 2 protein (Fragment)		0.9935	1	1	293.255
P22057	Ptgds	Prostaglandin-H2 D-isomerase		0.9935	1	1	293.255
D3Z9K9	Gdpd2	Glycerophosphodiester phosphodiesterase domain containing 2 (Predicted), isoform CRA_a		0.965	0.9316	2	586.51
O70513	Lgals3bp	Galectin-3-binding protein		1	1	2	586.51
O70594	Slc22a5	Solute carrier family 22 member 5		0.9935	1	2	586.51
Q9QWJ9	Nrp1	Neuropilin-1		1	1	4	1173.02
A0A8I6B3X3	Hepacam	Hepatic and glial cell adhesion molecule		0.9996	0.7602	1	293.255
O88871	Gabbr2	Gamma-aminobutyric acid type B receptor subunit 2		0.9999	1	3	879.765
A0A8I5ZU75	Nectin3	Nectin cell adhesion molecule 3		0.9762	0.9973	3	879.765
P05371	Clu	Clusterin		1	1	7	2052.79
Q64663	P2rx7	P2X purinoceptor 7		0.9999	1	4	1173.02
A0A8I6ABU1	Slc39a14	Solute carrier family 39 member 14		0.9969	1	1	293.255
D4ABX6	Mmrn2	Multimerin 2		0.9872	0.9968	1	293.255
D3ZEH5	Sidt2	SID1 transmembrane family member 2		1	1	3	879.765
P51792	Clcn3	H(+)/Cl(-) exchange transporter 3		0.8487	0.9745	1	293.255
G3V6X1	Fbln2	Fibulin 2		0.9935	1	1	293.255
A0A8I6AQY2	Lrp1b	LDL receptor-related protein 1B		1	0.9096	1	293.255
Q765A7	Pgap1	GPI inositol-deacylase		0.9794	0.9978	1	293.255
A0A8I6A4E5	Tmem62	Transmembrane protein 62		0.9935	1	1	293.255
P42533	F3	Tissue factor		0.9935	1	2	586.51
F1LVL2	Icoslg	Inducible T-cell co-stimulator ligand		0.9946	1	2	586.51
Q6AYP2	Mfap3l	Microfibrillar-associated protein 3-like		1	1	2	586.51
P45479	Ppt1	Palmitoyl-protein thioesterase 1		0.9935	1	2	586.51
Q9QYP2	Celsr2	Cadherin EGF LAG seven-pass G-type receptor 2 (Fragment)		0.9935	1	1	293.255
B2GV54	Nceh1	Neutral cholesterol ester hydrolase 1		0.924	0.9886	1	293.255
Q80ZA5	Slc4a10	Sodium-driven chloride bicarbonate exchanger		1	1	21	6158.36
Q80Z70	Sel1l	Protein sel-1 homolog 1		0.9935	1	1	293.255
Q63604	Ntrk2	BDNF/NT-3 growth factors receptor		1	1	10	2932.55
A0A8I6AE78	Hgsnat	Heparan-alpha-glucosaminide N-acetyltransferase		0.9935	1	1	293.255
Q4TU93	Mrc2	C-type mannose receptor 2		1	0.999	3	879.765
F1LZX9	Itgav	Integrin subunit alpha V		1	1	5	1466.28
P40190	Il6st	Interleukin-6 receptor subunit beta		0.9991	0.9993	1	293.255
D3ZJ86	Slc9a6	Sodium/hydrogen exchanger		1	0.999	3	879.765
Q5FVJ6	Bscl2	Seipin		0.9935	1	1	293.255
A0A8I6ALM9	Ptk7	Protein tyrosine kinase 7		0.9994	0.9171	2	586.51
P27615	Scarb2	Lysosome membrane protein 2		1	1	7	2052.79
Q9EPQ0	Slc24a3	Sodium/potassium/calcium exchanger 3 (Fragment)		0.9935	1	1	293.255
D3ZRF9	Mcoln1	Mucolipin TRP cation channel 1		0.9998	1	2	586.51
M0R3L8	Gba	Glucosylceramidase		1	1	3	879.765
A0A8J8Y8J8	Ostm1	Osteoclastogenesis-associated transmembrane protein 1		0.9935	1	1	293.255
O88397	Slco1a5	Solute carrier organic anion transporter family member 1A5		1	1	2	586.51
Q63175	Serinc5	Serine incorporator 5		0.9999	0.9728	1	293.255
Q62634	Slc17a7	Vesicular glutamate transporter 1		1	0.9994	2	586.51
G3V7K5	Npc1	NPC intracellular cholesterol transporter 1		0.9998	1	1	293.255
A0A8I6ACY3	Tmem87a	Transmembrane protein 87A		0.9935	1	1	293.255
E9PSP1	Pltp	Phospholipid transfer protein		0.9996	0.9969	3	879.765
P97603	Neo1	Neogenin (Fragment)		0.9935	1	3	879.765
G3V881	Lingo1	Leucine rich repeat neuronal 6A, isoform CRA_a		0.9864	0.9989	1	293.255
Q63424	Slc15a2	Solute carrier family 15 member 2		1	1	7	2052.79
Q1WIM1	Cadm4	Cell adhesion molecule 4		1	1	4	1173.02
O35795	Entpd2	Ectonucleoside triphosphate diphosphohydrolase 2		0.9946	1	2	586.51
B4F795	Slc44a2	Choline transporter-like protein 2		1	1	7	2052.79
P28648	Cd63	CD63 antigen		0.9998	0.9952	5	1466.28
F1LNP8	Nectin1	Nectin cell adhesion molecule 1		1	1	3	879.765
P10960	Psap	Prosaposin		1	1	8	2346.04
Q6AYP5	Cadm1	Cell adhesion molecule 1		1	1	43	12610
P97629	Lnpep	Leucyl-cystinyl aminopeptidase		0.7587	0.9547	1	293.255
P46101	Dpp6	Dipeptidyl aminopeptidase-like protein 6		0.9969	1	1	293.255
F7EYB9	Omg	Oligodendrocyte-myelin glycoprotein		1	0.9992	2	586.51
F1MA97	Thsd7a	Thrombospondin type 1 domain-containing 7A		0.9969	1	1	293.255
P0C5X8	Ttyh1	Protein tweety homolog 1		0.9998	1	3	879.765
P54290	Cacna2d1	Voltage-dependent calcium channel subunit alpha-2/delta-1		1	1	4	1173.02
O70352	Cd82	CD82 antigen		1	1	5	1466.28
G3V824	Igf2r	Insulin-like growth factor 2 receptor		0.9994	1	3	879.765
P97710	Sirpa	Tyrosine-protein phosphatase non-receptor type substrate 1		1	1	5	1466.28
P13852	Prnp	Major prion protein		1	1	6	1759.53
Q63564	Sv2b	Synaptic vesicle glycoprotein 2B		1	0.9998	5	1466.28
P31647	Slc6a11	Sodium- and chloride-dependent GABA transporter 3		1	1	4	1173.02
Q8VHW5	Cacng8	Voltage-dependent calcium channel gamma-8 subunit		0.9851	0.9987	2	586.51
P97685	Nfasc	Neurofascin		0.8482	0.9744	1	293.255
Q63633	Slc12a5	Solute carrier family 12 member 5		1	1	11	3225.81
Q9Z0J8	Negr1	Neuronal growth regulator 1		0.9946	1	3	879.765
P23978	Slc6a1	Sodium- and chloride-dependent GABA transporter 1		1	1	2	586.51
P97546	Nptn	Neuroplastin		1	1	17	4985.34
F1M8G9	Ncam2	Neural cell adhesion molecule 2		1	0.9996	3	879.765
P32736	Opcml	Opioid-binding protein/cell adhesion molecule		0.9946	1	2	586.51
Q1WIM2	Cadm2	Cell adhesion molecule 2		1	1	2	586.51
Q05695	L1cam	Neural cell adhesion molecule L1		1	1	5	1466.28
G3V928	Lrp1	Prolow-density lipoprotein receptor-related protein 1		1	0.9869	5	1466.28
Q63198	Cntn1	Contactin-1		1	1	7	2052.79
Q812E9	Gpm6a	Neuronal membrane glycoprotein M6-a		1	1	6	1759.53
Q62718	Ntm	Neurotrimin		1	1	4	1173.02
P97686	Nrcam	Neuronal cell adhesion molecule		1	1	3	879.765
D4A435	Icam5	Intercellular adhesion molecule 5		0.9946	1	2	586.51
P13596	Ncam1	Neural cell adhesion molecule 1		1	1	19	5571.85
P31596	Slc1a2	Excitatory amino acid transporter 2		1	1	31	9090.91
P13638	Atp1b2	Sodium/potassium-transporting ATPase subunit beta-2		1	1	64	18768.3
Q62813	Lsamp	Limbic system-associated membrane protein		1	1	8	2346.04
P07722	Mag	Myelin-associated glycoprotein		1	1	9	2639.3
Q9JJK1	Gpm6b	Neuronal membrane glycoprotein M6-b		1	1	12	3519.06
P07340	Atp1b1	Sodium/potassium-transporting ATPase subunit beta-1		1	1	48	14076.2

## Sheet: Mouse-OXY-IVE03only
Protein ID	Gene	Protein Description	Alternative Mapped Genes	Max Protein Probability	Top PeptideProphet Probability	#psm/gene	psm/ 1000000
Q8K449	Abca9	ATP-binding cassette sub-family A member 9		1	1	6	8862.63
P09470	Ace	Angiotensin-converting enzyme		1	1	4	5908.42
O35598	Adam10	Disintegrin and metalloproteinase domain-containing protein 10		1	0.9667	1	1477.1
Q91ZV8	Adgra2	Adhesion G protein-coupled receptor A2		1	1	2	2954.21
G5E8Q8	Adgrf5	Adhesion G protein-coupled receptor F5		1	1	7	10339.7
Q61490	Alcam	CD166 antigen		1	1	10	14771
P09242	Alpl	Alkaline phosphatase, tissue-nonspecific isozyme		1	1	13	19202.4
Q6P9J9	Ano6	Anoctamin-6		1	1	5	7385.52
P97449	Anpep	Aminopeptidase N		1	1	15	22156.6
Q9CZ52	Antxr1	Anthrax toxin receptor 1		0.9888	0.9147	1	1477.1
O70423	Aoc3	Membrane primary amine oxidase		0.9996	0.9998	1	1477.1
Q01339	Apoh	Beta-2-glycoprotein 1		0.9987	0.994	2	2954.21
Q02013	Aqp1	Aquaporin-1		0.9732	0.9939	1	1477.1
Q99MQ4	Aspn	Asporin		0.9935	0.9993	2	2954.21
Q6PIC6	Atp1a3	Sodium/potassium-transporting ATPase subunit alpha-3	Atp1a1, Atp1a2, Atp4a	1	0.8937	1	1477.1
P14094	Atp1b1	Sodium/potassium-transporting ATPase subunit beta-1		1	1	12	17725.3
P14231	Atp1b2	Sodium/potassium-transporting ATPase subunit beta-2		1	1	29	42836
P97370	Atp1b3	Sodium/potassium-transporting ATPase subunit beta-3		1	1	9	13293.9
Q9R069	Bcam	Basal cell adhesion molecule		1	1	2	2954.21
P28653	Bgn	Biglycan		0.9962	1	2	2954.21
P18572	Bsg	Basigin		1	1	14	20679.5
Q64444	Ca4	Carbonic anhydrase 4		1	1	1	1477.1
Q8VHW2	Cacng8	Voltage-dependent calcium channel gamma-8 subunit		0.9962	1	3	4431.31
Q8R5M8	Cadm1	Cell adhesion molecule 1		1	1	8	11816.8
Q99N28	Cadm3	Cell adhesion molecule 3		0.9777	0.9951	2	2954.21
Q9R1W5	Calcrl	Calcitonin gene-related peptide type 1 receptor		1	1	7	10339.7
O54901	Cd200	OX-2 membrane glycoprotein		0.9979	0.9488	3	4431.31
Q61735	Cd47	Leukocyte surface antigen CD47		1	1	8	11816.8
Q61475	Cd55	Complement decay-accelerating factor, GPI-anchored		0.9962	1	1	1477.1
P55284	Cdh5	Cadherin-5		1	1	4	5908.42
P31809	Ceacam1	Carcinoembryonic antigen-related cell adhesion molecule 1		1	1	5	7385.52
Q9R0A1	Clcn2	Chloride channel protein 2		0.7722	0.9298	1	1477.1
Q9CQX5	Cldnd1	Claudin domain-containing protein 1		0.8468	0.9561	1	1477.1
Q8R373	Clmp	CXADR-like membrane protein		0.9962	1	2	2954.21
Q06890	Clu	Clusterin		0.9962	1	1	1477.1
P97468	Cmklr1	Chemerin-like receptor 1		1	1	1	1477.1
O88507	Cntfr	Ciliary neurotrophic factor receptor subunit alpha		0.9999	0.9965	5	7385.52
Q60847	Col12a1	Collagen alpha-1(XII) chain		0.9848	0.997	1	1477.1
Q80X19	Col14a1	Collagen alpha-1(XIV) chain		0.9962	1	2	2954.21
Q8K4Q8	Colec12	Collectin-12		0.7738	0.9304	1	1477.1
Q61147	Cp	Ceruloplasmin		1	0.9999	5	7385.52
Q64735	Cr1l	Complement component receptor 1-like protein		1	0.9985	4	5908.42
Q8VHY0	Cspg4	Chondroitin sulfate proteoglycan 4		0.9992	0.9996	1	1477.1
P97792	Cxadr	Coxsackievirus and adenovirus receptor homolog		1	1	4	5908.42
P28654	Dcn	Decorin		1	0.9959	1	1477.1
P28843	Dpp4	Dipeptidyl peptidase 4		1	1	7	10339.7
P52795	Efnb1	Ephrin-B1		0.9968	1	3	4431.31
Q01279	Egfr	Epidermal growth factor receptor		0.9975	0.9529	2	2954.21
P21995	Emb	Embigin		1	1	8	11816.8
P47801	Emp1	Epithelial membrane protein 1		1	1	5	7385.52
Q63961	Eng	Endoglin		1	1	5	7385.52
P16406	Enpep	Glutamyl aminopeptidase		0.9999	1	2	2954.21
P55772	Entpd1	Ectonucleoside triphosphate diphosphohydrolase 1		1	1	5	7385.52
P54761	Ephb4	Ephrin type-B receptor 4		0.9967	0.9132	2	2954.21
Q925F2	Esam	Endothelial cell-selective adhesion molecule		1	1	9	13293.9
O88792	F11r	Junctional adhesion molecule A		1	1	3	4431.31
P20352	F3	Tissue factor		1	1	3	4431.31
Q61554	Fbn1	Fibrillin-1		0.9988	1	1	1477.1
P12804	Fgl2	Fibroleukin		0.9725	0.9937	1	1477.1
Q8BLU0	Flrt2	Leucine-rich repeat transmembrane protein FLRT2		0.9962	1	1	1477.1
P11276	Fn1	Fibronectin		1	1	5	7385.52
P35846	Folr1	Folate receptor alpha		0.9999	1	1	1477.1
Q6NVD0	Frem2	FRAS1-related extracellular matrix protein 2		1	1	2	2954.21
Q9Z2A9	Ggt5	Glutathione hydrolase 5 proenzyme		0.9987	0.9951	1	1477.1
P35802	Gpm6a	Neuronal membrane glycoprotein M6-a		1	1	3	4431.31
P35803	Gpm6b	Neuronal membrane glycoprotein M6-b		1	1	4	5908.42
Q9Z0Z4	Heph	Hephaestin		0.9999	1	1	1477.1
Q05793	Hspg2	Basement membrane-specific heparan sulfate proteoglycan core protein		1	1	7	10339.7
O35632	Hyal2	Hyaluronidase-2		1	1	6	8862.63
P13597	Icam1	Intercellular adhesion molecule 1		1	1	2	2954.21
P35330	Icam2	Intercellular adhesion molecule 2		1	1	3	4431.31
Q60751	Igf1r	Insulin-like growth factor 1 receptor		1	1	10	14771
Q8R366	Igsf8	Immunoglobulin superfamily member 8		1	1	4	5908.42
Q00560	Il6st	Interleukin-6 receptor subunit beta		0.9712	0.9628	1	1477.1
P15208	Insr	Insulin receptor		1	1	4	5908.42
Q6GU68	Islr	Immunoglobulin superfamily containing leucine-rich repeat protein		0.9999	1	2	2954.21
Q3V3R4	Itga1	Integrin alpha-1		1	1	4	5908.42
Q62470	Itga3	Integrin alpha-3		1	1	4	5908.42
P11688	Itga5	Integrin alpha-5		1	1	3	4431.31
Q61739	Itga6	Integrin alpha-6		0.865	0.9384	1	1477.1
P43406	Itgav	Integrin alpha-V		1	1	2	2954.21
P09055	Itgb1	Integrin beta-1		1	1	6	8862.63
Q80W68	Kirrel1	Kin of IRRE-like protein 1		0.9998	1	1	1477.1
P19137	Lama1	Laminin subunit alpha-1		0.997	0.9059	1	1477.1
Q60675	Lama2	Laminin subunit alpha-2		0.9965	0.9999	1	1477.1
Q61789	Lama3	Laminin subunit alpha-3		0.9994	0.9991	1	1477.1
P97927	Lama4	Laminin subunit alpha-4		1	0.9999	3	4431.31
Q61001	Lama5	Laminin subunit alpha-5		1	1	14	20679.5
P02469	Lamb1	Laminin subunit beta-1		1	1	3	4431.31
P02468	Lamc1	Laminin subunit gamma-1		1	1	8	11816.8
Q07797	Lgals3bp	Galectin-3-binding protein		1	1	3	4431.31
Q91ZX7	Lrp1	Prolow-density lipoprotein receptor-related protein 1		1	0.9434	2	2954.21
Q8BLK3	Lsamp	Limbic system-associated membrane protein		0.9995	0.9132	1	1477.1
Q8R2Y2	Mcam	Cell surface glycoprotein MUC18		0.9962	1	2	2954.21
Q9D1H9	Mfap4	Microfibril-associated glycoprotein 4		1	1	1	1477.1
Q9DA75	Mfsd2a	Sodium-dependent lysophosphatidylcholine symporter 1		0.999	0.9957	1	1477.1
Q61830	Mrc1	Macrophage mannose receptor 1		0.7778	0.9319	1	1477.1
Q64449	Mrc2	C-type mannose receptor 2		0.9895	0.8983	1	1477.1
Q9CZR2	Naalad2	N-acetylated-alpha-linked acidic dipeptidase 2		1	1	2	2954.21
P32507	Nectin2	Nectin-2		1	1	3	4431.31
P97798	Neo1	Neogenin		1	1	5	7385.52
O88322	Nid2	Nidogen-2		0.9968	1	3	4431.31
P97300	Nptn	Neuroplastin		1	1	1	1477.1
P97333	Nrp1	Neuropilin-1		1	1	2	2954.21
Q61503	Nt5e	5'-nucleotidase		1	1	4	5908.42
Q99PJ0	Ntm	Neurotrimin		0.9296	0.9817	2	2954.21
P15209	Ntrk2	BDNF/NT-3 growth factors receptor		1	1	3	4431.31
Q63912	Omg	Oligodendrocyte-myelin glycoprotein		0.9897	0.9983	2	2954.21
Q9Z1M0	P2rx7	P2X purinoceptor 7		0.9962	1	3	4431.31
Q08481	Pecam1	Platelet endothelial cell adhesion molecule		1	1	36	53175.8
Q61469	Plpp1	Phospholipid phosphatase 1		1	1	3	4431.31
Q91VC4	Plvap	Plasmalemma vesicle-associated protein		1	1	6	8862.63
B2RXS4	Plxnb2	Plexin-B2		1	1	6	8862.63
Q62009	Postn	Periostin		0.9942	0.9995	1	1477.1
P04925	Prnp	Major prion protein		1	1	3	4431.31
O54990	Prom1	Prominin-1		1	1	9	13293.9
Q05909	Ptprg	Receptor-type tyrosine-protein phosphatase gamma		0.9962	1	3	4431.31
P35822	Ptprk	Receptor-type tyrosine-protein phosphatase kappa		0.9997	1	1	1477.1
P28828	Ptprm	Receptor-type tyrosine-protein phosphatase mu		1	1	2	2954.21
Q9Z0J1	Reck	Reversion-inducing cysteine-rich protein with Kazal motifs		1	0.9048	1	1477.1
Q8C310	Robo4	Roundabout homolog 4		0.9997	0.9998	1	1477.1
O09126	Sema4d	Semaphorin-4D		1	1	3	4431.31
Q9QUR8	Sema7a	Semaphorin-7A		1	0.9999	6	8862.63
P97797	Sirpa	Tyrosine-protein phosphatase non-receptor type substrate 1		0.7575	0.9242	2	2954.21
P55012	Slc12a2	Solute carrier family 12 member 2		1	1	6	8862.63
Q9JIS8	Slc12a4	Solute carrier family 12 member 4		0.9962	1	2	2954.21
Q91V14	Slc12a5	Solute carrier family 12 member 5		1	1	2	2954.21
Q9WVL3	Slc12a7	Solute carrier family 12 member 7		0.9962	1	2	2954.21
Q9ES07	Slc15a2	Solute carrier family 15 member 2		1	1	6	8862.63
P43006	Slc1a2	Excitatory amino acid transporter 2		1	1	9	13293.9
P56564	Slc1a3	Excitatory amino acid transporter 1		1	1	2	2954.21
O08966	Slc22a1	Solute carrier family 22 member 1	Slc22a2	0.9962	1	3	4431.31
Q9WTN6	Slc22a21	Solute carrier family 22 member 21	Slc22a5	0.9999	0.996	2	2954.21
P17809	Slc2a1	Solute carrier family 2, facilitated glucose transporter member 1		1	1	3	4431.31
P14142	Slc2a4	Solute carrier family 2, facilitated glucose transporter member 4		0.9991	1	2	2954.21
Q60738	Slc30a1	Zinc transporter 1		0.9962	1	2	2954.21
Q6P5F6	Slc39a10	Zinc transporter ZIP10		1	1	3	4431.31
P10852	Slc3a2	4F2 cell-surface antigen heavy chain		1	1	8	11816.8
A2AVZ9	Slc43a3	Equilibrative nucleobase transporter 1		0.9962	1	3	4431.31
Q8BY89	Slc44a2	Choline transporter-like protein 2		1	1	7	10339.7
Q5DTL9	Slc4a10	Sodium-driven chloride bicarbonate exchanger		1	1	4	5908.42
Q9JKZ2	Slc5a3	Sodium/myo-inositol cotransporter		0.9992	0.9343	2	2954.21
P31651	Slc6a12	Sodium- and chloride-dependent betaine transporter		1	1	5	7385.52
P31649	Slc6a13	Sodium- and chloride-dependent GABA transporter 2		0.9999	1	3	4431.31
P18581	Slc7a2	Cationic amino acid transporter 2		0.9987	0.9994	1	1477.1
Q8BLV3	Slc9a7	Sodium/hydrogen exchanger 7		0.8193	0.9468	1	1477.1
Q9EP96	Slco1a4	Solute carrier organic anion transporter family member 1A4		1	1	3	4431.31
Q9ERB5	Slco1c1	Solute carrier organic anion transporter family member 1C1		0.881	0.9671	1	1477.1
Q8R3L5	Slco3a1	Solute carrier organic anion transporter family member 3A1		0.9792	0.9955	1	1477.1
Q9R1B9	Slit2	Slit homolog 2 protein		1	1	6	8862.63
Q9WVB4	Slit3	Slit homolog 3 protein		0.9962	1	1	1477.1
Q6PHU5	Sort1	Sortilin		0.9765	0.9935	2	2954.21
Q9DBX3	Susd2	Sushi domain-containing protein 2		1	1	6	8862.63
G3UW60	Susd5	Sushi domain-containing 5		0.9885	0.998	1	1477.1
Q8BG39	Sv2b	Synaptic vesicle glycoprotein 2B		0.8936	0.971	2	2954.21
Q02858	Tek	Angiopoietin-1 receptor		1	1	3	4431.31
Q62351	Tfrc	Transferrin receptor protein 1		0.9911	0.946	1	1477.1
Q62313	Tgoln1	Trans-Golgi network integral membrane protein 1		0.8014	0.9405	1	1477.1
P15306	Thbd	Thrombomodulin		0.9997	1	1	1477.1
Q9JM61	Thsd1	Thrombospondin type-1 domain-containing protein 1		0.9688	0.9927	1	1477.1
Q99KF1	Tmed9	Transmembrane emp24 domain-containing protein 9		0.9962	1	2	2954.21
Q8VEK0	Tmem30a	Cell cycle control protein 50A		0.9962	1	1	1477.1
Q9D8C2	Tspan13	Tetraspanin-13		1	1	3	4431.31
Q922J6	Tspan2	Tetraspanin-2		1	1	4	5908.42
Q9CQ88	Tspan31	Tetraspanin-31		1	1	6	8862.63
Q8R3G9	Tspan8	Tetraspanin-8		0.9962	1	1	1477.1
Q9Z0K8	Vnn1	Pantetheinase		0.9974	0.9721	2	2954.21
T1NXB5	Vstm4	V-set and transmembrane domain-containing protein 4		0.7575	0.9242	1	1477.1
Q99JR5	Tinagl1	Tubulointerstitial nephritis antigen-like		1	1	10	14771
O09117	Sypl1	Synaptophysin-like protein 1		1	1	7	10339.7
P32261	Serpinc1	Antithrombin-III		1	1	5	7385.52
O09114	Ptgds	Prostaglandin-H2 D-isomerase		1	1	4	5908.42
P07759	Serpina3k	Serine protease inhibitor A3K		1	1	4	5908.42
Q921I1	Tf	Serotransferrin		1	1	4	5908.42
Q8K4G1	Ltbp4	Latent-transforming growth factor beta-binding protein 4		1	1	3	4431.31
Q8CI85	Ca12	Carbonic anhydrase 12		0.9962	1	2	2954.21
P39061	Col18a1	Collagen alpha-1(XVIII) chain		0.9962	1	2	2954.21
P50608	Fmod	Fibromodulin		0.8042	0.9415	1	1477.1
Q6IFZ6	Krt77	Keratin, type II cytoskeletal 1b		0.9993	1	1	1477.1
Q61292	Lamb2	Laminin subunit beta-2		0.9982	0.943	1	1477.1
Q5XJE5	Leo1	RNA polymerase-associated protein LEO1		0.9906	0.9222	1	1477.1
P24668	M6pr	Cation-dependent mannose-6-phosphate receptor		0.7972	0.939	1	1477.1
Q61207	Psap	Prosaposin		0.9369	0.9838	1	1477.1
P68369	Tuba1a	Tubulin alpha-1A chain	Tuba1b, Tuba3b, Tuba4a	1	0.8999	1	1477.1

## Sheet: Mouse-OXY-all
Protein ID	Gene	Protein Description	Alternative Mapped Genes	Max Protein Probability	Top PeptideProphet Probability	#psm/gene	psm/ 1000000
P14231	Atp1b2	Sodium/potassium-transporting ATPase subunit beta-2		1	1	50	37594
Q8BLK3	Lsamp	Limbic system-associated membrane protein		1	0.9996	2	1503.76
P35803	Gpm6b	Neuronal membrane glycoprotein M6-b		1	1	9	6766.92
P13595	Ncam1	Neural cell adhesion molecule 1		1	1	6	4511.28
P12960	Cntn1	Contactin-1		0.9938	1	1	751.88
Q9JIS5	Sv2a	Synaptic vesicle glycoprotein 2A		0.999	1	1	751.88
P43006	Slc1a2	Excitatory amino acid transporter 2		1	1	22	16541.4
P35802	Gpm6a	Neuronal membrane glycoprotein M6-a		1	1	5	3759.4
P14094	Atp1b1	Sodium/potassium-transporting ATPase subunit beta-1		1	1	24	18045.1
Q61735	Cd47	Leukocyte surface antigen CD47		1	1	19	14285.7
P07758	Serpina1a	Alpha-1-antitrypsin 1-1	Serpina1b, Serpina1c, Serpina1d	0.9938	1	1	751.88
P56564	Slc1a3	Excitatory amino acid transporter 1		1	1	12	9022.56
Q99PJ0	Ntm	Neurotrimin		0.9993	0.9791	4	3007.52
P01831	Thy1	Thy-1 membrane glycoprotein		1	0.9988	1	751.88
Q8R5M8	Cadm1	Cell adhesion molecule 1		1	1	17	12782
P11627	L1cam	Neural cell adhesion molecule L1		0.9485	0.9923	1	751.88
Q810U4	Nrcam	Neuronal cell adhesion molecule		1	1	7	5263.16
P97300	Nptn	Neuroplastin		1	0.9996	4	3007.52
Q91ZX7	Lrp1	Prolow-density lipoprotein receptor-related protein 1		1	1	4	3007.52
Q5DTL9	Slc4a10	Sodium-driven chloride bicarbonate exchanger		1	1	10	7518.8
Q61490	Alcam	CD166 antigen		1	1	21	15789.5
P20917	Mag	Myelin-associated glycoprotein		1	1	3	2255.64
O54991	Cntnap1	Contactin-associated protein 1		1	1	4	3007.52
P31648	Slc6a1	Sodium- and chloride-dependent GABA transporter 1		1	1	2	1503.76
B2RXS4	Plxnb2	Plexin-B2		1	1	13	9774.44
P07759	Serpina3k	Serine protease inhibitor A3K		1	1	10	7518.8
P09055	Itgb1	Integrin beta-1		1	1	21	15789.5
Q8R366	Igsf8	Immunoglobulin superfamily member 8		1	1	11	8270.68
Q8BLQ9	Cadm2	Cell adhesion molecule 2		1	0.9984	2	1503.76
Q91V14	Slc12a5	Solute carrier family 12 member 5		1	1	5	3759.4
O08532	Cacna2d1	Voltage-dependent calcium channel subunit alpha-2/delta-1		1	1	2	1503.76
Q3V3R4	Itga1	Integrin alpha-1		1	1	10	7518.8
Q640R3	Hepacam	Hepatocyte cell adhesion molecule		1	1	3	2255.64
P18572	Bsg	Basigin		1	1	28	21052.6
P10852	Slc3a2	4F2 cell-surface antigen heavy chain		1	1	13	9774.44
P41731	Cd63	CD63 antigen		0.9938	1	1	751.88
Q61207	Psap	Prosaposin		0.8417	0.9715	1	751.88
Q8VEK0	Tmem30a	Cell cycle control protein 50A		0.9938	1	1	751.88
P21995	Emb	Embigin		1	1	20	15037.6
Q8BY89	Slc44a2	Choline transporter-like protein 2		1	0.9968	12	9022.56
P97370	Atp1b3	Sodium/potassium-transporting ATPase subunit beta-3		1	1	15	11278.2
Q8BG39	Sv2b	Synaptic vesicle glycoprotein 2B		0.8127	0.9651	2	1503.76
Q99N28	Cadm3	Cell adhesion molecule 3		1	1	6	4511.28
Q61543	Glg1	Golgi apparatus protein 1		1	1	3	2255.64
Q8R464	Cadm4	Cell adhesion molecule 4		1	1	2	1503.76
Q63912	Omg	Oligodendrocyte-myelin glycoprotein		0.9938	1	3	2255.64
Q08481	Pecam1	Platelet endothelial cell adhesion molecule		1	1	65	48872.2
Q6P5F6	Slc39a10	Zinc transporter ZIP10		1	0.9727	3	2255.64
Q01279	Egfr	Epidermal growth factor receptor		0.9919	0.9708	2	1503.76
Q9ES07	Slc15a2	Solute carrier family 15 member 2		1	1	6	4511.28
Q01339	Apoh	Beta-2-glycoprotein 1		0.9991	0.9868	5	3759.4
Q05909	Ptprg	Receptor-type tyrosine-protein phosphatase gamma		0.9994	1	4	3007.52
P09242	Alpl	Alkaline phosphatase, tissue-nonspecific isozyme		1	1	32	24060.2
P55772	Entpd1	Ectonucleoside triphosphate diphosphohydrolase 1		1	1	9	6766.92
P97798	Neo1	Neogenin		1	1	8	6015.04
Q61838	Pzp	Pregnancy zone protein		0.9999	1	1	751.88
Q9QUR8	Sema7a	Semaphorin-7A		1	1	7	5263.16
P15209	Ntrk2	BDNF/NT-3 growth factors receptor		1	1	7	5263.16
P04925	Prnp	Major prion protein		1	0.9967	5	3759.4
P97449	Anpep	Aminopeptidase N		1	1	27	20300.8
Q64735	Cr1l	Complement component receptor 1-like protein		1	1	7	5263.16
O55026	Entpd2	Ectonucleoside triphosphate diphosphohydrolase 2		0.853	0.9739	1	751.88
Q69ZU6	Thsd7a	Thrombospondin type-1 domain-containing protein 7A		0.984	0.9831	1	751.88
P13597	Icam1	Intercellular adhesion molecule 1		1	1	4	3007.52
Q61885	Mog	Myelin-oligodendrocyte glycoprotein		1	1	2	1503.76
P15208	Insr	Insulin receptor		1	1	10	7518.8
Q00560	Il6st	Interleukin-6 receptor subunit beta		0.9373	0.9903	2	1503.76
Q9DBX3	Susd2	Sushi domain-containing protein 2		1	1	6	4511.28
P43406	Itgav	Integrin alpha-V		1	0.9999	4	3007.52
P28828	Ptprm	Receptor-type tyrosine-protein phosphatase mu		1	0.996	1	751.88
Q99JR5	Tinagl1	Tubulointerstitial nephritis antigen-like		1	1	19	14285.7
Q05793	Hspg2	Basement membrane-specific heparan sulfate proteoglycan core protein		1	1	18	13533.8
P56528	Cd38	ADP-ribosyl cyclase/cyclic ADP-ribose hydrolase 1		0.9389	0.9324	2	1503.76
Q6PHU5	Sort1	Sortilin		0.9516	0.9457	2	1503.76
Q61147	Cp	Ceruloplasmin		1	1	9	6766.92
Q62470	Itga3	Integrin alpha-3		1	1	8	6015.04
O09114	Ptgds	Prostaglandin-H2 D-isomerase		1	1	8	6015.04
Q61503	Nt5e	5'-nucleotidase		1	1	6	4511.28
P31650	Slc6a11	Sodium- and chloride-dependent GABA transporter 3		1	1	2	1503.76
O09126	Sema4d	Semaphorin-4D		1	1	3	2255.64
P35822	Ptprk	Receptor-type tyrosine-protein phosphatase kappa		0.9954	0.9998	1	751.88
P11276	Fn1	Fibronectin		1	1	10	7518.8
Q80T41	Gabbr2	Gamma-aminobutyric acid type B receptor subunit 2		0.9998	1	1	751.88
Q9R1W5	Calcrl	Calcitonin gene-related peptide type 1 receptor		1	1	15	11278.2
Q60751	Igf1r	Insulin-like growth factor 1 receptor		1	1	15	11278.2
Q8K449	Abca9	ATP-binding cassette sub-family A member 9		1	1	10	7518.8
Q61739	Itga6	Integrin alpha-6		0.9973	0.936	3	2255.64
P28843	Dpp4	Dipeptidyl peptidase 4		1	1	10	7518.8
Q8BKG3	Ptk7	Inactive tyrosine-protein kinase 7		0.9987	0.9261	1	751.88
Q61001	Lama5	Laminin subunit alpha-5		1	1	21	15789.5
P09470	Ace	Angiotensin-converting enzyme		1	1	6	4511.28
P32507	Nectin2	Nectin-2		1	1	3	2255.64
Q60675	Lama2	Laminin subunit alpha-2		0.9997	0.9988	2	1503.76
O54990	Prom1	Prominin-1		1	1	14	10526.3
Q61469	Plpp1	Phospholipid phosphatase 1		1	1	12	9022.56
P35330	Icam2	Intercellular adhesion molecule 2		1	0.9999	10	7518.8
P55012	Slc12a2	Solute carrier family 12 member 2		1	1	12	9022.56
Q9D8C2	Tspan13	Tetraspanin-13		1	1	8	6015.04
P52800	Efnb2	Ephrin-B2		1	1	2	1503.76
Q9D3A9	Ttyh1	Protein tweety homolog 1		0.9938	1	1	751.88
Q8R3S2	Tspan33	Tetraspanin-33		1	1	1	751.88
P31809	Ceacam1	Carcinoembryonic antigen-related cell adhesion molecule 1		1	1	11	8270.68
P55284	Cdh5	Cadherin-5		1	1	10	7518.8
Q8CIW6	Slc26a6	Solute carrier family 26 member 6		0.999	1	1	751.88
P16406	Enpep	Glutamyl aminopeptidase		1	1	5	3759.4
Q8R373	Clmp	CXADR-like membrane protein		0.9938	1	2	1503.76
Q9JKZ2	Slc5a3	Sodium/myo-inositol cotransporter		0.9999	0.8862	2	1503.76
O09117	Sypl1	Synaptophysin-like protein 1		1	1	16	12030.1
P32261	Serpinc1	Antithrombin-III		1	1	10	7518.8
P97333	Nrp1	Neuropilin-1		1	1	4	3007.52
P32037	Slc2a3	Solute carrier family 2, facilitated glucose transporter member 3		1	0.9821	3	2255.64
Q8VHY0	Cspg4	Chondroitin sulfate proteoglycan 4		0.9999	1	2	1503.76
Q64449	Mrc2	C-type mannose receptor 2		0.9999	0.9763	2	1503.76
G5E8Q8	Adgrf5	Adhesion G protein-coupled receptor F5		1	1	20	15037.6
P31651	Slc6a12	Sodium- and chloride-dependent betaine transporter		1	1	10	7518.8
Q9CQ88	Tspan31	Tetraspanin-31		1	1	8	6015.04
P97927	Lama4	Laminin subunit alpha-4		1	1	4	3007.52
P17809	Slc2a1	Solute carrier family 2, facilitated glucose transporter member 1		1	1	7	5263.16
P11688	Itga5	Integrin alpha-5		1	1	6	4511.28
P20352	F3	Tissue factor		0.9996	0.9948	3	2255.64
Q61361	Bcan	Brevican core protein		0.8066	0.9637	2	1503.76
Q6GU68	Islr	Immunoglobulin superfamily containing leucine-rich repeat protein		1	1	2	1503.76
P02468	Lamc1	Laminin subunit gamma-1		1	1	15	11278.2
Q8BLU0	Flrt2	Leucine-rich repeat transmembrane protein FLRT2		0.9938	1	3	2255.64
Q921I1	Tf	Serotransferrin		1	1	4	3007.52
Q80V42	Cpm	Carboxypeptidase M		0.78	0.9574	1	751.88
Q8R3L5	Slco3a1	Solute carrier organic anion transporter family member 3A1		0.8473	0.9727	1	751.88
G3UW60	Susd5	Sushi domain-containing 5		0.9938	1	1	751.88
Q925F2	Esam	Endothelial cell-selective adhesion molecule		1	1	11	8270.68
Q9Z0Z4	Heph	Hephaestin		1	1	3	2255.64
P19137	Lama1	Laminin subunit alpha-1		1	0.9272	2	1503.76
O88507	Cntfr	Ciliary neurotrophic factor receptor subunit alpha		1	1	9	6766.92
P97792	Cxadr	Coxsackievirus and adenovirus receptor homolog		1	1	7	5263.16
Q9Z1M0	P2rx7	P2X purinoceptor 7		1	1	6	4511.28
Q8CJH3	Plxnb1	Plexin-B1		0.9938	1	2	1503.76
P52795	Efnb1	Ephrin-B1		0.9938	1	5	3759.4
P15306	Thbd	Thrombomodulin		0.9999	1	2	1503.76
Q06890	Clu	Clusterin		0.8361	0.9703	1	751.88
Q62351	Tfrc	Transferrin receptor protein 1		0.9805	0.8556	1	751.88
Q60738	Slc30a1	Zinc transporter 1		0.9938	1	5	3759.4
Q8VHW2	Cacng8	Voltage-dependent calcium channel gamma-8 subunit		0.9932	0.9999	4	3007.52
Q922J6	Tspan2	Tetraspanin-2		1	1	5	3759.4
Q07797	Lgals3bp	Galectin-3-binding protein		1	1	3	2255.64
Q9Z0K8	Vnn1	Pantetheinase		0.9932	0.9999	1	751.88
Q9DA75	Mfsd2a	Sodium-dependent lysophosphatidylcholine symporter 1		1	1	7	5263.16
Q9JIM1	Slc29a1	Equilibrative nucleoside transporter 1		1	1	1	751.88
Q9WVB4	Slit3	Slit homolog 3 protein		0.9938	1	1	751.88
Q63961	Eng	Endoglin		1	1	5	3759.4
O70423	Aoc3	Membrane primary amine oxidase		1	0.9962	4	3007.52
Q8QZY6	Tspan14	Tetraspanin-14		0.9938	1	1	751.88
Q9D1H9	Mfap4	Microfibril-associated glycoprotein 4		1	1	4	3007.52
O35598	Adam10	Disintegrin and metalloproteinase domain-containing protein 10		1	0.9179	2	1503.76
P50608	Fmod	Fibromodulin		1	1	2	1503.76
P06802	Enpp1	Ectonucleotide pyrophosphatase/phosphodiesterase family member 1		0.7976	0.9616	1	751.88
O35632	Hyal2	Hyaluronidase-2		1	1	5	3759.4
Q64444	Ca4	Carbonic anhydrase 4		1	1	3	2255.64
Q9Z2A9	Ggt5	Glutathione hydrolase 5 proenzyme		0.8183	0.9405	3	2255.64
Q8R2Y2	Mcam	Cell surface glycoprotein MUC18		0.9992	1	2	1503.76
P28654	Dcn	Decorin		1	1	1	751.88
P47801	Emp1	Epithelial membrane protein 1		1	1	9	6766.92
Q9R1B9	Slit2	Slit homolog 2 protein		1	1	9	6766.92
O88792	F11r	Junctional adhesion molecule A		1	0.9999	8	6015.04
Q9ERB5	Slco1c1	Solute carrier organic anion transporter family member 1C1		0.9938	1	4	3007.52
P51830	Adcy9	Adenylate cyclase type 9		0.9938	1	2	1503.76
O35566	Cd151	CD151 antigen		1	1	1	751.88
Q6P9J9	Ano6	Anoctamin-6		1	1	10	7518.8
Q9R069	Bcam	Basal cell adhesion molecule		0.9992	0.9633	3	2255.64
O08966	Slc22a1	Solute carrier family 22 member 1	Slc22a2	0.9991	1	3	2255.64
Q5FWI3	Cemip2	Cell surface hyaluronidase		0.9938	1	2	1503.76
B1AYL1	Scn7a	Sodium channel protein		0.9997	0.9957	2	1503.76
P28653	Bgn	Biglycan		0.9938	1	6	4511.28
P02469	Lamb1	Laminin subunit beta-1		1	1	6	4511.28
Q8K4G1	Ltbp4	Latent-transforming growth factor beta-binding protein 4		1	1	6	4511.28
O88909	Slc22a8	Organic anion transporter 3		0.8132	0.9652	2	1503.76
Q8R2Q8	Bst2	Bone marrow stromal antigen 2		0.8407	0.9713	1	751.88
P12804	Fgl2	Fibroleukin		0.8361	0.9703	1	751.88
P31649	Slc6a13	Sodium- and chloride-dependent GABA transporter 2		1	1	8	6015.04
Q9WVL3	Slc12a7	Solute carrier family 12 member 7		1	1	4	3007.52
Q8R3G9	Tspan8	Tetraspanin-8		1	1	4	3007.52
P18581	Slc7a2	Cationic amino acid transporter 2		0.9999	1	3	2255.64
Q9CZ52	Antxr1	Anthrax toxin receptor 1		1	0.9811	2	1503.76
Q9EP96	Slco1a4	Solute carrier organic anion transporter family member 1A4		0.9938	1	2	1503.76
Q62230	Siglec1	Sialoadhesin		0.9611	0.9945	2	1503.76
P14142	Slc2a4	Solute carrier family 2, facilitated glucose transporter member 4		0.9938	1	2	1503.76
Q9ET30	Tm9sf3	Transmembrane 9 superfamily member 3		0.8075	0.9639	1	751.88
Q99MQ4	Aspn	Asporin		0.9938	1	2	1503.76
Q3UPR9	Sbspon	Somatomedin-B and thrombospondin type-1 domain-containing protein		0.9938	1	2	1503.76
Q5XF89	Atp13a3	Polyamine-transporting ATPase 13A3		0.9745	0.9957	1	751.88
P54761	Ephb4	Ephrin type-B receptor 4		0.7831	0.9475	4	3007.52
Q60847	Col12a1	Collagen alpha-1(XII) chain		1	1	4	3007.52
Q09143	Slc7a1	High affinity cationic amino acid transporter 1		0.9951	1	2	1503.76
Q8C310	Robo4	Roundabout homolog 4		0.9988	0.9962	1	751.88
P68369	Tuba1a	Tubulin alpha-1A chain	Tuba1b, Tuba3b, Tuba4a	0.9986	0.8634	1	751.88
A2AVZ9	Slc43a3	Equilibrative nucleobase transporter 1		1	1	7	5263.16
Q9JIS8	Slc12a4	Solute carrier family 12 member 4		0.9938	1	3	2255.64
E9PWQ3	Col6a3	Collagen, type VI, alpha 3		0.9938	1	2	1503.76
Q91ZV8	Adgra2	Adhesion G protein-coupled receptor A2		1	1	2	1503.76
Q02788	Col6a2	Collagen alpha-2(VI) chain		1	1	3	2255.64
Q9Z0J1	Reck	Reversion-inducing cysteine-rich protein with Kazal motifs		1	0.9951	3	2255.64
P39061	Col18a1	Collagen alpha-1(XVIII) chain		0.9938	1	2	1503.76
O35379	Abcc1	Multidrug resistance-associated protein 1		0.9695	0.8608	1	751.88
Q80X19	Col14a1	Collagen alpha-1(XIV) chain		1	1	6	4511.28
Q9CZR2	Naalad2	N-acetylated-alpha-linked acidic dipeptidase 2		1	1	6	4511.28
Q91VC4	Plvap	Plasmalemma vesicle-associated protein		1	1	5	3759.4
Q8CI85	Ca12	Carbonic anhydrase 12		0.9992	1	5	3759.4
P35846	Folr1	Folate receptor alpha		1	1	4	3007.52
O88322	Nid2	Nidogen-2		0.9996	0.9991	3	2255.64
Q02858	Tek	Angiopoietin-1 receptor		1	1	3	2255.64
Q9WTN6	Slc22a21	Solute carrier family 22 member 21	Slc22a5	0.9999	1	3	2255.64
Q6NVD0	Frem2	FRAS1-related extracellular matrix protein 2		1	1	2	1503.76
P97468	Cmklr1	Chemerin-like receptor 1		0.992	0.9997	1	751.88
Q61554	Fbn1	Fibrillin-1		1	1	1	751.88
Q80W68	Kirrel1	Kin of IRRE-like protein 1		0.9938	1	1	751.88
E2JF22	Piezo1	Piezo-type mechanosensitive ion channel component 1		0.9903	0.9479	1	751.88
Q8R2Z3	Slc26a7	Anion exchange transporter		0.9938	1	1	751.88
Q61475	Cd55	Complement decay-accelerating factor, GPI-anchored		0.9938	1	1	751.88
P31428	Dpep1	Dipeptidase 1		0.8216	0.9671	1	751.88
Q61789	Lama3	Laminin subunit alpha-3		0.9976	0.9933	1	751.88
Q04592	Pcsk5	Proprotein convertase subtilisin/kexin type 5		0.9387	0.9352	1	751.88
Q62009	Postn	Periostin		0.9987	0.9704	1	751.88
O08747	Unc5c	Netrin receptor UNC5C	Unc5b	0.9932	0.9999	1	751.88
T1NXB5	Vstm4	V-set and transmembrane domain-containing protein 4		0.9485	0.9923	1	751.88
Q9WVH9	Fbln5	Fibulin-5		0.9951	1	1	751.88
Q61292	Lamb2	Laminin subunit beta-2		0.9941	0.9704	1	751.88
Q5XJE5	Leo1	RNA polymerase-associated protein LEO1		0.9777	0.8864	1	751.88
Q6IFZ6	Krt77	Keratin, type II cytoskeletal 1b		0.9993	1	1	751.88
A2BE32	Vmn2r121	Vomeronasal 2, receptor 121	Vmn2r11, Vmn2r85, Vmn2r87	0.9924	0.9642	1	751.88
O88597	Becn1	Beclin-1		0.853	0.9739	1	751.88

## Sheet: Rat-BrainLysateGlycocapture
Protein ID	Gene	Protein Description	Alternative Mapped Genes	Max Protein Probability	Top PeptideProphet Probability	#psm/gene	psm/ 1000000
A0A8I5ZLK5	Abca1	ATP-binding cassette subfamily A member 1		1	1	22	1195.91
Q9ESR9	Abca2	ATP-binding cassette sub-family A member 2		1	1	33	1793.87
D3ZCF8	Abca8a	ATP-binding cassette, subfamily A (ABC1), member 8a		1	1	9	489.237
A0A0G2K3S4	Abca9	ATP-binding cassette subfamily A member 9		0.9868	1	1	54.3596
Q8CG09	Abcc1	Multidrug resistance-associated protein 1		1	1	4	217.439
Q09429	Abcc8	ATP-binding cassette sub-family C member 8		1	1	3	163.079
P47820	Ace	Angiotensin-converting enzyme		1	1	53	2881.06
Q5EGZ1	Ace2	Angiotensin-converting enzyme 2		1	1	18	978.474
P37136	Ache	Acetylcholinesterase		1	1	16	869.754
O89039	Ackr3	Atypical chemokine receptor 3		0.9868	1	4	217.439
P20611	Acp2	Lysosomal acid phosphatase		1	0.9994	5	271.798
P80201	Acvr1	Activin receptor type-1		0.9822	0.9146	2	108.719
P70539	Acvr1c	Activin receptor type-1C		0.9931	0.9194	2	108.719
P38444	Acvr2a	Activin receptor type-2A		1	1	11	597.956
Q10743	Adam10	Disintegrin and metalloproteinase domain-containing protein 10		1	0.9895	4	217.439
A0A1W2Q6C2	Adam11	ADAM metallopeptidase domain 11		1	1	20	1087.19
Q9QYV0	Adam15	Disintegrin and metalloproteinase domain-containing protein 15		0.9948	1	2	108.719
A0A8I5Y6E8	Adam22	ADAM metallopeptidase domain 22		1	1	23	1250.27
A0A8I6A4T9	Adam23	ADAM metallopeptidase domain 23		1	1	70	3805.18
A0A8I5Y224	Adam9	ADAM metallopeptidase domain 9		1	1	5	271.798
P21932	Adcy3	Adenylate cyclase type 3		1	0.9999	8	434.877
Q03343	Adcy6	Adenylate cyclase type 6		1	1	12	652.316
M0R5U4	Adcy9	Adenylate cyclase 9		1	1	28	1522.07
D4ADC7	Adgra2	Adhesion G protein-coupled receptor A2		1	1	11	597.956
D4A831	Adgrb3	Adhesion G protein-coupled receptor B3		1	1	13	706.675
Q5Y4N8	Adgre1	Adhesion G protein-coupled receptor E2		1	1	3	163.079
A0A0G2JSI4	Adgre5	Adhesion G protein-coupled receptor E5		1	1	2	108.719
Q9WVT0	Adgrf5	Adhesion G protein-coupled receptor F5		1	0.9999	9	489.237
Q8K3V3	Adgrg1	Adhesion G-protein coupled receptor G1		1	1	23	1250.27
A0A0G2JST1	Adgrg6	Adhesion G protein-coupled receptor G6		0.9868	1	1	54.3596
O88917	Adgrl1	Adhesion G protein-coupled receptor L1		1	1	16	869.754
Q9Z173	Adgrl3	Adhesion G protein-coupled receptor L3		1	1	33	1793.87
P29276	Adora2b	Adenosine receptor A2b		0.9994	0.9997	6	326.158
P43140	Adra1a	Alpha-1A adrenergic receptor		1	1	7	380.518
P25304	Agrn	Agrin		1	1	10	543.596
P24090	Ahsg	Alpha-2-HS-glycoprotein		1	1	14	761.035
O35112	Alcam	CD166 antigen		1	1	75	4076.97
D3ZCW5	Alg9	Mannosyltransferase		0.9842	0.9998	1	54.3596
F1LRZ0	Alk	Tyrosine-protein kinase receptor		1	0.9997	2	108.719
P08289	Alpl	Alkaline phosphatase, tissue-nonspecific isozyme		1	1	30	1630.79
Q80ZD7	Amigo1	Amphoterin-induced protein 1		1	1	6	326.158
F1M0A0	Ano3	Anoctamin		1	1	12	652.316
A0A0G2K0I0	Ano4	Anoctamin		1	1	8	434.877
A0A8I6AA94	Ano6	Anoctamin		1	1	14	761.035
P15684	Anpep	Aminopeptidase N		1	1	20	1087.19
Q0PMD2	Antxr1	Anthrax toxin receptor 1		0.9996	0.9977	5	271.798
O08590	Aoc3	Membrane primary amine oxidase		1	0.9904	5	271.798
A0A8I6AD03	Aplp1	Amyloid beta precursor-like protein 1		1	1	25	1358.99
P15943	Aplp2	Amyloid beta precursor like protein 2		1	0.9995	9	489.237
Q7TP48	Apmap	Adipocyte plasma membrane-associated protein		0.9868	1	3	163.079
P23593	Apod	Apolipoprotein D		1	1	9	489.237
P26644	Apoh	Beta-2-glycoprotein 1		1	1	13	706.675
P08592	App	Amyloid-beta precursor protein		1	1	25	1358.99
Q91XT9	Asah2	Neutral ceramidase		1	1	8	434.877
A0A8I5ZN05	Astn1	Astrotactin 1		1	1	47	2554.9
A0A096MK06	Astn2	Astrotactin 2		1	1	14	761.035
Q5FWU3	Atg9a	Autophagy-related protein 9A		1	1	37	2011.31
A0A8I6ADK9	Atp13a3	ATPase 13A3		1	1	11	597.956
P06687	Atp1a3	Sodium/potassium-transporting ATPase subunit alpha-3	Atp1a1, Atp1a2	1	1	10	543.596
P07340	Atp1b1	Sodium/potassium-transporting ATPase subunit beta-1		1	1	633	34409.7
P13638	Atp1b2	Sodium/potassium-transporting ATPase subunit beta-2		1	1	590	32072.2
P11505	Atp2b1	Plasma membrane calcium-transporting ATPase 1	Atp2b4	1	1	2	108.719
P11506	Atp2b2	Plasma membrane calcium-transporting ATPase 2		1	1	4	217.439
O54715	Atp6ap1	V-type proton ATPase subunit S1		1	0.9998	6	326.158
Q99J86	Atrn	Attractin		1	1	30	1630.79
A0A8I5Y1Z3	Atrnl1	Attractin-like 1		1	1	6	326.158
D3ZEF9	B3gnt2	Hexosyltransferase		0.9052	0.9932	2	108.719
P56819	Bace1	Beta-secretase 1		1	1	11	597.956
Q9ESS6	Bcam	Basal cell adhesion molecule		1	1	9	489.237
P55068	Bcan	Brevican core protein		1	1	15	815.395
P47853	Bgn	Biglycan		0.9468	0.9968	5	271.798
F1M798	Bmp1	Metalloendopeptidase		0.9278	0.9894	1	54.3596
A0A8I6AM39	Bmpr2	Receptor protein serine/threonine kinase		1	1	16	869.754
D4AD37	Bpnt2	Golgi-resident adenosine 3',5'-bisphosphate 3'-phosphatase		1	1	5	271.798
Q5FVJ6	Bscl2	Seipin		1	1	16	869.754
P26453	Bsg	Basigin		1	1	73	3968.25
Q811A2	Bst2	Bone marrow stromal antigen 2		0.9909	0.9986	2	108.719
P48284	Ca4	Carbonic anhydrase 4		1	1	9	489.237
Q02294	Cacna1b	Voltage-dependent N-type calcium channel subunit alpha-1B		1	1	16	869.754
P22002	Cacna1c	Voltage-dependent L-type calcium channel subunit alpha-1C		1	1	15	815.395
Q07652	Cacna1e	Voltage-dependent R-type calcium channel subunit alpha-1E		1	1	11	597.956
Q9EQ60	Cacna1h	Voltage-dependent T-type calcium channel subunit alpha-1H		1	1	6	326.158
Q9Z0Y8	Cacna1i	Voltage-dependent T-type calcium channel subunit alpha-1I		0.9999	1	4	217.439
P54290	Cacna2d1	Voltage-dependent calcium channel subunit alpha-2/delta-1		1	1	71	3859.53
Q8CFG6	Cacna2d2	Voltage-dependent calcium channel subunit alpha-2/delta-2		1	1	58	3152.86
Q8CFG5	Cacna2d3	Voltage-dependent calcium channel subunit alpha-2/delta-3		1	1	16	869.754
Q71RJ2	Cacng2	Voltage-dependent calcium channel gamma-2 subunit		1	1	4	217.439
Q8VHW5	Cacng8	Voltage-dependent calcium channel gamma-8 subunit		1	1	79	4294.41
Q6AYP5	Cadm1	Cell adhesion molecule 1		1	1	258	14024.8
Q1WIM2	Cadm2	Cell adhesion molecule 2		1	1	122	6631.88
Q1WIM3	Cadm3	Cell adhesion molecule 3		1	1	22	1195.91
Q1WIM1	Cadm4	Cell adhesion molecule 4		1	1	44	2391.82
Q63118	Calcrl	Calcitonin gene-related peptide type 1 receptor		1	1	9	489.237
P18418	Calr	Calreticulin		0.9999	0.9997	1	54.3596
F7FAJ9	Car12	Carbonic anhydrase		0.9994	1	4	217.439
M0R6Q0	Casd1	CAS1 domain-containing 1		1	1	13	706.675
P63182	Cbln1	Cerebellin-1	Cbln2	1	0.9994	6	326.158
P30553	Cckbr	Gastrin/cholecystokinin type B receptor		0.9994	1	9	489.237
Q9QZA6	Cd151	CD151 antigen		1	1	13	706.675
A0A0G2JVY2	Cd163	CD163 molecule		1	1	18	978.474
Q9QX82	Cd164	Sialomucin core protein 24		1	0.9989	8	434.877
D3ZIP2	Cd180	CD180 antigen (Predicted), isoform CRA_a		1	1	5	271.798
Q63493	Cd1d	Antigen-presenting glycoprotein CD1d		0.9868	1	4	217.439
P04218	Cd200	OX-2 membrane glycoprotein		1	1	26	1413.35
Q9ES58	Cd200r1	Cell surface glycoprotein CD200 receptor 1		0.9977	0.994	2	108.719
D4AE25	Cd274	CD274 molecule		1	1	11	597.956
Q7TPB4	Cd276	CD276 antigen		0.9998	1	3	163.079
Q5FVR3	Cd302	CD302 antigen		0.9868	1	6	326.158
Q5HZW5	Cd320	CD320 antigen		1	1	15	815.395
B1PLB1	Cd34	CD34 antigen (Predicted)		1	1	2	108.719
Q64244	Cd38	ADP-ribosyl cyclase/cyclic ADP-ribose hydrolase 1		1	1	11	597.956
P97829	Cd47	Leukocyte surface antigen CD47		1	1	158	8588.82
P10252	Cd48	CD48 antigen		1	1	23	1250.27
P24485	Cd53	Leukocyte surface antigen CD53		1	1	21	1141.55
A0A8I5XWT0	Cd55	CD55 molecule (Cromer blood group)		1	1	4	217.439
P27274	Cd59	CD59 glycoprotein		1	1	18	978.474
P28648	Cd63	CD63 antigen		1	1	51	2772.34
O70352	Cd82	CD82 antigen		1	1	80	4348.77
P40241	Cd9	CD9 antigen		1	1	6	326.158
F1LR98	Cdh10	Cadherin 10		1	1	15	815.395
A0A8I6G502	Cdh13	Cadherin-13		1	1	53	2881.06
Q9Z1Y3	Cdh2	Cadherin-2		1	1	16	869.754
A0A0G2K0I6	Cdh5	Cadherin-5		1	1	3	163.079
P55280	Cdh6	Cadherin-6		1	1	11	597.956
D3ZFQ5	Cdh9	Cadherin 9		1	1	6	326.158
Q91XU8	Cds2	Phosphatidate cytidylyltransferase 2		1	1	8	434.877
P16573	Ceacam1	Carcinoembryonic antigen-related cell adhesion molecule 1		0.9842	0.9998	4	217.439
Q9QYP2	Celsr2	Cadherin EGF LAG seven-pass G-type receptor 2 (Fragment)		1	1	12	652.316
A0A0G2JZA7	Cemip2	Hyaluronoglucosaminidase		0.9994	1	1	54.3596
Q3T1K1	Cers2	Ceramide synthase 2		1	1	5	271.798
G3V9R2	Cfh	Complement factor H		1	1	13	706.675
M0RC17	Chl1	Cell adhesion molecule L1-like		1	1	94	5109.81
P09483	Chrna4	Neuronal acetylcholine receptor subunit alpha-4		1	1	10	543.596
Q498S0	Chst12	Carbohydrate sulfotransferase		0.9408	0.9963	1	54.3596
P35525	Clcn2	Chloride channel protein 2		0.9765	0.9992	3	163.079
P51792	Clcn3	H(+)/Cl(-) exchange transporter 3		1	1	11	597.956
P51796	Clcn5	H(+)/Cl(-) exchange transporter 5		1	0.9998	7	380.518
D4A3H5	Clcn6	Chloride channel protein		1	1	6	326.158
Q642B4	Clec14a	C-type lectin domain family 14, member a		1	1	10	543.596
Q8K1G0	Clmp	CXADR-like membrane protein		1	1	13	706.675
B2RYF6	Clptm1	CLPTM1 regulator of GABA type A receptor forward-trafficking		1	1	9	489.237
Q8VDA1	Clstn2	Calsyntenin-2		0.9999	0.9972	4	217.439
Q9ESG3	Cltrn	Collectrin		1	1	5	271.798
P05371	Clu	Clusterin		1	1	42	2283.11
O35786	Cmklr1	Chemerin-like receptor 1		1	0.9975	5	271.798
Q5U2P1	Cnnm2	Metal transporter CNNM2		1	1	5	271.798
D4ACK7	Cnnm3	Cyclin and CBS domain divalent metal cation transport mediator 3		1	1	8	434.877
P0C588	Cnnm4	Metal transporter CNNM4		1	1	5	271.798
P20272	Cnr1	Cannabinoid receptor 1		1	1	27	1467.71
Q08406	Cntfr	Ciliary neurotrophic factor receptor subunit alpha		1	1	16	869.754
Q63198	Cntn1	Contactin-1		1	1	173	9404.22
P22063	Cntn2	Contactin-2		1	1	43	2337.46
Q62682	Cntn3	Contactin-3		1	1	40	2174.39
Q62845	Cntn4	Contactin-4		1	1	46	2500.54
P97527	Cntn5	Contactin-5		1	1	23	1250.27
P97528	Cntn6	Contactin-6		1	1	17	924.114
P97846	Cntnap1	Contactin-associated protein 1		1	1	74	4022.61
A0A8I6GH02	Cntnap2	Contactin-associated protein 2		1	1	24	1304.63
D4AA49	Cntnap3	Contactin-associated protein family member 3		0.9868	1	2	108.719
F1M3J7	Cntnap4	Contactin associated protein 4 (Predicted)		0.9999	1	6	326.158
F1LNH3	Col6a2	Collagen type VI alpha 2 chain		0.9824	0.9983	1	54.3596
Q4V885	Colec12	Collectin-12		1	0.9997	5	271.798
P13635	Cp	Ceruloplasmin		1	1	6	326.158
Q9JHW1	Cpd	Carboxypeptidase D		1	1	31	1685.15
D4A9Q5	Cpm	Carboxypeptidase M		1	1	7	380.518
Q6IRK9	Cpq	Carboxypeptidase Q		1	0.9996	4	217.439
Q63135	Cr1l	Complement component receptor 1-like protein		1	1	5	271.798
D4A3W2	Crb2	Crumbs cell polarity complex component 2		1	1	13	706.675
P35353	Crhr1	Corticotropin-releasing factor receptor 1		1	1	14	761.035
D4AEK3	Crim1	Cysteine-rich transmembrane BMP regulator 1		1	1	9	489.237
D3ZIV9	Crlf1	Cytokine receptor-like factor 1		0.9868	1	2	108.719
Q8JZQ0	Csf1	Macrophage colony-stimulating factor 1		0.999	0.9967	4	217.439
E9PT92	Csmd1	CUB and Sushi multiple domains 1		1	1	9	489.237
A0A0G2K6F2	Csmd2	CUB and Sushi multiple domains 2		0.9851	0.9447	2	108.719
A0A8I6A4X5	Csmd3	CUB and Sushi multiple domains 3		1	1	7	380.518
Q00657	Cspg4	Chondroitin sulfate proteoglycan 4		1	1	19	1032.83
Q9ERQ6	Cspg5	Chondroitin sulfate proteoglycan 5		1	1	30	1630.79
D3ZG79	Ctns	Cystinosin, lysosomal cystine transporter		0.9791	0.9994	4	217.439
P24268	Ctsd	Cathepsin D		1	1	9	489.237
P07154	Ctsl	Procathepsin L		1	1	15	815.395
Q9R066	Cxadr	Coxsackievirus and adenovirus receptor homolog		1	1	14	761.035
F1M8K0	Dag1	Dystroglycan 1		1	1	5	271.798
Q91ZV2	Dcbld2	Discoidin, CUB and LCCL domain-containing protein 2		0.9934	1	6	326.158
Q01129	Dcn	Decorin		0.9349	0.9958	1	54.3596
D3ZBZ6	Disp2	Dispatched RND transporter family member 2		1	1	13	706.675
B1H219	Dkk3	Dickkopf WNT-signaling pathway inhibitor 3		1	1	25	1358.99
A0A1W2Q656	Dner	Delta/notch-like EGF repeat-containing		1	1	15	815.395
Q6Q629	Dpp10	Inactive dipeptidyl peptidase 10		1	1	37	2011.31
P14740	Dpp4	Dipeptidyl peptidase 4		1	1	11	597.956
P46101	Dpp6	Dipeptidyl aminopeptidase-like protein 6		1	1	33	1793.87
P18901	Drd1	D(1A) dopamine receptor		1	1	14	761.035
Q8VHZ8	Dscam	Cell adhesion molecule DSCAM		0.9991	0.9979	2	108.719
D3ZPL7	Dscaml1	DS cell adhesion molecule-like 1		0.9999	0.9994	2	108.719
P42893	Ece1	Endothelin-converting enzyme 1		1	1	5	271.798
D4A4U1	Ece2	Endothelin-converting enzyme 2		1	1	5	271.798
Q9JHL3	Ecel1	Endothelin-converting enzyme-like 1		0.9993	0.999	4	217.439
A0A0G2JV56	Efna3	Ephrin A3		0.9986	0.9972	2	108.719
P97605	Efna5	Ephrin-A5		0.8047	0.9831	1	54.3596
P52796	Efnb1	Ephrin-B1		1	1	7	380.518
B2B9A9	Efnb2	Ephrin B2		1	1	13	706.675
G3V7D4	Efnb3	Ephrin B3		1	1	13	706.675
G3V6K6	Egfr	Receptor protein-tyrosine kinase		1	1	8	434.877
F1MAB2	Elapor1	Endosome-lysosome associated apoptosis and autophagy regulator 1		1	1	5	271.798
D3ZZ44	Elfn1	Extracellular leucine-rich repeat and fibronectin type III domain-containing 1		1	1	8	434.877
D3ZH36	Elfn2	Extracellular leucine-rich repeat and fibronectin type III domain-containing 2		1	1	18	978.474
D4ACH5	Elovl4	Elongation of very long chain fatty acids protein 4		0.9868	1	6	326.158
O88775	Emb	Embigin		1	1	62	3370.3
A0A8I5ZYA8	Emc1	ER membrane protein complex subunit 1		1	0.9999	4	217.439
Q6AYH6	Emc10	ER membrane protein complex subunit 10		0.9997	1	4	217.439
P54848	Emp1	Epithelial membrane protein 1		1	1	3	163.079
Q9QYW5	Emp3	Epithelial membrane protein 3		0.9868	1	6	326.158
P50123	Enpep	Glutamyl aminopeptidase		1	1	28	1522.07
Q924C3	Enpp1	Ectonucleotide pyrophosphatase/phosphodiesterase family member 1		1	0.9924	4	217.439
P97675	Enpp3	Ectonucleotide pyrophosphatase/phosphodiesterase family member 3		0.9868	1	2	108.719
D4A2W1	Enpp4	Bis(5'-adenosyl)-triphosphatase		1	1	38	2065.67
P84039	Enpp5	Ectonucleotide pyrophosphatase/phosphodiesterase family member 5		1	1	50	2717.98
B0BND0	Enpp6	Glycerophosphocholine cholinephosphodiesterase ENPP6		1	1	14	761.035
P97687	Entpd1	Ectonucleoside triphosphate diphosphohydrolase 1		1	1	17	924.114
O35795	Entpd2	Ectonucleoside triphosphate diphosphohydrolase 2		1	1	34	1848.23
A0A0G2K5S7	Entpd3	Ectonucleoside triphosphate diphosphohydrolase 3		1	1	13	706.675
Q9ER31	Entpd6	Ectonucleoside triphosphate diphosphohydrolase 6		0.9842	0.9998	4	217.439
Q5XII0	Epdr1	Mammalian ependymin-related protein 1		1	1	9	489.237
D3ZZK3	Epha4	Receptor protein-tyrosine kinase		1	0.9962	3	163.079
P09759	Ephb1	Ephrin type-B receptor 1		0.9823	0.8269	2	108.719
F1MAJ0	Ephb2	Receptor protein-tyrosine kinase		1	1	21	1141.55
D3ZH39	Ephb3	Receptor protein-tyrosine kinase		1	1	5	271.798
M0RDA4	Ephb4	Receptor protein-tyrosine kinase		0.9868	1	3	163.079
Q62799	Erbb3	Receptor tyrosine-protein kinase erbB-3		0.9578	0.9977	1	54.3596
Q62956	Erbb4	Receptor tyrosine-protein kinase erbB-4		1	1	12	652.316
Q6AYD4	Esam	Endothelial cell-selective adhesion molecule		1	1	8	434.877
F7F8T0	Extl2	Exostosin-like glycosyltransferase 2		0.9999	1	3	163.079
Q9JMA8	Extl3	Exostoses (Multiple)-like 3, isoform CRA_a		1	1	6	326.158
Q9JHY1	F11r	Junctional adhesion molecule A		0.9868	1	6	326.158
P26824	F2r	Proteinase-activated receptor 1		0.9999	0.9999	2	108.719
P42533	F3	Tissue factor		1	1	17	924.114
A0A8I6AEW7	Fam171a1	Family with sequence similarity 171, member A1		0.9995	1	4	217.439
D3ZT47	Fam171a2	Family with sequence similarity 171, member A2		0.9677	0.9985	4	217.439
Q5M7W6	Fam234a	Protein FAM234A		1	1	14	761.035
D3ZWJ9	Fam234b	Protein FAM234B		1	1	13	706.675
Q63199	Fas	Tumor necrosis factor receptor superfamily member 6		0.9888	0.9993	1	54.3596
G3V6X1	Fbln2	Fibulin 2		1	1	11	597.956
P27645	Fcgr3	Low affinity immunoglobulin gamma Fc region receptor III		0.9958	1	4	217.439
P13599	Fcgrt	IgG receptor FcRn large subunit p51		1	1	10	543.596
P14480	Fgb	Fibrinogen beta chain		1	0.9786	2	108.719
Q04589	Fgfr1	Fibroblast growth factor receptor 1	ENSRNOG00000066572	1	1	6	326.158
A0A0G2K210	Fgfr3	Fibroblast growth factor receptor		1	1	3	163.079
Q7TQM3	Fgfrl1	Fibroblast growth factor receptor-like 1		0.9877	0.9399	3	163.079
G3V7P2	Fgl2	Fibrinogen-like 2		1	1	9	489.237
D4AC39	Flrt1	Fibronectin leucine-rich transmembrane protein 1		1	1	9	489.237
D3ZTV3	Flrt2	Leucine-rich repeat transmembrane protein FLRT2		1	1	11	597.956
P53767	Flt1	Vascular endothelial growth factor receptor 1		1	1	11	597.956
P04937	Fn1	Fibronectin		1	1	10	543.596
P70627	Folh1	Glutamate carboxypeptidase 2		1	1	13	706.675
G3V8M6	Folr1	Folate receptor 1 (Adult), isoform CRA_b		1	1	11	597.956
D4A4S5	Folr2	Folate receptor 2 (Fetal) (Predicted), isoform CRA_a		0.9999	0.9986	3	163.079
A0A8I6AIZ0	Fras1	Fraser extracellular matrix complex subunit 1		0.9976	0.9955	2	108.719
Q62632	Fstl1	Follistatin-related protein 1		1	0.9974	5	271.798
A0A8I5ZWS0	Fzd10	Frizzled class receptor 10		0.9964	0.9743	5	271.798
Q9QZH0	Fzd4	Frizzled-4		0.8878	0.9916	2	108.719
Q6P7A9	Gaa	Lysosomal alpha-glucosidase		1	1	10	543.596
Q9Z0U4	Gabbr1	Gamma-aminobutyric acid type B receptor subunit 1		1	1	89	4838.01
O88871	Gabbr2	Gamma-aminobutyric acid type B receptor subunit 2		1	1	20	1087.19
P62813	Gabra1	Gamma-aminobutyric acid receptor subunit alpha-1	Gabra2	1	1	17	924.114
P23576	Gabra2	Gamma-aminobutyric acid receptor subunit alpha-2		0.9964	0.994	1	54.3596
P20236	Gabra3	Gamma-aminobutyric acid receptor subunit alpha-3		1	1	32	1739.51
P28471	Gabra4	Gamma-aminobutyric acid receptor subunit alpha-4		1	0.9865	4	217.439
P19969	Gabra5	Gamma-aminobutyric acid receptor subunit alpha-5	Gabra6	0.964	0.9954	2	108.719
P15431	Gabrb1	Gamma-aminobutyric acid receptor subunit beta-1		1	0.9999	6	326.158
P63138	Gabrb2	Gamma-aminobutyric acid receptor subunit beta-2		1	1	7	380.518
P63079	Gabrb3	Gamma-aminobutyric acid receptor subunit beta-3		1	1	8	434.877
P18506	Gabrd	Gamma-aminobutyric acid receptor subunit delta		1	1	10	543.596
P18508	Gabrg2	Gamma-aminobutyric acid receptor subunit gamma-2		0.999	0.8745	1	54.3596
Q62805	Galr1	Galanin receptor type 1		0.9996	0.9999	7	380.518
D3Z9K9	Gdpd2	Glycerophosphodiester phosphodiesterase domain containing 2 (Predicted), isoform CRA_a		1	1	14	761.035
A0A8I6GK08	Gdpd5	Glycerophosphodiester phosphodiesterase domain-containing 5		1	1	19	1032.83
Q62997	Gfra1	GDNF family receptor alpha-1		1	1	4	217.439
A0A8I6B3J9	Gfra2	GDNF family receptor alpha-2		1	1	35	1902.59
P07314	Ggt1	Glutathione hydrolase 1 proenzyme		1	1	8	434.877
Q9QWE9	Ggt5	Glutathione hydrolase 5 proenzyme		0.9994	1	3	163.079
Q99MZ4	Ggt7	Glutathione hydrolase 7		1	0.9994	6	326.158
P08050	Gja1	Gap junction alpha-1 protein		1	0.9377	1	54.3596
Q62638	Glg1	Golgi apparatus protein 1		1	1	23	1250.27
D3ZI91	Glipr1l1	GLIPR1-like 1		0.8341	0.9592	1	54.3596
Q68FV6	Glmp	Glycosylated lysosomal membrane protein		1	1	13	706.675
P32301	Glp1r	Glucagon-like peptide 1 receptor		0.9868	1	1	54.3596
P20781	Glrb	Glycine receptor subunit beta		1	0.9983	9	489.237
D3ZKE0	Gnptab	N-acetylglucosamine-1-phosphate transferase subunits alpha and beta		1	1	7	380.518
B0BNH1	Gnptg	Gnptg protein		0.9664	0.9984	2	108.719
A0A8I5ZPQ9	Golm2	Protein GOLM2		1	0.9997	4	217.439
P35053	Gpc1	Glypican-1		0.9996	0.7914	1	54.3596
A0A8I6ACQ6	Gpc5	Glypican 5		1	1	8	434.877
Q812E9	Gpm6a	Neuronal membrane glycoprotein M6-a		1	1	179	9730.38
Q9JJK1	Gpm6b	Neuronal membrane glycoprotein M6-b		1	1	340	18482.3
D4A6L0	Gpr158	Probable G-protein coupled receptor 158		1	1	20	1087.19
Q64017	Gpr176	Probable G-protein coupled receptor 176		0.9982	0.9794	4	217.439
Q9QYC6	Gpr37	Prosaposin receptor GPR37		1	1	8	434.877
Q9QYC5	Gpr37l1	G-protein coupled receptor 37-like 1		0.9989	0.9966	5	271.798
P19490	Gria1	Glutamate receptor 1		1	1	51	2772.34
P19491	Gria2	Glutamate receptor 2		1	1	67	3642.1
P19492	Gria3	Glutamate receptor 3		1	1	33	1793.87
P19493	Gria4	Glutamate receptor 4		1	1	27	1467.71
Q63226	Grid2	Glutamate receptor ionotropic, delta-2		0.9996	1	3	163.079
P42260	Grik2	Glutamate receptor ionotropic, kainate 2	Grik1	1	1	16	869.754
P42264	Grik3	Glutamate receptor ionotropic, kainate 3	Grik1, Grik2	1	1	23	1250.27
Q63273	Grik5	Glutamate receptor ionotropic, kainate 5		1	1	3	163.079
P35439	Grin1	Glutamate receptor ionotropic, NMDA 1		1	1	59	3207.22
Q00959	Grin2a	Glutamate receptor ionotropic, NMDA 2A		1	1	10	543.596
Q00960	Grin2b	Glutamate receptor ionotropic, NMDA 2B		1	1	25	1358.99
Q9R1M7	Grin3a	Glutamate receptor ionotropic, NMDA 3A		1	1	5	271.798
P23385	Grm1	Metabotropic glutamate receptor 1		1	1	17	924.114
P31421	Grm2	Metabotropic glutamate receptor 2		1	1	7	380.518
P31422	Grm3	Metabotropic glutamate receptor 3		1	1	51	2772.34
P31423	Grm4	Metabotropic glutamate receptor 4		1	1	10	543.596
P31424	Grm5	Metabotropic glutamate receptor 5		1	1	33	1793.87
P35400	Grm7	Metabotropic glutamate receptor 7		1	1	30	1630.79
P70579	Grm8	Metabotropic glutamate receptor 8		1	1	6	326.158
P52500	Grpr	Gastrin-releasing peptide receptor		0.9982	0.9874	4	217.439
Q9JKA8	Hcn3	Potassium/sodium hyperpolarization-activated cyclic nucleotide-gated channel 3		0.998	0.9972	4	217.439
A0A8I6AEF2	Heg1	Heart development protein with EGF-like domains 1		1	0.9909	6	326.158
A0A8I6B3X3	Hepacam	Hepatic and glial cell adhesion molecule		1	0.9976	9	489.237
Q920H8	Heph	Hephaestin		1	1	25	1358.99
A0A8I6AE78	Hgsnat	Heparan-alpha-glucosaminide N-acetyltransferase		1	1	14	761.035
D3ZGL3	Hhip	Hedgehog-interacting protein		0.8741	0.9903	1	54.3596
P51639	Hmgcr	3-hydroxy-3-methylglutaryl-coenzyme A reductase		0.8379	0.9508	1	54.3596
Q9QYN8	Hrh3	Histamine H3 receptor		1	1	24	1304.63
A0A8I6A2S5	Hspg2	Heparan sulfate proteoglycan 2		1	1	6	326.158
P28565	Htr1d	5-hydroxytryptamine receptor 1D		0.9868	1	4	217.439
Q00238	Icam1	Intercellular adhesion molecule 1		0.9198	0.9945	1	54.3596
Q6AXM6	Icam2	Intercellular adhesion molecule 2		1	1	20	1087.19
D4A435	Icam5	Intercellular adhesion molecule 5		1	1	199	10817.6
F1LVL2	Icoslg	Inducible T-cell co-stimulator ligand		1	1	17	924.114
D3ZDS9	Ifnar1	Interferon (Alpha and beta) receptor 1 (Predicted), isoform CRA_a		0.913	0.9939	2	108.719
F7EL93	Igdcc4	Immunoglobulin superfamily, DCC subclass, member 4		1	1	20	1087.19
P24062	Igf1r	Insulin-like growth factor 1 receptor		1	1	36	1956.95
G3V824	Igf2r	Insulin-like growth factor 2 receptor		1	1	70	3805.18
F1LVR0	Iglon5	IgLON family member 5		1	1	19	1032.83
Q925N6	Igsf1	Immunoglobulin superfamily member 1		1	1	9	489.237
M0RAS4	Igsf21	Immunoglobulin superfamily member 21		1	0.9998	7	380.518
A0A8I6AJX2	Igsf3	Immunoglobulin superfamily, member 3		1	1	33	1793.87
A0A8I6ANQ3	Igsf8	Immunoglobulin superfamily, member 8		1	1	44	2391.82
D3ZB51	Igsf9b	Protein turtle homolog B		1	1	8	434.877
D4A740	Il17ra	Interleukin 17 receptor A		1	0.9976	6	326.158
Q63621	Il1rap	Interleukin-1 receptor accessory protein		0.9817	0.9996	4	217.439
P59824	Il1rapl1	Interleukin-1 receptor accessory protein-like 1		0.9934	1	3	163.079
A0A1W2Q6G2	Il1rapl2	Interleukin 1 receptor accessory protein-like 2		0.9041	0.9931	3	163.079
P40190	Il6st	Interleukin-6 receptor subunit beta		1	1	15	815.395
P15127	Insr	Insulin receptor		1	1	22	1195.91
M0R4G0	Islr2	Immunoglobulin superfamily-containing leucine-rich repeat 2		1	1	10	543.596
Q8R4E1	Itfg1	T-cell immunomodulatory protein		1	1	5	271.798
P18614	Itga1	Integrin alpha-1		1	1	8	434.877
I4DUB5	Itga3	Integrin alpha 3 variant B		0.7958	0.9821	3	163.079
A0A0G2K1E2	Itga5	Integrin subunit alpha 5		1	1	11	597.956
A0A8I6AJE9	Itga6	Integrin subunit alpha 6		1	1	21	1141.55
F1LP44	Itgal	Integrin subunit alpha L		0.8814	0.991	1	54.3596
F1LZX9	Itgav	Integrin subunit alpha V		1	1	36	1956.95
P49134	Itgb1	Integrin beta-1		1	1	32	1739.51
B2RYB8	Itgb2	Integrin beta		1	0.9996	4	217.439
A0A0G2JVU1	Itgb8	Integrin beta		1	1	5	271.798
Q5XIE8	Itm2b	Integral membrane protein 2B		0.9998	0.9994	6	326.158
P29994	Itpr1	Inositol 1,4,5-trisphosphate receptor type 1		0.9953	0.9938	1	54.3596
Q63722	Jag1	Protein jagged-1		0.9956	1	3	163.079
Q3MHC0	Jam2	Junctional adhesion molecule 2		0.9952	0.9996	4	217.439
Q68FQ2	Jam3	Junctional adhesion molecule C		1	1	3	163.079
D3ZZT8	Jkamp	JNK1/MAPK8-associated membrane protein		0.9868	1	3	163.079
P25122	Kcnc1	Potassium voltage-gated channel subfamily C member 1		1	1	18	978.474
Q01956	Kcnc3	Potassium voltage-gated channel subfamily C member 3		1	0.9996	5	271.798
Q63734	Kcnc4	Potassium voltage-gated channel subfamily C member 4		0.9027	0.985	7	380.518
P63161	Kcne2	Potassium voltage-gated channel subfamily E member 2		1	1	8	434.877
O54912	Kcnk3	Potassium channel subfamily K member 3		0.9868	1	2	108.719
Q9ESK8	Kcnmb4	Calcium-activated potassium channel subunit beta-4		1	1	9	489.237
Q9Z258	Kcnt1	Potassium channel subfamily T member 1		0.9842	0.9998	4	217.439
Q6X936	Kirrel1	Kin of IRRE-like protein 1		0.9868	1	2	108.719
A0A8I5ZQV3	Kirrel3	Kirre-like nephrin family adhesion molecule 3		1	1	16	869.754
Q63116	Kit	Mast/stem cell growth factor receptor		1	1	34	1848.23
Q05695	L1cam	Neural cell adhesion molecule L1		1	1	140	7610.35
F1LTF8	Lama4	Laminin subunit alpha 4		1	1	6	326.158
F1MAN8	Lama5	Laminin subunit alpha 5		1	0.9998	8	434.877
F1MAA7	Lamc1	Laminin subunit gamma 1		0.997	0.9987	2	108.719
P14562	Lamp1	Lysosome-associated membrane glycoprotein 1		1	1	6	326.158
P17046	Lamp2	Lysosome-associated membrane glycoprotein 2		1	1	5	271.798
Q5PPI4	Lamp5	Lysosome-associated membrane glycoprotein 5		1	1	16	869.754
D3Z895	Layn	Layilin		0.9934	1	10	543.596
P35952	Ldlr	Low-density lipoprotein receptor		1	1	10	543.596
O70513	Lgals3bp	Galectin-3-binding protein		1	1	14	761.035
O70535	Lifr	Leukemia inhibitory factor receptor		0.9994	0.988	3	163.079
G3V881	Lingo1	Leucine rich repeat neuronal 6A, isoform CRA_a		1	1	26	1413.35
M0R752	Lingo2	Leucine-rich repeat and Ig domain-containing 2		1	1	15	815.395
D3ZW19	Lingo3	Leucine-rich repeat and Ig domain-containing 3		1	1	16	869.754
D3ZUP8	Lmbrd2	LMBR1 domain-containing 2		0.9712	0.9928	1	54.3596
P97629	Lnpep	Leucyl-cystinyl aminopeptidase		1	1	32	1739.51
Q06000	Lpl	Lipoprotein lipase		1	0.9964	5	271.798
P0C7J6	Lrfn1	Leucine-rich repeat and fibronectin type III domain-containing protein 1		1	1	11	597.956
Q460M5	Lrfn2	Leucine-rich repeat and fibronectin type-III domain-containing protein 2		1	1	16	869.754
B0BNK7	Lrfn3	Leucine-rich repeat and fibronectin type-III domain-containing protein 3		1	1	5	271.798
D4ABX8	Lrfn4	Leucine-rich repeat and fibronectin type-III domain-containing protein 4		1	0.9999	6	326.158
D4A1J9	Lrfn5	Leucine-rich repeat and fibronectin type-III domain-containing protein 5		1	1	18	978.474
G3V928	Lrp1	Prolow-density lipoprotein receptor-related protein 1		1	1	157	8534.46
F1M753	Lrp11	LDL receptor-related protein 11		0.9999	1	7	380.518
A0A8I6AQY2	Lrp1b	LDL receptor-related protein 1B		1	1	11	597.956
P98158	Lrp2	Low-density lipoprotein receptor-related protein 2		0.9906	0.842	1	54.3596
Q9QYP1	Lrp4	Low-density lipoprotein receptor-related protein 4		1	1	6	326.158
A0A8I5ZL91	Lrrc25	Leucine-rich repeat-containing 25		0.9516	0.9972	2	108.719
Q45R42	Lrrc4	Leucine-rich repeat-containing protein 4		0.9994	1	4	217.439
P0CC10	Lrrc4b	Leucine-rich repeat-containing protein 4B		1	1	24	1304.63
D3ZXT1	Lrrc4c	Leucine rich repeat containing 4C (Predicted), isoform CRA_a		0.9041	0.9931	4	217.439
Q4V8I7	Lrrc8a	Volume-regulated anion channel subunit LRRC8A		1	1	11	597.956
D4A758	Lrrc8b	Leucine-rich repeat-containing 8 VRAC subunit B		1	1	7	380.518
Q32Q07	Lrrn1	Leucine-rich repeat neuronal protein 1		1	1	24	1304.63
D4A6D8	Lrrtm1	Leucine-rich repeat transmembrane neuronal protein 1		1	1	8	434.877
D4A7P2	Lrrtm2	Leucine-rich repeat transmembrane neuronal protein 2		1	1	6	326.158
D3ZAL8	Lrrtm3	Leucine-rich repeat transmembrane neuronal protein 3		1	1	5	271.798
B4F7C5	Lrrtm4	Leucine-rich repeat transmembrane neuronal protein 4		1	1	9	489.237
D3ZPP7	Lrtm2	Leucine-rich repeats and transmembrane domains 2		1	1	14	761.035
Q62813	Lsamp	Limbic system-associated membrane protein		1	1	310	16851.5
A0A8I6GJT5	Ltbr	Lymphotoxin beta receptor		1	1	5	271.798
P51886	Lum	Lumican		0.9868	1	5	271.798
D3ZQK8	Ly75	Lymphocyte antigen 75		0.891	0.9919	1	54.3596
P07722	Mag	Myelin-associated glycoprotein		1	1	317	17232
P28494	Man2a1	Alpha-mannosidase 2		1	1	5	271.798
A0A0G2JWG1	Man2a2	Alpha-mannosidase		0.9971	0.9957	3	163.079
D4AE21	Mansc1	MANSC domain-containing 1		0.7854	0.9809	1	54.3596
D3ZRF9	Mcoln1	Mucolipin TRP cation channel 1		1	1	23	1250.27
P85171	Mdga1	MAM domain-containing glycosylphosphatidylinositol anchor protein 1		1	1	7	380.518
P60756	Mdga2	MAM domain-containing glycosylphosphatidylinositol anchor protein 2		1	1	25	1358.99
F1MAP4	Megf10	Multiple EGF-like domains 10		1	1	12	652.316
Q9QYP0	Megf8	Multiple epidermal growth factor-like domains protein 8		1	1	7	380.518
D4A3L3	Megf9	EGF-like-domain, multiple 5 (Predicted)		1	1	48	2609.26
P57097	Mertk	Tyrosine-protein kinase Mer		1	1	14	761.035
Q6AYP2	Mfap3l	Microfibrillar-associated protein 3-like		1	1	17	924.114
D4A7W8	Mfap4	Microfibril-associated protein 4		0.9868	1	3	163.079
D3ZU82	Mfrp	Membrane frizzled-related protein		1	1	9	489.237
B1WBW6	Mfsd2a	Hypothetical LOC298504 (Predicted)		1	1	13	706.675
D4A6P2	Mfsd4a	Major facilitator superfamily domain-containing 4A		1	1	19	1032.83
Q08834	Mgat5	Alpha-1,6-mannosylglycoprotein 6-beta-N-acetylglucosaminyltransferase A		0.9989	0.9997	3	163.079
A0A8I6A8E1	Mgat5b	Alpha-1,6-mannosyl-glycoprotein 6-beta-N-acetylglucosaminyltransferase		0.9995	1	3	163.079
D3ZCG5	Mmp15	Matrix metallopeptidase 15		0.9868	1	2	108.719
Q63345	Mog	Myelin-oligodendrocyte glycoprotein		1	1	34	1848.23
P06907	Mpz	Myelin protein P0		1	1	20	1087.19
Q6AYT8	Mpzl1	Myelin protein zero-like protein 1		1	1	11	597.956
D3ZD31	Mrc1	Mannose receptor, C type 1		1	1	7	380.518
Q4TU93	Mrc2	C-type mannose receptor 2		1	1	25	1358.99
P23749	Mrgprf	Mas-related G-protein coupled receptor member F		1	0.9962	4	217.439
D3ZDS2	Msr1	Macrophage scavenger receptor 1		0.9994	0.9998	2	108.719
D4AE63	Myorg	Myogenesis-regulating glycosidase		1	0.9999	7	380.518
A0A8I6ACN8	Naaladl2	N-acetylated alpha-linked acidic dipeptidase-like 2		1	0.9994	5	271.798
P13596	Ncam1	Neural cell adhesion molecule 1		1	1	294	15981.7
F1M8G9	Ncam2	Neural cell adhesion molecule 2		1	1	112	6088.28
B2GV54	Nceh1	Neutral cholesterol ester hydrolase 1		1	0.9994	12	652.316
Q8CGU6	Ncstn	Nicastrin		1	1	46	2500.54
F1LNP8	Nectin1	Nectin cell adhesion molecule 1		1	1	41	2228.75
Q5FVC5	Nectin2	Nectin cell adhesion molecule 2		1	1	5	271.798
A0A8I5ZU75	Nectin3	Nectin cell adhesion molecule 3		1	1	20	1087.19
Q9Z0J8	Negr1	Neuronal growth regulator 1		1	1	97	5272.89
Q62919	Nell1	Protein kinase C-binding protein NELL1		1	1	7	380.518
P97603	Neo1	Neogenin (Fragment)		1	1	35	1902.59
P97685	Nfasc	Neurofascin		1	1	74	4022.61
B5DFC9	Nid2	Nidogen-2		0.9964	1	4	217.439
D3ZA72	Nipal4	NIPA-like domain-containing 4		1	1	21	1141.55
F1LV86	Nkain3	Sodium/potassium-transporting ATPase subunit beta-1-interacting protein		1	1	16	869.754
Q62765	Nlgn1	Neuroligin-1		1	1	19	1032.83
Q07008	Notch1	Neurogenic locus notch homolog protein 1		0.9868	1	1	54.3596
Q9QW30	Notch2	Neurogenic locus notch homolog protein 2		1	0.9326	1	54.3596
G3V7K5	Npc1	NPC intracellular cholesterol transporter 1		1	1	23	1250.27
P97546	Nptn	Neuroplastin		1	1	185	10056.5
P97738	Nptx2	Neuronal pentraxin-2		1	0.9938	3	163.079
Q63634	Npy5r	Neuropeptide Y receptor type 5		0.9993	0.985	4	217.439
P97686	Nrcam	Neuronal cell adhesion molecule		1	1	188	10219.6
Q9QWJ9	Nrp1	Neuropilin-1		1	1	25	1358.99
O35276	Nrp2	Neuropilin-2		0.9868	1	7	380.518
Q63372	Nrxn1	Neurexin-1		1	1	15	815.395
Q63374	Nrxn2	Neurexin-2		1	1	21	1141.55
Q07310	Nrxn3	Neurexin-3		1	1	7	380.518
P21588	Nt5e	5'-nucleotidase		1	1	13	706.675
Q62718	Ntm	Neurotrimin		1	1	189	10274
A0A8I5ZNR9	Ntng1	Netrin G1		1	1	7	380.518
A0A8I5ZVI0	Ntng2	Netrin G2		1	0.9864	4	217.439
Q63604	Ntrk2	BDNF/NT-3 growth factors receptor		1	1	62	3370.3
Q03351	Ntrk3	NT-3 growth factor receptor		1	1	53	2881.06
Q62609	Olfm1	Noelin		1	1	63	3424.66
F7EYB9	Omg	Oligodendrocyte-myelin glycoprotein		1	1	39	2120.03
P32736	Opcml	Opioid-binding protein/cell adhesion molecule		1	1	110	5979.56
A0A8J8Y8J8	Ostm1	Osteoclastogenesis-associated transmembrane protein 1		1	1	19	1032.83
P51577	P2rx4	P2X purinoceptor 4		1	1	6	326.158
Q64663	P2rx7	P2X purinoceptor 7		1	1	26	1413.35
Q66H28	Pacc1	Proton-activated chloride channel		1	1	16	869.754
P60570	Panx1	Pannexin-1		0.9187	0.9944	3	163.079
A0A0G2K6T9	Pcdh1	Protocadherin 1		1	1	18	978.474
D3ZRX7	Pcdh10	Protocadherin 10		1	0.9925	2	108.719
D3ZPN0	Pcdh17	Protocadherin 17		1	1	16	869.754
A0A0G2K8I5	Pcdh19	Protocadherin 19		1	1	11	597.956
Q68HB6	Pcdh7	Protocadherin 7		1	1	9	489.237
D3ZE55	Pcdh8	Protocadherin-8		1	1	8	434.877
A0A8I5ZK96	Pcdh9	Protocadherin 9		1	1	55	2989.78
P41413	Pcsk5	Proprotein convertase subtilisin/kexin type 5		0.8146	0.9842	3	163.079
P20786	Pdgfra	Platelet-derived growth factor receptor alpha		1	1	8	434.877
Q05030	Pdgfrb	Platelet-derived growth factor receptor beta		1	1	1	54.3596
E9PTZ1	Pear1	Platelet endothelial aggregation receptor 1		0.995	0.9999	3	163.079
Q3SWT0	Pecam1	Platelet endothelial cell adhesion molecule		1	1	49	2663.62
Q765A7	Pgap1	GPI inositol-deacylase		1	1	11	597.956
Q0KL00	Piezo1	Piezo-type mechanosensitive ion channel component 1		1	1	4	217.439
M0R9J2	Pigg	GPI ethanolamine phosphate transferase 2		1	1	6	326.158
Q5XI31	Pigs	GPI transamidase component PIG-S		0.9868	1	3	163.079
A0A8I6GIH3	Pigt	Phosphatidylinositol glycan anchor biosynthesis, class T		1	1	7	380.518
P49616	Plaur	Urokinase plasminogen activator surface receptor		1	0.9994	3	163.079
Q5FVH2	Pld3	5'-3' exonuclease PLD3		1	1	13	706.675
O08564	Plpp1	Phospholipid phosphatase 1		1	1	10	543.596
P97544	Plpp3	Phospholipid phosphatase 3		1	1	37	2011.31
Q6WAY2	Plppr1	Phospholipid phosphatase-related protein type 1		1	1	10	543.596
E9PSP1	Pltp	Phospholipid transfer protein		1	1	34	1848.23
D3ZEE4	Plxdc1	Plexin domain-containing 1		0.9868	1	4	217.439
F7EUH5	Plxdc2	Plexin domain-containing 2		1	1	9	489.237
A0A8I6AGW9	Plxna1	Plexin A1		1	1	17	924.114
D3ZWP6	Plxna2	Plexin A2		1	0.9998	5	271.798
D3ZPX4	Plxna3	Plexin-A3		1	1	4	217.439
D3ZES7	Plxna4	Plexin A4		1	1	13	706.675
D3ZDX5	Plxnb1	Plexin B1		1	1	11	597.956
A0A0G2K2Y9	Plxnb2	Plexin B2		1	1	89	4838.01
D3ZLH5	Plxnb3	Plexin-B3		0.9999	0.9998	3	163.079
A0A8I5ZKT8	Plxnc1	Plexin C1		1	0.9995	8	434.877
D4AA77	Plxnd1	Plexin D1		1	1	4	217.439
Q9WTQ2	Podxl	Podocalyxin		0.9855	0.9222	2	108.719
Q99PR0	Pomt1	Protein O-mannosyl-transferase 1		0.9862	0.9971	2	108.719
Q14U74	Pomt2	Dolichyl-phosphate-mannose--protein mannosyltransferase		0.999	0.9989	3	163.079
Q9EQP5	Prelp	Prolargin		1	0.9998	2	108.719
A7U7N4	Prnd	Prion-like protein		0.9602	0.9979	1	54.3596
P13852	Prnp	Major prion protein		1	1	88	4783.65
Q4V8I1	Procr	Endothelial protein C receptor		1	1	5	271.798
A0A0G2JWD0	Prom1	Prominin 1		1	1	8	434.877
D3ZWQ0	Prrt3	Proline-rich transmembrane protein 3		1	1	3	163.079
Q6AY61	Prss23	Serine protease 23		1	1	5	271.798
P34980	Ptger3	Prostaglandin E2 receptor EP3 subtype		0.8183	0.9846	1	54.3596
Q62786	Ptgfrn	Prostaglandin F2 receptor negative regulator		1	1	18	978.474
A0A8I6ALM9	Ptk7	Protein tyrosine kinase 7		1	1	22	1195.91
P04157	Ptprc	Receptor-type tyrosine-protein phosphatase C		1	0.9985	5	271.798
A0A8I6A6R5	Ptprd	Protein-tyrosine-phosphatase		1	1	9	489.237
Q64604	Ptprf	Receptor-type tyrosine-protein phosphatase F		0.9998	0.9984	5	271.798
F1LP13	Ptprg	Protein-tyrosine-phosphatase		1	1	47	2554.9
A0A8I6GK94	Ptprj	Protein-tyrosine-phosphatase		1	1	25	1358.99
A0A0G2K8V0	Ptprm	Protein-tyrosine-phosphatase		1	1	10	543.596
Q63259	Ptprn	Receptor-type tyrosine-protein phosphatase-like N		1	1	18	978.474
Q63475	Ptprn2	Receptor-type tyrosine-protein phosphatase N2		1	1	9	489.237
Q64605	Ptprs	Receptor-type tyrosine-protein phosphatase S		1	1	16	869.754
A0A8I5ZW41	Ptprt	Protein-tyrosine-phosphatase		1	1	19	1032.83
A0A0G2K3H0	Ptpru	Protein-tyrosine-phosphatase		0.8578	0.9463	1	54.3596
Q62656	Ptprz1	Receptor-type tyrosine-protein phosphatase zeta		1	1	60	3261.58
Q9JJ73	Ramp3	Receptor activity-modifying protein 3		0.9008	0.9928	3	163.079
A0A0G2JZ40	Reck	RCG54895, isoform CRA_a		1	1	7	380.518
G3V9H8	Ret	Proto-oncogene tyrosine-protein kinase receptor Ret		1	1	11	597.956
A0A8I6ACJ0	Rgma	Repulsive guidance molecule BMP co-receptor a		1	1	4	217.439
Q66HG0	Rnf13	E3 ubiquitin-protein ligase RNF13		1	1	10	543.596
O55005	Robo1	Roundabout homolog 1		1	1	15	815.395
F1M950	Robo2	Roundabout guidance receptor 2		1	1	3	163.079
P25235	Rpn2	Dolichyl-diphosphooligosaccharide--protein glycosyltransferase subunit 2		1	1	1	54.3596
Q99M75	Rtn4r	Reticulon-4 receptor		1	1	21	1141.55
Q80WD0	Rtn4rl1	Reticulon-4 receptor-like 1		1	0.9475	4	217.439
Q80WD1	Rtn4rl2	Reticulon-4 receptor-like 2		1	1	9	489.237
P48303	S1pr1	Sphingosine 1-phosphate receptor 1	S1pr5	1	0.999	2	108.719
P47752	S1pr2	Sphingosine 1-phosphate receptor 2		1	0.9943	9	489.237
A2RRU4	Scap	Sterol regulatory element-binding protein cleavage-activating protein		0.9868	1	5	271.798
P97943	Scarb1	Scavenger receptor class B member 1		1	0.9996	8	434.877
P27615	Scarb2	Lysosome membrane protein 2		1	1	49	2663.62
P04774	Scn1a	Sodium channel protein type 1 subunit alpha		1	1	16	869.754
Q00954	Scn1b	Sodium channel subunit beta-1		1	1	26	1413.35
P04775	Scn2a	Sodium channel protein type 2 subunit alpha		1	1	12	652.316
P54900	Scn2b	Sodium channel subunit beta-2		1	1	29	1576.43
P08104	Scn3a	Sodium channel protein type 3 subunit alpha		1	1	10	543.596
Q9JK00	Scn3b	Sodium channel subunit beta-3		1	1	18	978.474
Q7M730	Scn4b	Sodium channel subunit beta-4		1	1	8	434.877
F1LQQ7	Scn7a	Sodium channel protein		0.9868	1	5	271.798
O88420	Scn8a	Sodium channel protein type 8 subunit alpha		1	1	21	1141.55
O08562	Scn9a	Sodium channel protein type 9 subunit alpha		0.9913	0.9944	1	54.3596
F1M987	Scube1	Signal peptide, CUB domain and EGF-like domain-containing 1		0.9869	0.9879	2	108.719
A0A0G2K999	Sdk2	Sidekick cell adhesion molecule 2		1	1	31	1685.15
Q80Z70	Sel1l	Protein sel-1 homolog 1		1	1	13	706.675
P25236	Selenop	Selenoprotein P		1	1	7	380.518
Q63548	Sema3a	Semaphorin-3A		0.9868	1	4	217.439
F7FHT4	Sema3c	Semaphorin-3C		0.9868	1	5	271.798
F7F3I7	Sema4a	RCG62756, isoform CRA_a		1	1	6	326.158
F1LSV0	Sema4b	RCG24677, isoform CRA_a		1	0.998	6	326.158
A0A096MJS2	Sema4c	Semaphorin 4C		1	0.9981	2	108.719
A0A8I6G5Q1	Sema4d	Semaphorin 4D		1	1	18	978.474
D4A6G2	Sema4g	Sema domain, immunoglobulin domain (Ig), transmembrane domain (TM) and short cytoplasmic domain, (Semaphorin) 4G (Predicted)		1	1	7	380.518
D3ZTD8	Sema5a	Semaphorin-5A		1	1	9	489.237
A0A8I6AGW5	Sema5b	Semaphorin 5B		0.9928	0.9999	1	54.3596
A0A0G2JZC4	Sema6d	Semaphorin 6D		1	1	6	326.158
D3ZQP6	Sema7a	Sema domain, immunoglobulin domain (Ig), and GPI membrane anchor, (Semaphorin) 7A (Predicted)		1	1	34	1848.23
Q63175	Serinc5	Serine incorporator 5		1	1	20	1087.19
Q9JLD2	Serpini1	Neuroserpin		0.9995	0.9998	2	108.719
A0A8I5ZRZ3	Sez6	Seizure-related 6 homolog		1	1	11	597.956
D4AD89	Sez6l	Seizure-related 6 homolog-like		1	1	55	2989.78
D4A6P1	Sez6l2	RCG40132, isoform CRA_a		1	1	40	2174.39
A0MV40	Shisa4	Proline rich membrane protein		1	1	8	434.877
A0A8I6AEE6	Shisa6	Shisa family member 6		0.9719	0.9344	2	108.719
D3ZPJ0	Shisa7	Shisa family member 7		1	1	73	3968.25
A0A8I6ACW8	Shisa9	Shisa family member 9		1	1	12	652.316
D4AB47	Shisal2b	Shisa-like 2B		0.9727	0.9989	3	163.079
Q6Q3F5	Sidt1	SID1 transmembrane family member 1		1	1	37	2011.31
D3ZEH5	Sidt2	SID1 transmembrane family member 2		1	1	21	1141.55
P97710	Sirpa	Tyrosine-protein phosphatase non-receptor type substrate 1		1	1	81	4403.13
O54902	Slc11a2	Natural resistance-associated macrophage protein 2		1	1	4	217.439
E9PTX9	Slc12a2	Solute carrier family 12 member 2		1	1	31	1685.15
Q63632	Slc12a4	Solute carrier family 12 member 4		0.9986	0.9999	4	217.439
Q63633	Slc12a5	Solute carrier family 12 member 5		1	1	130	7066.75
G3V6N7	Slc12a6	Solute carrier family 12, member 6		1	0.9953	12	652.316
Q5RK27	Slc12a7	Solute carrier family 12 member 7		0.9934	1	2	108.719
Q66HR0	Slc12a9	Solute carrier family 12 member 9		1	1	13	706.675
Q8CJ44	Slc13a5	Na(+)/citrate cotransporter		1	1	7	380.518
P97689	Slc14a1	Urea transporter 1		1	1	16	869.754
Q63424	Slc15a2	Solute carrier family 15 member 2		1	1	59	3207.22
O09014	Slc15a4	Solute carrier family 15 member 4		1	1	13	706.675
Q9JI12	Slc17a6	Vesicular glutamate transporter 2		1	1	17	924.114
Q62634	Slc17a7	Vesicular glutamate transporter 1		1	1	27	1467.71
Q01827	Slc18a2	Synaptic vesicular amine transporter		1	1	5	271.798
P51907	Slc1a1	Excitatory amino acid transporter 3		1	1	45	2446.18
P31596	Slc1a2	Excitatory amino acid transporter 2		1	1	400	21743.9
P24942	Slc1a3	Excitatory amino acid transporter 1		1	1	83	4511.85
D3ZJ25	Slc1a5	Amino acid transporter		1	0.9985	7	380.518
D4A271	Slc22a15	Solute carrier family 22 (Organic cation transporter), member 15 (Predicted), isoform CRA_a		0.9934	1	4	217.439
Q9P290	Slc22a17	Solute carrier family 22 member 17		0.9842	0.9998	5	271.798
Q9R0W2	Slc22a2	Solute carrier family 22 member 2		0.9868	1	7	380.518
Q9QZG1	Slc22a23	Solute carrier family 22 member 23		1	1	12	652.316
O88446	Slc22a3	Solute carrier family 22 member 3		0.9652	0.9983	3	163.079
Q9R141	Slc22a4	Solute carrier family 22 member 4		0.9987	1	5	271.798
O70594	Slc22a5	Solute carrier family 22 member 5		1	1	14	761.035
O35956	Slc22a6	Solute carrier family 22 member 6		1	1	7	380.518
Q9R1U7	Slc22a8	Organic anion transporter 3		1	1	13	706.675
Q9WTW8	Slc23a2	Solute carrier family 23 member 2		1	1	22	1195.91
O54701	Slc24a2	Sodium/potassium/calcium exchanger 2		1	0.9998	7	380.518
Q9EPQ0	Slc24a3	Sodium/potassium/calcium exchanger 3 (Fragment)		1	1	17	924.114
A0A0G2K3S9	Slc24a4	Solute carrier family 24 member 4		1	1	14	761.035
O70531	Slc26a2	Sulfate transporter		0.9842	0.9998	4	217.439
D3Z9I5	Slc26a6	RCG25530, isoform CRA_c		0.9981	0.9934	4	217.439
A0A1W2Q610	Slc26a7	Anion exchange transporter		1	0.9999	1	54.3596
O54698	Slc29a1	Equilibrative nucleoside transporter 1		1	1	28	1522.07
P11167	Slc2a1	Solute carrier family 2, facilitated glucose transporter member 1		1	1	31	1685.15
Q921A2	Slc2a13	Proton myo-inositol cotransporter		1	1	46	2500.54
Q07647	Slc2a3	Solute carrier family 2, facilitated glucose transporter member 3		0.9993	0.9999	9	489.237
P19357	Slc2a4	Solute carrier family 2, facilitated glucose transporter member 4		0.9868	1	2	108.719
A0A8I6AIR5	Slc35a5	Solute carrier family 35, member A5		1	1	11	597.956
Q924A5	Slc36a1	Proton-coupled amino acid transporter 1		1	1	17	924.114
D3ZMH7	Slc36a4	Solute carrier family 36 member 4		0.9868	1	1	54.3596
Q9JM15	Slc38a1	Sodium-coupled neutral amino acid symporter 1		1	1	7	380.518
Q9JHZ9	Slc38a3	Sodium-coupled neutral amino acid transporter 3		1	1	14	761.035
A2VCW5	Slc38a5	Sodium-coupled neutral amino acid transporter 5		1	1	6	326.158
D4A517	Slc39a10	Solute carrier family 39 member 10		1	1	27	1467.71
A0A8I6ABU1	Slc39a14	Solute carrier family 39 member 14		1	1	10	543.596
Q4V887	Slc39a6	Zinc transporter ZIP6		1	1	30	1630.79
Q5FVQ0	Slc39a8	Metal cation symporter ZIP8		0.9868	1	3	163.079
Q794F9	Slc3a2	4F2 cell-surface antigen heavy chain		1	1	60	3261.58
Q8VII6	Slc44a1	Choline transporter-like protein 1		1	1	13	706.675
B4F795	Slc44a2	Choline transporter-like protein 2		1	1	61	3315.94
Q6MG71	Slc44a4	Choline transporter-like protein 4		1	1	12	652.316
Q5EBA8	Slc46a1	Proton-coupled folate transporter		1	0.9998	11	597.956
Q80ZA5	Slc4a10	Sodium-driven chloride bicarbonate exchanger		1	1	120	6523.16
Q9R1N3	Slc4a7	Sodium bicarbonate cotransporter 3		1	1	18	978.474
Q6RVG2	Slc4a8	Electroneutral sodium bicarbonate exchanger 1		1	1	5	271.798
B5MEV3	Slc52a2	Solute carrier family 52, riboflavin transporter, member 2		1	1	7	380.518
Q9Z1F2	Slc5a11	Sodium/myo-inositol cotransporter 2		0.9989	0.9962	3	163.079
A0A8I6GM79	Slc5a3	Solute carrier family 5 (Inositol transporters), member 3		1	0.9965	6	326.158
Q63008	Slc5a5	Sodium/iodide cotransporter		0.9999	1	9	489.237
P23978	Slc6a1	Sodium- and chloride-dependent GABA transporter 1		1	1	95	5164.17
P31647	Slc6a11	Sodium- and chloride-dependent GABA transporter 3		1	1	88	4783.65
P31646	Slc6a13	Sodium- and chloride-dependent GABA transporter 2		1	1	13	706.675
Q08469	Slc6a15	Sodium-dependent neutral amino acid transporter B(0)AT2		1	1	24	1304.63
P31662	Slc6a17	Sodium-dependent neutral amino acid transporter SLC6A17		1	1	64	3479.02
F1LQW0	Slc6a2	Transporter		1	1	14	761.035
P31643	Slc6a6	Sodium- and chloride-dependent taurine transporter		1	1	11	597.956
P28573	Slc6a7	Sodium-dependent proline transporter		1	1	2	108.719
P28570	Slc6a8	Sodium- and chloride-dependent creatine transporter 1		1	1	12	652.316
P30823	Slc7a1	High affinity cationic amino acid transporter 1		1	1	12	652.316
B5D5N9	Slc7a2	Cationic amino acid transporter 2		1	1	10	543.596
P70549	Slc8a3	Sodium/calcium exchanger 3		1	1	9	489.237
Q6AXS0	Slc8b1	Mitochondrial sodium/calcium exchanger protein		0.9842	0.9998	2	108.719
D3ZJ86	Slc9a6	Sodium/hydrogen exchanger		1	1	26	1413.35
D3ZCI2	Slc9a7	Sodium/hydrogen exchanger		0.9934	1	16	869.754
D4A7H1	Slc9a9	Sodium/hydrogen exchanger		1	1	12	652.316
O35913	Slco1a4	Solute carrier organic anion transporter family member 1A4		1	1	1	54.3596
O88397	Slco1a5	Solute carrier organic anion transporter family member 1A5		1	1	25	1358.99
Q9EPZ7	Slco1c1	Solute carrier organic anion transporter family member 1C1		1	1	9	489.237
Q9JHI3	Slco2b1	Solute carrier organic anion transporter family member 2B1		0.9999	1	2	108.719
Q99N02	Slco3a1	Solute carrier organic anion transporter family member 3A1		1	1	12	652.316
Q9WVC1	Slit2	Slit homolog 2 protein (Fragment)		1	1	8	434.877
O88280	Slit3	Slit homolog 3 protein		1	1	4	217.439
D3Z8D8	Slitrk1	SLIT and NTRK-like family, member 1		1	1	27	1467.71
D3ZK41	Slitrk2	RCG49913		1	1	15	815.395
D4A062	Slitrk3	SLIT and NTRK-like family, member 3		0.9998	0.9843	4	217.439
A0A8I6AET5	Slitrk4	RCG49911, isoform CRA_a		1	1	16	869.754
A0A8I6AEA1	Sorcs1	Sortilin-related VPS10 domain-containing receptor 1		1	0.9896	2	108.719
D3ZW09	Sorcs2	Sortilin-related VPS10 domain-containing receptor 2		1	1	7	380.518
D4A2I9	Sorcs3	Sortilin-related VPS10 domain-containing receptor 3	Sorcs1	1	1	10	543.596
P0DSP1	Sorl1	Sortilin-related receptor		1	1	16	869.754
O54861	Sort1	Sortilin		1	1	31	1685.15
A0A0G2JYA3	Sppl2a	Signal peptide peptidase-like 2A		1	1	11	597.956
Q5PQL3	Sppl2b	Signal peptide peptidase-like 2B		1	1	5	271.798
Q5BIV7	Sprn	Shadow of prion protein		1	1	17	924.114
P61943	St3gal6	Type 2 lactosamine alpha-2,3-sialyltransferase		0.9373	0.996	2	108.719
A0A8I5Y895	Stab1	Stabilin 1		1	1	18	978.474
Q4V8K1	Steap4	Metalloreductase STEAP4		0.8857	0.9914	2	108.719
P84903	Stim1	Stromal interaction molecule 1		1	1	6	326.158
B2RYD7	Stt3b	Dolichyl-diphosphooligosaccharide--protein glycotransferase		1	1	15	815.395
Q710E6	Suco	SUN domain-containing ossification factor		0.9868	1	3	163.079
A0A8I6A5F2	Sun1	Sad1 and UNC84 domain-containing 1		0.7586	0.9387	2	108.719
A0A8I6AC00	Sun2	Sad1 and UNC84 domain-containing 2		0.7638	0.9783	3	163.079
A0A0G2K0Q8	Susd2	Sushi domain-containing 2		1	1	17	924.114
D3ZSC1	Susd5	Sushi domain containing 5 (Predicted)		1	1	10	543.596
Q02563	Sv2a	Synaptic vesicle glycoprotein 2A		1	1	410	22287.5
Q63564	Sv2b	Synaptic vesicle glycoprotein 2B		1	1	92	5001.09
Q9Z2I6	Sv2c	Synaptic vesicle glycoprotein 2C		1	1	8	434.877
P22831	Synpr	Synaptoporin		1	1	18	978.474
P16177	Tacr3	Neuromedin-K receptor		1	0.9999	3	163.079
A0A8I5Y571	Tenm1	Teneurin transmembrane protein 1		0.7923	0.9817	4	217.439
Q9R1K2	Tenm2	Teneurin-2		1	1	14	761.035
A0A8I6ABL2	Tenm3	Teneurin transmembrane protein 3		1	1	10	543.596
A0A8I6A180	Tenm4	Teneurin transmembrane protein 4		1	0.9994	8	434.877
Q99376	Tfrc	Transferrin receptor protein 1		0.9998	0.9574	5	271.798
P38438	Tgfbr2	TGF-beta receptor type-2		0.9868	1	1	54.3596
F1MA97	Thsd7a	Thrombospondin type 1 domain-containing 7A		1	1	46	2500.54
A0A8I5ZSV0	Thsd7b	Thrombospondin type 1 domain-containing 7B		1	1	11	597.956
P01830	Thy1	Thy-1 membrane glycoprotein		1	1	213	11578.6
D3ZYF8	Tm2d1	TM2 domain containing 1 (Predicted), isoform CRA_a		1	1	16	869.754
A0A8I6ACD9	Tm2d3	TM2 domain containing 3 (Predicted), isoform CRA_a		0.9994	0.9856	5	271.798
D3ZUD8	Tm9sf3	Transmembrane 9 superfamily member		0.9868	1	4	217.439
G3V6N2	Tmed4	Transmembrane p24-trafficking protein 4		1	1	11	597.956
Q5I0E7	Tmed9	Transmembrane emp24 domain-containing protein 9		1	1	22	1195.91
Q9QYV1	Tmeff1	Tomoregulin-1		0.9639	0.9982	4	217.439
Q6AYA5	Tmem106b	Transmembrane protein 106B		1	1	5	271.798
A0A8I6ALT4	Tmem108	Transmembrane protein 108		0.9992	0.9988	3	163.079
F1LMW0	Tmem130	Transmembrane protein 130		0.9679	0.8619	2	108.719
Q80WF4	Tmem132a	Transmembrane protein 132A		1	1	29	1576.43
A0A0G2K3D9	Tmem132b	Transmembrane protein 132B		1	1	9	489.237
A0A096MJF9	Tmem132e	Transmembrane protein 132E		1	1	16	869.754
D3Z9I0	Tmem145	Transmembrane protein 145		1	1	4	217.439
Q9QZE9	Tmem150a	Transmembrane protein 150A		0.9868	1	2	108.719
Q91XV7	Tmem158	Transmembrane protein 158		0.9996	1	3	163.079
A0A8I6A4J4	Tmem178b	Transmembrane protein 178B		0.9989	0.9034	3	163.079
A0A8I6AC18	Tmem179b	RCG48101, isoform CRA_b		1	0.9973	1	54.3596
M0R5E3	Tmem200c	Transmembrane protein 200C		1	1	11	597.956
A0A8I6AHK8	Tmem219	RGD1560566 (Predicted), isoform CRA_a		0.9868	1	4	217.439
Q5FVM1	Tmem231	Transmembrane protein 231		0.9868	1	3	163.079
D3ZXD8	Tmem245	Transmembrane protein 245		0.9963	1	2	108.719
Q6AY76	Tmem248	Transmembrane protein 248		0.9979	0.9847	2	108.719
F1LPC5	Tmem259	Transmembrane protein 259		0.9934	1	5	271.798
Q6AY41	Tmem30a	Cell cycle control protein 50A		1	1	29	1576.43
Q5HZE8	Tmem59l	Transmembrane protein 59-like		0.9868	1	6	326.158
A0A8I6A4E5	Tmem62	Transmembrane protein 62		1	1	11	597.956
A0A0G2JVY4	Tmem63a	Transmembrane protein 63a		0.9868	1	5	271.798
A0A8I6GGL9	Tmem63b	Transmembrane protein 63B		1	1	4	217.439
D3ZNF5	Tmem63c	Calcium permeable stress-gated cation channel 1		1	1	24	1304.63
A0A8I6ACY3	Tmem87a	Transmembrane protein 87A		1	1	23	1250.27
D4A7B6	Tmem87b	Transmembrane protein 87B		1	1	12	652.316
F1LUG5	Tmem94	Transmembrane protein 94		1	1	9	489.237
D3ZW49	Tmem9b	TMEM9 domain family, member B		0.9996	0.9976	2	108.719
A0A8I6AS23	Tmprss5	Transmembrane serine protease 5		0.9998	1	3	163.079
M0R402	Tmx3	RCG20581, isoform CRA_a		0.9868	1	6	326.158
G3V912	Tmx4	Thioredoxin domain containing 13		0.9868	1	3	163.079
O08727	Tnfrsf11b	Tumor necrosis factor receptor superfamily member 11B		0.9996	0.9888	6	326.158
D3ZF92	Tnfrsf21	Tumor necrosis factor receptor superfamily member 21		1	1	17	924.114
Q6P752	Tor1aip2	Torsin-1A-interacting protein 2		1	1	4	217.439
Q5PQV5	Tpbg	Trophoblast glycoprotein		1	1	19	1032.83
Q9WTN5	Tpcn1	Two pore calcium channel protein 1		0.9868	1	2	108.719
Q496Z2	Tril	TLR4 interactor with leucine rich repeats		0.9868	1	3	163.079
Q9WUD2	Trpv2	Transient receptor potential cation channel subfamily V member 2		1	1	15	815.395
Q5FVL6	Tspan13	Tetraspanin-13		1	1	12	652.316
D4A0Z1	Tspan14	Tetraspanin		1	1	15	815.395
B0BN23	Tspan15	Tetraspanin		1	0.9999	6	326.158
Q9JJW1	Tspan2	Tetraspanin-2		1	1	10	543.596
Q66H06	Tspan3	Tetraspanin		1	1	29	1576.43
Q5U1V9	Tspan31	Tetraspanin-31		1	1	28	1522.07
D3Z967	Tspan33	Tetraspanin		1	1	13	706.675
A0A8I5Y7S7	Tspan4	Tetraspanin 4		1	1	7	380.518
B0BN20	Tspan6	Tetraspanin		1	1	10	543.596
O55158	Tspan8	Tetraspanin		1	1	5	271.798
P0C5X8	Ttyh1	Protein tweety homolog 1		1	1	62	3370.3
A0A0G2K0W3	Ttyh3	Protein tweety homolog		1	1	15	815.395
Q5BJT4	Txndc15	Thioredoxin domain-containing protein 15	ENSRNOG00000069255	0.9998	1	5	271.798
P55146	Tyro3	Tyrosine-protein kinase receptor TYRO3		1	1	31	1685.15
Q9JLA3	Uggt1	UDP-glucose:glycoprotein glucosyltransferase 1		1	1	8	434.877
O08721	Unc5a	Netrin receptor UNC5A		0.9868	1	5	271.798
O08722	Unc5b	Netrin receptor UNC5B		1	1	16	869.754
F1LW30	Unc5d	Netrin receptor UNC5D		1	1	17	924.114
P29534	Vcam1	Vascular cell adhesion protein 1		1	1	17	924.114
Q9ERB4	Vcan	Versican core protein		1	1	7	380.518
P35000	Vipr2	Vasoactive intestinal polypeptide receptor 2		0.9868	1	4	217.439
G3V9P3	Vsir	RCG22135, isoform CRA_a		1	1	37	2011.31
Q4QQR8	Vstm4	Uncharacterized protein RGD1310423		1	1	6	326.158
Q7TQ11	Vtn	Aa1018		1	1	2	108.719
P14046	A1i3	Alpha-1-inhibitor 3		1	1	19	1032.83
Q63041	A1m	Alpha-1-macroglobulin		0.9994	1	4	217.439
A0A8I6AJ44	AABR07044388.2	Tenascin XB		0.9991	0.9788	2	108.719
P16970	Abcd3	ATP-binding cassette sub-family D member 3		0.9187	0.9944	1	54.3596
P07897	Acan	Aggrecan core protein		1	1	33	1793.87
Q9ESP7	Adamts4	A disintegrin and metalloproteinase with thrombospondin motifs 4 (Fragment)		0.9954	0.9675	3	163.079
P36953	Afm	Afamin		0.9727	0.9989	3	163.079
A0A8I5Y9H3	Agap3	ArfGAP with GTPase domain, ankyrin repeat and PH domain 3		0.9919	0.9801	1	54.3596
A0JPQ8	Agmo	Alkylglycerol monooxygenase		0.9868	1	1	54.3596
P50430	Arsb	Arylsulfatase B		1	1	18	978.474
Q6P7S1	Asah1	Acid ceramidase		1	0.9995	4	217.439
P35435	Atp5f1c	ATP synthase subunit gamma, mitochondrial		1	1	1	54.3596
Q5EB76	Atp6v0e2	V-type proton ATPase subunit e 2		0.9565	0.9976	4	217.439
Q925T8	Brinp1	BMP/retinoic acid-inducible neural-specific protein 1		1	1	17	924.114
Q8K1M8	Brinp2	BMP/retinoic acid-inducible neural-specific protein 2		1	1	19	1032.83
Q8K1M7	Brinp3	BMP/retinoic acid-inducible neural-specific protein 3		1	1	2	108.719
D4A8L9	Btbd17	BTB domain-containing 17		1	1	35	1902.59
P31720	C1qa	Complement C1q subcomponent subunit A		0.9868	1	3	163.079
P0DP29	Calm1	Calmodulin-1	Calm2, Calm3	1	1	3	163.079
Q9QZQ5	Ccn3	CCN family member 3		1	1	8	434.877
P10959	Ces1c	Carboxylesterase 1C		1	1	11	597.956
F1LVK3	Chadl	Chondroadherin-like		1	0.9853	7	380.518
A0A8I6AI88	Chpf2	Hexosyltransferase		0.9934	1	1	54.3596
P69478	Chst11	Carbohydrate sulfotransferase 11		0.9928	0.9863	2	108.719
Q6XQG8	Chst7	Carbohydrate sulfotransferase 7		0.9868	1	2	108.719
M0R6S5	Chsy3	Hexosyltransferase		1	1	3	163.079
P11442	Cltc	Clathrin heavy chain 1		1	0.9845	3	163.079
P13233	Cnp	2',3'-cyclic-nucleotide 3'-phosphodiesterase		1	0.9992	4	217.439
G3V828	Cnpy3	Canopy FGF-signaling regulator 3		0.9767	0.9237	3	163.079
Q0V8T4	Cntnap5c	Contactin-associated protein like 5-3		0.9993	1	1	54.3596
B1H259	Coch	Cochlin		1	0.9673	2	108.719
A0A8I6GLR1	Col18a1	Collagen type XVIII alpha 1 chain		0.9868	1	6	326.158
D3ZCQ0	Col19a1	Collagen type XIX alpha 1 chain		1	1	6	326.158
P15087	Cpe	Carboxypeptidase E		1	1	15	815.395
D3ZW78	Cpxm1	Carboxypeptidase X (M14 family), member 1		0.9918	0.9993	2	108.719
P14841	Cst3	Cystatin-C		1	1	17	924.114
A0A8I6ARV9	Ctsa	Carboxypeptidase		1	1	12	652.316
Q499S6	Ctsf	Cathepsin F		1	1	8	434.877
Q02765	Ctss	Cathepsin S		0.9998	0.9997	4	217.439
Q63155	Dcc	Netrin receptor DCC		1	1	10	543.596
Q63170	Dnah7	Dynein axonemal heavy chain 7		0.9832	0.9207	1	54.3596
P21575	Dnm1	Dynamin-1		1	0.9381	1	54.3596
P47942	Dpysl2	Dihydropyrimidinase-related protein 2		1	0.9999	5	271.798
D3ZM39	Dsg1	Desmoglein 1		0.7562	0.9546	1	54.3596
D3ZS41	Ecm2	Extracellular matrix protein 2		0.8201	0.9848	1	54.3596
Q64610	Enpp2	Ectonucleotide pyrophosphatase/phosphodiesterase family member 2		1	1	9	489.237
A0A8I5ZU09	ENSRNOG00000063188	C-type lectin domain-containing protein	Dgcr2	1	1	4	217.439
A0A8I5ZRC7	ENSRNOG00000069606	Ig-like domain-containing protein		0.9554	0.8831	2	108.719
Q8R4A1	Ero1a	ERO1-like protein alpha		1	0.9999	10	543.596
D3Z8J6	Fam189b	Family with sequence similarity 189, member B		0.8793	0.9908	4	217.439
D3ZUZ4	Fam20b	FAM20B, glycosaminoglycan xylosylkinase		1	1	3	163.079
A0A0G2JY81	Fbln1	Fibulin-1		1	1	2	108.719
A0A0B4J2J0	Fcgr1a	Fc gamma receptor 1A		0.9198	0.9945	3	163.079
D3ZI33	Fktn	Ribitol-5-phosphate transferase		0.9855	0.9999	5	271.798
P50609	Fmod	Fibromodulin		1	1	11	597.956
F1LU27	Focad	Focadhesin		0.8251	0.97	1	54.3596
Q32KJ6	Galns	N-acetylgalactosamine-6-sulfatase		1	1	3	163.079
Q5CD99	Galnt17	Polypeptide N-acetylgalactosaminyltransferase		1	1	12	652.316
P04797	Gapdh	Glyceraldehyde-3-phosphate dehydrogenase	AABR07030729.1, AABR07032392.1, AABR07038881.1, AABR07070043.1, ENSRNOG00000066288, ENSRNOG00000066746, LOC108352348	1	0.9995	1	54.3596
M0R3L8	Gba	Glucosylceramidase		1	1	29	1576.43
D3ZJF9	Gla	Alpha-galactosidase		0.7923	0.9817	3	163.079
D3ZUM4	Glb1	Beta-galactosidase		0.9868	1	1	54.3596
Q8R2H5	Gpld1	Phosphatidylinositol-glycan-specific phospholipase D		0.871	0.99	4	217.439
D4A9K0	Gpr165	G protein-coupled receptor 165		0.9868	1	6	326.158
P03994	Hapln1	Hyaluronan and proteoglycan link protein 1		0.8257	0.9854	15	815.395
D3Z9H2	Hapln4	Hyaluronan and proteoglycan link protein 4		1	1	10	543.596
Q641X3	Hexa	Beta-hexosaminidase subunit alpha		0.9842	0.9998	4	217.439
Q6AXR4	Hexb	Beta-hexosaminidase subunit beta		1	1	11	597.956
Q6IMY8	Hnrnpu	Heterogeneous nuclear ribonucleoprotein U		1	0.9769	1	54.3596
P20059	Hpx	Hemopexin		0.9999	1	4	217.439
Q99PS8	Hrg	Histidine-rich glycoprotein		1	1	2	108.719
Q9ESG5	Hs3st1	Heparan sulfate glucosamine 3-O-sulfotransferase 1		0.9868	1	5	271.798
A0A8I5ZN51	Hs6st3	Heparan-sulfate 6-O-sulfotransferase		0.9868	1	3	163.079
Q66HD0	Hsp90b1	Endoplasmin		1	1	8	434.877
O35162	Hspa13	Heat shock 70 kDa protein 13		0.9678	0.996	2	108.719
Q63617	Hyou1	Hypoxia up-regulated protein 1		1	1	10	543.596
Q63416	Itih3	Inter-alpha-trypsin inhibitor heavy chain H3		1	1	12	652.316
Q5EBC0	Itih4	Inter alpha-trypsin inhibitor, heavy chain 4		0.9868	1	1	54.3596
A0A8I5ZZF0	Itih5	Inter-alpha-trypsin inhibitor heavy chain 5		1	0.9986	3	163.079
A5HKJ1	Kcne5	Potassium voltage-gated channel subfamily E regulatory subunit 5		1	1	14	761.035
O54852	Kcnh7	Potassium voltage-gated channel subfamily H member 7		1	1	8	434.877
A0A8I5ZZG3	L3mbtl3	L3MBTL histone methyl-lysine-binding protein 3		0.9837	0.9985	1	54.3596
P15800	Lamb2	Laminin subunit beta-2		0.9966	0.9951	2	108.719
A0A0G2K618	Large1	LARGE xylosyl- and glucuronyltransferase 1		1	1	6	326.158
A0A8I6G409	Ldb1	LIM domain-binding 1		0.9852	0.9654	1	54.3596
Q8K4Y5	Lgi1	Leucine-rich glioma-inactivated protein 1		1	1	36	1956.95
B5DF14	Lgi2	Leucine-rich repeat LGI family, member 2		1	1	25	1358.99
A0A8I6GJS5	LOC100362814	Hypothetical protein LOC100362814		1	1	9	489.237
A0A8I5ZYP3	LOC100363993	Testis expressed gene 16-like		0.9909	0.9426	1	54.3596
Q99068	Lrpap1	Alpha-2-macroglobulin receptor-associated protein		0.9575	0.9886	1	54.3596
D4A917	Ltbp4	Latent-transforming growth factor beta-binding protein 4		0.9934	1	6	326.158
Q6AY20	M6pr	Cation-dependent mannose-6-phosphate receptor	M6pr-ps1	1	1	19	1032.83
F7FG85	Man2b1	Alpha-mannosidase		0.9999	0.9972	4	217.439
P01048	Map1	T-kininogen 1	Kng1	1	1	4	217.439
P63086	Mapk1	Mitogen-activated protein kinase 1	Mapk3	0.9999	0.8184	1	54.3596
F1LTM4	Mfsd4b	RCG19957		0.9326	0.9956	3	163.079
D4ABX6	Mmrn2	Multimerin 2		1	1	10	543.596
Q03626	Mug1	Murinoglobulin-1	Mug2	1	1	6	326.158
Q06880	Nbl1	Neuroblastoma suppressor of tumorigenicity 1		0.9753	0.9991	4	217.439
P55067	Ncan	Neurocan core protein		1	1	44	2391.82
Q62918	Nell2	Protein kinase C-binding protein NELL2		1	1	14	761.035
D3ZSA9	Nomo1	Nodal modulator 1		1	1	7	380.518
P47971	Nptx1	Neuronal pentraxin-1		1	1	17	924.114
O35764	Nptxr	Neuronal pentraxin receptor		1	1	25	1358.99
Q63366	Nxph1	Neurexophilin-1		0.9999	0.998	6	326.158
Q568Y7	Olfm2	Noelin-2		1	1	7	380.518
P63057	Olfm3	Noelin-3		1	0.9997	7	380.518
Q66H86	Olfml1	Olfactomedin-like protein 1		0.9934	1	3	163.079
P51578	P2rx5	P2X purinoceptor 5		0.9086	0.9935	2	108.719
P54001	P4ha1	Prolyl 4-hydroxylase subunit alpha-1		0.9842	0.9998	5	271.798
D3ZJG3	P4htm	Prolyl 4-hydroxylase, transmembrane		0.9868	1	5	271.798
P28841	Pcsk2	Neuroendocrine convertase 2		1	1	24	1304.63
Q99ML5	Pcyox1	Prenylcysteine oxidase 1		1	0.9995	11	597.956
Q05028	Pdgfb	Platelet-derived growth factor subunit B (Fragment)		0.9702	0.9987	1	54.3596
P04094	Penk	Proenkephalin-A		1	1	9	489.237
P47858	Pfkm	ATP-dependent 6-phosphofructokinase, muscle type		1	1	1	54.3596
Q675A5	Pla2g15	Phospholipase A2 group XV		0.9302	0.9954	3	163.079
Q4QQW8	Plbd2	Putative phospholipase B-like 2		0.9868	1	4	217.439
Q566E5	Poglut3	Protein O-glucosyltransferase 3		0.9994	0.9989	3	163.079
Q5NDF0	Pomgnt2	Protein O-linked-mannose beta-1,4-N-acetylglucosaminyltransferase 2		0.9868	1	5	271.798
Q80Z30	Ppm1e	Protein phosphatase 1E		0.9971	0.9795	3	163.079
P45479	Ppt1	Palmitoyl-protein thioesterase 1		1	1	17	924.114
O35244	Prdx6	Peroxiredoxin-6		1	1	2	108.719
P10960	Psap	Prosaposin		1	1	69	3750.82
P22057	Ptgds	Prostaglandin-H2 D-isomerase		1	1	8	434.877
P35355	Ptgs2	Prostaglandin G/H synthase 2		0.9994	1	6	326.158
Q5U334	Pvr	PVR cell adhesion molecule		0.9778	0.9993	1	54.3596
P63012	Rab3a	Ras-related protein Rab-3A	Rab3b, Rab3c, Rab3d	1	0.9142	2	108.719
P58751	Reln	Reelin		1	0.9987	7	380.518
D3Z9D0	RGD1306271	Similar to KIAA1549 protein		1	1	6	326.158
A0A8I5ZKT1	RGD1311517	Similar to RIKEN cDNA 9430015G10		0.9998	1	5	271.798
P62243	Rps8	40S ribosomal protein S8	LOC100363452	1	1	2	108.719
P06341	RT1-B	Rano class II histocompatibility antigen, A beta chain (Fragment)	RT1-Bb	0.8381	0.9867	2	108.719
D3ZS55	Sbspon	Similar to RPE-spondin (Predicted)		0.9791	0.9994	1	54.3596
D3Z8E2	Sema3e	Sema domain, immunoglobulin domain (Ig), short basic domain, secreted, (Semaphorin) 3E (Predicted)		0.9868	1	3	163.079
P17475	Serpina1	Alpha-1-antiproteinase		0.9829	0.9997	5	271.798
P05545	Serpina3k	Serine protease inhibitor A3K	Serpina3c	0.9987	1	13	706.675
P05544	Serpina3l	Serine protease inhibitor A3L		1	1	2	108.719
Q7TPI9	Serpinc1	Ac2-248		0.9868	1	1	54.3596
A0A8I6GFD8	Sfpq	Splicing factor proline and glutamine-rich		1	1	1	54.3596
P82450	Siae	Sialate O-acetylesterase		0.9868	1	4	217.439
O88279	Slit1	Slit homolog 1 protein		1	1	9	489.237
Q05140	Snap91	Clathrin coat assembly protein AP180		0.9999	0.7594	1	54.3596
Q5ZQU0	Sned1	Sushi, nidogen and EGF-like domain-containing protein 1		0.9843	0.9736	1	54.3596
P24054	Sparcl1	SPARC-like protein 1		1	1	16	869.754
A0A0G2K946	Spock2	SPARC/osteonectin, cwcv and kazal-like domains proteoglycan 2		1	1	13	706.675
P35446	Spon1	Spondin-1		0.9868	1	3	163.079
P60042	Sst	Somatostatin		1	1	2	108.719
Q6ZXY9	St6galnac5	Alpha-2,6-sialyltransferase ST6GalNAc V (Fragment)		0.9541	0.9974	1	54.3596
G3V8D0	St8sia3	ST8 alpha-N-acetyl-neuraminide alpha-2,8-sialyltransferase 3		0.9804	0.9995	3	163.079
Q6ZXC8	St8sia5	Alpha-2,8-sialyltransferase 8E		0.9958	1	4	217.439
A0A8I6A3G4	Sulf2	Extracellular sulfatase		0.9934	1	2	108.719
P07825	Syp	Synaptophysin		1	1	100	5435.96
A0A0G2KA82	Sypl1	Synaptophysin-like 1		1	1	55	2989.78
P21707	Syt1	Synaptotagmin-1		1	0.8818	1	54.3596
M0R7X9	Tafa5	Chemokine-like protein TAFA-5		0.9989	0.9795	2	108.719
P12346	Tf	Serotransferrin		1	1	15	815.395
A0A8I6AUF9	Tmem181	Transmembrane protein 181		1	1	20	1087.19
A0A8I5ZSF5	Tmem200a	Transmembrane protein 200A		0.9578	0.9977	4	217.439
F1MAQ6	Tmtc4	Dolichyl-phosphate-mannose--protein mannosyltransferase		0.9993	1	3	163.079
A0A8I6ARC1	Tnc	Tenascin C		1	1	37	2011.31
Q05546	Tnr	Tenascin-R		1	1	76	4131.33
Q9EQV6	Tpp1	Tripeptidyl-peptidase 1		1	1	7	380.518
Q5RJS8	Tpst2	Protein-tyrosine sulfotransferase 2		1	0.9992	3	163.079
P19814	Ttgn1	Trans-Golgi network integral membrane protein TGN38		1	1	4	217.439
Q5XIF6	Tuba4a	Tubulin alpha-4A chain	Tuba1a, Tuba1b, Tuba1c, Tuba3b, Tuba8	1	1	11	597.956
Q3KRE8	Tubb2b	Tubulin beta-2B chain	Tubb2a, Tubb4b, Tubb5	1	0.8841	1	54.3596
Q4QRB4	Tubb3	Tubulin beta-3 chain	Tubb2a, Tubb2b, Tubb4a, Tubb4b, Tubb5, Tubb6	1	1	11	597.956
B4F7C2	Tubb4a	Tubulin beta chain	Tubb2b, Tubb4b, Tubb5, Tubb6	1	0.9863	1	54.3596
Q09426	Ugt8	2-hydroxyacylsphingosine 1-beta-galactosyltransferase		1	1	10	543.596
P81155	Vdac2	Voltage-dependent anion-selective channel protein 2	AABR07051831.1	1	0.9916	1	54.3596
P01283	Vip	VIP peptides		1	1	7	380.518
D3ZM70	Vstm2a	V-set and transmembrane domain-containing 2A		1	1	10	543.596
E9PT53	Wfs1	Wolfram syndrome 1 homolog (Human)		1	1	20	1087.19
Q569A3	Uniprot:Q569A3	Uncharacterized protein C11orf87 homolog		1	1	35	1902.59

## Sheet: Mouse-BrainLysateGlycocapture
Protein ID	Gene	Protein Description	Alternative Mapped Genes	Max Protein Probability	Top PeptideProphet Probability	#psm/gene	psm/ 1000000
P61922	Abat	4-aminobutyrate aminotransferase, mitochondrial		1	0.8699	1	26.6845
P41233	Abca1	Phospholipid-transporting ATPase ABCA1		1	1	10	266.845
P41234	Abca2	ATP-binding cassette sub-family A member 2		1	1	18	480.32
Q8R420	Abca3	Phospholipid-transporting ATPase ABCA3		1	1	8	213.476
Q91V24	Abca7	ATP-binding cassette sub-family A member 7		1	1	11	293.529
Q8K442	Abca8a	ABC-type organic anion transporter ABCA8A		1	1	11	293.529
Q8K449	Abca9	ATP-binding cassette sub-family A member 9		1	1	38	1014.01
O35379	Abcc1	Multidrug resistance-associated protein 1		0.9961	0.9911	1	26.6845
B2RUS7	Abcc8	ATP-binding cassette, sub-family C (CFTR/MRP), member 8		1	1	8	213.476
A0A338P6S8	Abi3bp	ABI family member 3-binding protein		0.9563	0.9941	7	186.791
Q61282	Acan	Aggrecan core protein		1	1	71	1894.6
P09470	Ace	Angiotensin-converting enzyme		1	1	35	933.956
Q8R0I0	Ace2	Angiotensin-converting enzyme 2		1	1	7	186.791
P21836	Ache	Acetylcholinesterase		1	1	28	747.165
P56485	Ackr3	Atypical chemokine receptor 3		0.9999	0.9961	3	80.0534
Q99KI0	Aco2	Aconitate hydratase, mitochondrial		1	1	18	480.32
Q91V12	Acot7	Cytosolic acyl coenzyme A thioester hydrolase		1	1	3	80.0534
P24638	Acp2	Lysosomal acid phosphatase		1	0.9992	13	346.898
P37172	Acvr1	Activin receptor type-1		0.9995	0.8082	1	26.6845
P27038	Acvr2a	Activin receptor type-2A		1	0.998	6	160.107
O35598	Adam10	Disintegrin and metalloproteinase domain-containing protein 10		1	1	15	400.267
Q9R1V4	Adam11	Disintegrin and metalloproteinase domain-containing protein 11		1	1	42	1120.75
O88839	Adam15	Disintegrin and metalloproteinase domain-containing protein 15		1	1	25	667.111
Q9Z0F8	Adam17	Disintegrin and metalloproteinase domain-containing protein 17		1	1	17	453.636
Q9R1V6	Adam22	Disintegrin and metalloproteinase domain-containing protein 22		1	1	23	613.742
Q9R1V7	Adam23	Disintegrin and metalloproteinase domain-containing protein 23		1	1	131	3495.66
Q61072	Adam9	Disintegrin and metalloproteinase domain-containing protein 9		1	1	8	213.476
Q80T21	Adamtsl4	ADAMTS-like protein 4		0.986	1	3	80.0534
Q8VHH7	Adcy3	Adenylate cyclase type 3		1	1	15	400.267
P51830	Adcy9	Adenylate cyclase type 9		1	1	13	346.898
Q91ZV8	Adgra2	Adhesion G protein-coupled receptor A2		0.9859	0.9981	2	53.3689
Q3UHD1	Adgrb1	Adhesion G protein-coupled receptor B1		0.9667	0.9099	3	80.0534
Q80ZF8	Adgrb3	Adhesion G protein-coupled receptor B3		1	1	26	693.796
Q61549	Adgre1	Adhesion G protein-coupled receptor E1		1	1	14	373.582
Q9Z0M6	Adgre5	Adhesion G protein-coupled receptor E5		1	1	18	480.32
G5E8Q8	Adgrf5	Adhesion G protein-coupled receptor F5		1	1	28	747.165
Q8K209	Adgrg1	Adhesion G-protein coupled receptor G1		1	1	75	2001.33
Q80TR1	Adgrl1	Adhesion G protein-coupled receptor L1		1	1	67	1787.86
Q8JZZ7	Adgrl2	Adhesion G protein-coupled receptor L2		1	0.9999	10	266.845
Q80TS3	Adgrl3	Adhesion G protein-coupled receptor L3		1	1	42	1120.75
Q923X1	Adgrl4	Adhesion G protein-coupled receptor L4		0.9992	1	6	160.107
Q60614	Adora2b	Adenosine receptor A2b		0.986	1	6	160.107
P97718	Adra1a	Alpha-1A adrenergic receptor		1	1	8	213.476
P97717	Adra1b	Alpha-1B adrenergic receptor		1	1	7	186.791
O89020	Afm	Afamin		1	0.9998	9	240.16
Q8BS35	Agmo	Alkylglycerol monooxygenase		1	1	13	346.898
P29699	Ahsg	Alpha-2-HS-glycoprotein		1	1	35	933.956
A2AS37	AI182371	Expressed sequence AI182371		1	1	4	106.738
Q61490	Alcam	CD166 antigen		1	1	255	6804.54
P05064	Aldoa	Fructose-bisphosphate aldolase A		1	1	3	80.0534
P97793	Alk	ALK tyrosine kinase receptor		1	1	21	560.374
P09242	Alpl	Alkaline phosphatase, tissue-nonspecific isozyme		1	1	66	1761.17
Q07456	Ambp	Protein AMBP		1	1	31	827.218
Q80ZD8	Amigo1	Amphoterin-induced protein 1		1	1	21	560.374
A2AHL1	Ano3	Anoctamin-3		1	1	16	426.951
Q8C5H1	Ano4	Anoctamin-4		0.986	1	7	186.791
Q6P9J9	Ano6	Anoctamin-6		1	1	12	320.213
P97449	Anpep	Aminopeptidase N		1	1	55	1467.65
Q9CZ52	Antxr1	Anthrax toxin receptor 1		1	0.9991	7	186.791
O70423	Aoc3	Membrane primary amine oxidase		1	1	16	426.951
Q06335	Aplp2	Amyloid beta precursor like protein 2		0.9997	0.9989	17	453.636
Q9D7N9	Apmap	Adipocyte plasma membrane-associated protein		0.9997	1	10	266.845
P51910	Apod	Apolipoprotein D		1	1	11	293.529
Q01339	Apoh	Beta-2-glycoprotein 1		1	1	68	1814.54
G3X9D6	Apon	Apolipoprotein N		1	1	15	400.267
P12023	App	Amyloid-beta precursor protein		1	1	67	1787.86
P61205	Arf3	ADP-ribosylation factor 3	Arf1, Arf2	1	0.9283	2	53.3689
P50428	Arsa	Arylsulfatase A		0.986	1	8	213.476
P50429	Arsb	Arylsulfatase B		1	1	45	1200.8
Q3TYD4	Arsg	Arylsulfatase G		1	1	1	26.6845
Q8R2G4	Art3	Ecto-ADP-ribosyltransferase 3		0.9999	1	7	186.791
Q9WV54	Asah1	Acid ceramidase		0.9935	1	12	320.213
Q9JHE3	Asah2	Neutral ceramidase		1	1	33	880.587
Q6NXK8	Asic1	Acid-sensing ion channel 1		1	1	59	1574.38
Q7TNS7	Asic4	Acid-sensing ion channel 4		1	1	11	293.529
Q99MQ4	Aspn	Asporin		0.986	1	6	160.107
Q61137	Astn1	Astrotactin-1		1	1	61	1627.75
Q80Z10	Astn2	Astrotactin-2		1	1	21	560.374
Q68FE2	Atg9a	Autophagy-related protein 9A		1	1	35	933.956
Q5XF89	Atp13a3	Polyamine-transporting ATPase 13A3		1	1	6	160.107
Q8VDN2	Atp1a1	Sodium/potassium-transporting ATPase subunit alpha-1		1	1	1	26.6845
Q6PIC6	Atp1a3	Sodium/potassium-transporting ATPase subunit alpha-3		1	1	37	987.325
P14094	Atp1b1	Sodium/potassium-transporting ATPase subunit beta-1		1	1	382	10193.5
P14231	Atp1b2	Sodium/potassium-transporting ATPase subunit beta-2		1	1	1581	42188.1
P97370	Atp1b3	Sodium/potassium-transporting ATPase subunit beta-3		1	1	90	2401.6
O55143	Atp2a2	Sarcoplasmic/endoplasmic reticulum calcium ATPase 2	Atp2a1	1	0.9991	3	80.0534
Q9R0K7	Atp2b2	Plasma membrane calcium-transporting ATPase 2		1	1	5	133.422
Q9R1Q9	Atp6ap1	V-type proton ATPase subunit S1		1	1	24	640.427
Q91XE7	Atp6v0e2	V-type proton ATPase subunit e 2		0.954	0.9976	10	266.845
Q6PGD0	Atraid	All-trans retinoic acid-induced differentiation factor		1	1	59	1574.38
Q9WU60	Atrn	Attractin		1	1	81	2161.44
Q6A051	Atrnl1	Attractin-like protein 1		1	1	36	960.64
P35455	Avp	Vasopressin-neurophysin 2-copeptin		1	1	25	667.111
Q64726	Azgp1	Zinc-alpha-2-glycoprotein		1	1	10	266.845
Q920V1	B3galnt1	UDP-GalNAc:beta-1,3-N-acetylgalactosaminyltransferase 1		1	1	9	240.16
Q9Z222	B3GNT2	N-acetyllactosaminide beta-1,3-N-acetylglucosaminyltransferase 2		0.9995	0.9913	10	266.845
Q09200	B4galnt1	Beta-1,4 N-acetylgalactosaminyltransferase 1		1	1	10	266.845
Q91YY2	B4galt3	Beta-1,4-galactosyltransferase 3		1	1	12	320.213
Q8BWP8	B4gat1	Beta-1,4-glucuronyltransferase 1		1	1	7	186.791
P56818	Bace1	Beta-secretase 1		1	1	15	400.267
Q9R069	Bcam	Basal cell adhesion molecule		1	1	12	320.213
Q61361	Bcan	Brevican core protein		1	1	26	693.796
P32299	Bdkrb2	B2 bradykinin receptor		0.9806	0.9996	12	320.213
P28653	Bgn	Biglycan		1	1	10	266.845
P98063	Bmp1	Bone morphogenetic protein 1		1	1	5	133.422
O35607	Bmpr2	Bone morphogenetic protein receptor type-2		1	1	13	346.898
Q80V26	Bpnt2	Golgi-resident adenosine 3',5'-bisphosphate 3'-phosphatase		1	1	13	346.898
Q920P3	Brinp1	BMP/retinoic acid-inducible neural-specific protein 1		1	1	39	1040.69
Q6DFY8	Brinp2	BMP/retinoic acid-inducible neural-specific protein 2		1	1	34	907.272
Q9Z2E9	Bscl2	Seipin		1	1	20	533.689
P18572	Bsg	Basigin		1	1	114	3042.03
Q64277	Bst1	ADP-ribosyl cyclase/cyclic ADP-ribose hydrolase 2		1	1	15	400.267
Q8R2Q8	Bst2	Bone marrow stromal antigen 2		1	1	10	266.845
Q9DB72	Btbd17	BTB/POZ domain-containing protein 17		1	1	64	1707.81
Q8CIF4	Btd	Biotinidase		1	1	17	453.636
P98086	C1qa	Complement C1q subcomponent subunit A		1	1	28	747.165
Q8CG14	C1s1	Complement C1s-1 subcomponent		0.9833	0.9998	1	26.6845
P21180	C2	Complement C2		0.9977	0.9863	3	80.0534
P01029	C4b	Complement C4-B		1	0.9977	8	213.476
P08607	C4bpa	C4b-binding protein		1	0.9994	10	266.845
D3YXF5	C7	Complement component 7		1	1	8	213.476
Q8VCG4	C8g	Complement component C8 gamma chain		1	1	14	373.582
P06683	C9	Complement component C9		1	1	14	373.582
P61215	Ca10	Carbonic anhydrase-related protein 10		0.9992	1	7	186.791
O70354	Ca11	Carbonic anhydrase-related protein 11		1	0.9964	3	80.0534
Q64444	Ca4	Carbonic anhydrase 4		1	1	14	373.582
O55017	Cacna1b	Voltage-dependent N-type calcium channel subunit alpha-1B		1	1	27	720.48
Q01815	Cacna1c	Voltage-dependent L-type calcium channel subunit alpha-1C		1	1	11	293.529
Q61290	Cacna1e	Voltage-dependent R-type calcium channel subunit alpha-1E		1	1	18	480.32
E9Q7P2	Cacna1i	Voltage-dependent T-type calcium channel subunit alpha		0.9935	1	2	53.3689
O08532	Cacna2d1	Voltage-dependent calcium channel subunit alpha-2/delta-1		1	1	126	3362.24
Q6PHS9	Cacna2d2	Voltage-dependent calcium channel subunit alpha-2/delta-2		1	1	105	2801.87
Q9Z1L5	Cacna2d3	Voltage-dependent calcium channel subunit alpha-2/delta-3		1	1	41	1094.06
Q8VHW3	Cacng6	Voltage-dependent calcium channel gamma-6 subunit		1	1	10	266.845
Q8VHW2	Cacng8	Voltage-dependent calcium channel gamma-8 subunit		1	1	19	507.005
Q8R5M8	Cadm1	Cell adhesion molecule 1		1	1	346	9232.82
Q8BLQ9	Cadm2	Cell adhesion molecule 2		1	1	134	3575.72
Q99N28	Cadm3	Cell adhesion molecule 3		1	1	84	2241.49
Q8R464	Cadm4	Cell adhesion molecule 4		1	1	79	2108.07
Q9R1W5	Calcrl	Calcitonin gene-related peptide type 1 receptor		1	1	38	1014.01
P0DP26	Calm1	Calmodulin-1	Calm2, Calm3	1	1	4	106.738
P14211	Calr	Calreticulin		1	1	10	266.845
O35887	Calu	Calumenin		1	1	25	667.111
P40124	Cap1	Adenylyl cyclase-associated protein 1		1	0.7672	1	26.6845
Q7TN73	Casd1	N-acetylneuraminate 9-O-acetyltransferase		1	1	39	1040.69
Q9JHG0	Cbln3	Cerebellin-3		1	1	20	533.689
P56481	Cckbr	Gastrin/cholecystokinin type B receptor		0.986	1	12	320.213
Q64299	Ccn3	CCN family member 3		1	1	14	373.582
P10810	Cd14	Monocyte differentiation antigen CD14		1	1	15	400.267
O35566	Cd151	CD151 antigen		1	1	13	346.898
Q2VLH6	Cd163	Scavenger receptor cysteine-rich type 1 protein M130		1	1	22	587.058
Q9R0L9	Cd164	Sialomucin core protein 24		1	1	18	480.32
O54901	Cd200	OX-2 membrane glycoprotein		1	1	151	4029.35
Q8CJ91	Cd209b	CD209 antigen-like protein B		0.9949	1	3	80.0534
D3Z1H5	Cd209f	CD209f antigen		1	0.9901	6	160.107
Q9EP73	Cd274	Programmed cell death 1 ligand 1		0.9999	0.9983	4	106.738
Q8VE98	Cd276	CD276 antigen		1	1	27	720.48
Q9DCG2	Cd302	CD302 antigen		0.998	0.9812	4	106.738
Q9Z1P5	Cd320	CD320 antigen		1	1	15	400.267
Q64314	Cd34	Hematopoietic progenitor cell antigen CD34		1	1	32	853.903
Q08857	Cd36	Platelet glycoprotein 4		1	1	16	426.951
P56528	Cd38	ADP-ribosyl cyclase/cyclic ADP-ribose hydrolase 1		1	1	43	1147.43
P15379	Cd44	CD44 antigen		1	1	51	1360.91
Q61735	Cd47	Leukocyte surface antigen CD47		1	1	375	10006.7
P18181	Cd48	CD48 antigen		0.9999	0.998	9	240.16
Q61451	Cd53	Leukocyte surface antigen CD53		1	1	21	560.374
P58019	Cd59b	CD59B glycoprotein		1	1	9	240.16
Q9QWK4	Cd5l	CD5 antigen-like		1	0.997	4	106.738
P41731	Cd63	CD63 antigen		1	1	103	2748.5
P35762	Cd81	CD81 antigen		1	1	8	213.476
P40237	Cd82	CD82 antigen		1	1	106	2828.55
P70408	Cdh10	Cadherin-10		1	1	24	640.427
Q5RJH3	Cdh12	Cadherin-12		1	1	11	293.529
Q9WTR5	Cdh13	Cadherin-13		1	1	204	5443.63
P33146	Cdh15	Cadherin-15		0.9998	0.9987	6	160.107
E9Q3A7	Cdh19	Cadherin 19, type 2		1	1	7	186.791
P15116	Cdh2	Cadherin-2		1	1	41	1094.06
Q9Z0M3	Cdh20	Cadherin-20		0.9976	0.9988	6	160.107
Q6PFX6	Cdh24	Cadherin-24		0.986	1	1	26.6845
P39038	Cdh4	Cadherin-4		1	1	20	533.689
P55284	Cdh5	Cadherin-5		1	1	31	827.218
P97326	Cdh6	Cadherin-6		1	1	30	800.534
Q8BM92	Cdh7	Cadherin-7		1	1	17	453.636
P97291	Cdh8	Cadherin-8		0.986	1	6	160.107
P70407	Cdh9	Cadherin-9		0.9838	0.9985	5	133.422
Q99L43	Cds2	Phosphatidate cytidylyltransferase 2		1	1	20	533.689
P31809	Ceacam1	Carcinoembryonic antigen-related cell adhesion molecule 1		1	1	31	827.218
Q9R0M0	Celsr2	Cadherin EGF LAG seven-pass G-type receptor 2		1	1	30	800.534
Q5FWI3	Cemip2	Cell surface hyaluronidase		1	1	12	320.213
Q924Z4	Cers2	Ceramide synthase 2		1	1	10	266.845
Q8C172	Cers6	Ceramide synthase 6		0.9995	1	6	160.107
P23953	Ces1c	Carboxylesterase 1C		1	1	16	426.951
P04186	Cfb	Complement factor B		1	1	6	160.107
P06909	Cfh	Complement factor H		1	1	67	1787.86
Q61129	Cfi	Complement factor I		1	1	19	507.005
E9Q7T7	Chadl	Chondroadherin-like protein		1	1	28	747.165
P70232	Chl1	Neural cell adhesion molecule L1-like protein		1	1	195	5203.47
Q3UU43	Chpf2	Hexosyltransferase		0.986	1	6	160.107
Q920C1	Chrdl1	Chordin-like protein 1		0.9999	1	11	293.529
P32211	Chrm4	Muscarinic acetylcholine receptor M4		1	1	11	293.529
O70174	Chrna4	Neuronal acetylcholine receptor subunit alpha-4		0.9992	1	6	160.107
Q9EQC0	Chst1	Carbohydrate sulfotransferase 1		1	1	3	80.0534
Q9JME2	Chst11	Carbohydrate sulfotransferase 11		1	1	16	426.951
Q99LL3	Chst12	Carbohydrate sulfotransferase 12		1	1	8	213.476
Q5DTK1	Chsy3	Chondroitin sulfate synthase 3		0.9988	1	2	53.3689
Q9R0A1	Clcn2	Chloride channel protein 2		0.9819	0.9997	9	240.16
P51791	Clcn3	H(+)/Cl(-) exchange transporter 3		1	1	7	186.791
Q9WVD4	Clcn5	H(+)/Cl(-) exchange transporter 5		1	1	11	293.529
Q9ET43	Cldn12	Claudin-12		0.9908	0.9771	6	160.107
Q9CQX5	Cldnd1	Claudin domain-containing protein 1		1	0.9993	7	186.791
Q91V08	Clec2d	C-type lectin domain family 2 member D		1	1	8	213.476
Q8R373	Clmp	CXADR-like membrane protein		1	1	30	800.534
Q3UMW8	Cln5	Ceroid-lipofuscinosis neuronal protein 5 homolog		1	1	7	186.791
Q8VBZ3	Clptm1	Putative lipid scramblase CLPTM1		1	1	18	480.32
Q9ER65	Clstn2	Calsyntenin-2		1	1	13	346.898
Q99JH7	Clstn3	Calsyntenin-3		1	1	13	346.898
Q06890	Clu	Clusterin		1	1	20	533.689
P21844	Cma1	Chymase		0.9896	0.9868	8	213.476
Q9DAW9	Cnn3	Calponin-3		0.9659	0.9674	1	26.6845
Q3TWN3	Cnnm2	Metal transporter CNNM2		0.996	1	9	240.16
Q32NY4	Cnnm3	Metal transporter CNNM3		0.986	1	12	320.213
Q69ZF7	Cnnm4	Metal transporter CNNM4		1	1	7	186.791
Q9DAU1	Cnpy3	Protein canopy homolog 3		1	1	36	960.64
P47746	Cnr1	Cannabinoid receptor 1		1	1	54	1440.96
O88507	Cntfr	Ciliary neurotrophic factor receptor subunit alpha		1	1	21	560.374
P12960	Cntn1	Contactin-1		1	1	591	15770.5
Q61330	Cntn2	Contactin-2		1	1	92	2454.97
Q07409	Cntn3	Contactin-3		1	1	89	2374.92
Q69Z26	Cntn4	Contactin-4		1	1	125	3335.56
P68500	Cntn5	Contactin-5		1	1	36	960.64
Q9JMB8	Cntn6	Contactin-6		1	1	49	1307.54
O54991	Cntnap1	Contactin-associated protein 1		1	1	193	5150.1
Q9CPW0	Cntnap2	Contactin-associated protein-like 2		1	1	97	2588.39
E9PY62	Cntnap3	Contactin-associated protein-like 3		0.9997	1	1	26.6845
Q99P47	Cntnap4	Contactin-associated protein-like 4		1	1	24	640.427
Q0V8T9	Cntnap5a	Contactin-associated protein like 5-1		1	1	8	213.476
Q0V8T8	Cntnap5b	Contactin-associated protein like 5-2		1	0.9977	6	160.107
Q0V8T7	Cntnap5c	Contactin-associated protein like 5-3		1	1	26	693.796
Q60847	Col12a1	Collagen alpha-1(XII) chain		0.9998	1	5	133.422
P39061	Col18a1	Collagen alpha-1(XVIII) chain		0.9847	0.9999	1	26.6845
Q0VF58	Col19a1	Collagen alpha-1(XIX) chain		0.9954	0.9779	1	26.6845
Q02788	Col6a2	Collagen alpha-2(VI) chain		0.9833	0.9998	1	26.6845
E9PWQ3	Col6a3	Collagen, type VI, alpha 3		0.9935	1	3	80.0534
Q8K4Q8	Colec12	Collectin-12		1	1	17	453.636
Q8K297	Colgalt1	Procollagen galactosyltransferase 1		1	1	6	160.107
Q6NVG7	Colgalt2	Procollagen galactosyltransferase 2		0.986	1	5	133.422
Q61147	Cp	Ceruloplasmin		1	1	42	1120.75
P15089	Cpa3	Mast cell carboxypeptidase A		0.986	1	6	160.107
Q9JHH6	Cpb2	Carboxypeptidase B2		1	1	9	240.16
O89001	Cpd	Carboxypeptidase D		1	1	56	1494.33
Q00493	Cpe	Carboxypeptidase E		1	1	51	1360.91
Q80V42	Cpm	Carboxypeptidase M		1	1	23	613.742
Q9JJN5	Cpn1	Carboxypeptidase N catalytic chain		0.9752	0.9447	1	26.6845
Q9DBB9	Cpn2	Carboxypeptidase N subunit 2		1	1	12	320.213
Q9WVJ3	Cpq	Carboxypeptidase Q		1	1	11	293.529
Q64735	Cr1l	Complement component receptor 1-like protein		1	1	55	1467.65
O88668	Creg1	Protein CREG1		0.986	1	7	186.791
Q91XD7	Creld1	Protein disulfide isomerase Creld1		0.9909	0.9996	8	213.476
Q9CYA0	Creld2	Protein disulfide isomerase Creld2		0.9997	1	9	240.16
P35347	Crhr1	Corticotropin-releasing factor receptor 1		1	1	14	373.582
Q9JLL0	Crim1	Cysteine-rich motor neuron 1 protein		1	1	21	560.374
P97427	Crmp1	Dihydropyrimidinase-related protein 1	Dpysl4	1	1	7	186.791
P07141	Csf1	Macrophage colony-stimulating factor 1		0.9849	0.9864	4	106.738
P09581	Csf1r	Macrophage colony-stimulating factor 1 receptor		1	1	29	773.849
Q923L3	Csmd1	CUB and sushi domain-containing protein 1		1	1	38	1014.01
V9GX34	Csmd2	CUB and Sushi multiple domains 2		1	1	25	667.111
Q80T79	Csmd3	CUB and sushi domain-containing protein 3		1	1	21	560.374
Q8VHY0	Cspg4	Chondroitin sulfate proteoglycan 4		1	1	29	773.849
Q71M36	Cspg5	Chondroitin sulfate proteoglycan 5		1	1	43	1147.43
P21460	Cst3	Cystatin-C		1	1	35	933.956
Q8R242	Ctbs	Di-N-acetylchitobiase		1	1	6	160.107
Q61301	Ctnna2	Catenin alpha-2		1	0.7114	1	26.6845
P57757	Ctns	Cystinosin		1	1	13	346.898
P16675	Ctsa	Lysosomal protective protein		1	1	51	1360.91
P97821	Ctsc	Dipeptidyl peptidase 1		0.9988	1	7	186.791
P18242	Ctsd	Cathepsin D		1	1	32	853.903
Q9R013	Ctsf	Cathepsin F		1	1	30	800.534
P06797	Ctsl	Procathepsin L		1	1	13	346.898
Q9WUU7	Ctsz	Cathepsin Z		1	1	10	266.845
P97792	Cxadr	Coxsackievirus and adenovirus receptor homolog		1	1	21	560.374
A0A2R8VKG2	D430041D05Rik	RIKEN cDNA D430041D05 gene		1	1	14	373.582
Q62165	Dag1	Dystroglycan 1		1	1	15	400.267
Q91ZV3	Dcbld2	Discoidin, CUB and LCCL domain-containing protein 2		0.986	1	5	133.422
P70211	Dcc	Netrin receptor DCC		1	1	19	507.005
E9PVD3	Dchs1	Protocadherin-16		0.9931	0.9695	7	186.791
P28654	Dcn	Decorin		1	1	14	373.582
P98154	Dgcr2	Integral membrane protein DGCR2/IDD		0.9935	1	7	186.791
Q8CIP5	Disp2	Protein dispatched homolog 2		0.986	1	7	186.791
Q9QUN9	Dkk3	Dickkopf-related protein 3		1	1	29	773.849
Q9QZL9	Dkkl1	Dickkopf-like protein 1		0.9999	1	10	266.845
Q99KV1	Dnajb11	DnaJ homolog subfamily B member 11		1	1	16	426.951
Q9D7J6	Dnase1l1	Deoxyribonuclease-1-like 1		0.9994	1	2	53.3689
Q8JZM4	Dner	Delta and Notch-like epidermal growth factor-related receptor		1	1	29	773.849
Q6NXK7	Dpp10	Inactive dipeptidyl peptidase 10		1	1	98	2615.08
P28843	Dpp4	Dipeptidyl peptidase 4		1	1	36	960.64
Q9Z218	Dpp6	Dipeptidyl aminopeptidase-like protein 6		1	1	110	2935.29
Q9ET22	Dpp7	Dipeptidyl peptidase 2		1	1	14	373.582
O08553	Dpysl2	Dihydropyrimidinase-related protein 2		1	0.9985	5	133.422
Q61616	Drd1	D(1A) dopamine receptor		1	1	14	373.582
Q4VA61	Dscaml1	Cell adhesion molecule DSCAML1		1	0.9999	5	133.422
Q4PZA2	Ece1	Endothelin-converting enzyme 1		1	1	3	80.0534
Q9JMI0	Ecel1	Endothelin-converting enzyme-like 1		1	1	9	240.16
O35474	Edil3	EGF-like repeat and discoidin I-like domain-containing protein 3		1	1	8	213.476
P10126	Eef1a1	Elongation factor 1-alpha 1		1	0.8621	1	26.6845
P0DPD9	Eef1akmt4-Ece2	EEF1AKMT4-ECE2 readthrough transcript protein		1	1	12	320.213
O08545	Efna3	Ephrin-A3		1	0.9981	2	53.3689
O08543	Efna5	Ephrin-A5		0.9929	0.9995	6	160.107
P52795	Efnb1	Ephrin-B1		1	1	20	533.689
P52800	Efnb2	Ephrin-B2		1	1	33	880.587
O35393	Efnb3	Ephrin-B3		1	1	8	213.476
Q01279	Egfr	Epidermal growth factor receptor		1	1	77	2054.7
A2AFS3	Elapor1	Endosome/lysosome-associated apoptosis and autophagy regulator 1		1	1	18	480.32
Q3UZV7	Elapor2	Endosome/lysosome-associated apoptosis and autophagy regulator family member 2		1	1	16	426.951
Q8C8T7	Elfn1	Protein ELFN1		1	1	13	346.898
Q68FM6	Elfn2	Protein phosphatase 1 regulatory subunit 29		1	1	33	880.587
Q9EQC4	Elovl4	Elongation of very long chain fatty acids protein 4		1	1	10	266.845
P21995	Emb	Embigin		1	1	93	2481.65
Q8C7X2	Emc1	ER membrane protein complex subunit 1		0.9999	0.9996	12	320.213
Q3TAS6	Emc10	ER membrane protein complex subunit 10		1	1	15	400.267
P47801	Emp1	Epithelial membrane protein 1		1	1	13	346.898
Q63961	Eng	Endoglin		1	1	16	426.951
P17183	Eno2	Gamma-enolase		1	0.9999	2	53.3689
P16406	Enpep	Glutamyl aminopeptidase		1	1	30	800.534
P06802	Enpp1	Ectonucleotide pyrophosphatase/phosphodiesterase family member 1		1	0.9994	15	400.267
Q9R1E6	Enpp2	Ectonucleotide pyrophosphatase/phosphodiesterase family member 2		1	1	24	640.427
Q8BTJ4	Enpp4	Bis(5'-adenosyl)-triphosphatase enpp4		1	1	30	800.534
Q9EQG7	Enpp5	Ectonucleotide pyrophosphatase/phosphodiesterase family member 5		1	1	41	1094.06
Q8BGN3	Enpp6	Glycerophosphocholine cholinephosphodiesterase ENPP6		1	1	30	800.534
P55772	Entpd1	Ectonucleoside triphosphate diphosphohydrolase 1		1	1	66	1761.17
O55026	Entpd2	Ectonucleoside triphosphate diphosphohydrolase 2		1	1	54	1440.96
Q8BFW6	Entpd3	Ectonucleoside triphosphate diphosphohydrolase 3		1	1	12	320.213
Q9WUZ9	Entpd5	Ectonucleoside triphosphate diphosphohydrolase 5		0.986	1	7	186.791
Q3U0P5	Entpd6	Ectonucleoside triphosphate diphosphohydrolase 6		0.9724	0.999	6	160.107
Q5HZJ5	Entrep3	Protein ENTREP3		0.9724	0.999	6	160.107
Q99M71	Epdr1	Mammalian ependymin-related protein 1		1	1	35	933.956
Q8BYG9	Epha10	Ephrin type-A receptor 10		0.986	1	3	80.0534
Q03137	Epha4	Ephrin type-A receptor 4		0.9999	0.9763	6	160.107
Q60629	Epha5	Ephrin type-A receptor 5		1	1	16	426.951
P54763	Ephb2	Ephrin type-B receptor 2		1	1	15	400.267
P54754	Ephb3	Ephrin type-B receptor 3		1	1	13	346.898
P54761	Ephb4	Ephrin type-B receptor 4		0.9792	0.9995	5	133.422
Q9EQH2	Erap1	Endoplasmic reticulum aminopeptidase 1		1	1	9	240.16
P70424	Erbb2	Receptor tyrosine-protein kinase erbB-2		0.9784	0.9661	4	106.738
Q61526	Erbb3	Receptor tyrosine-protein kinase erbB-3		1	0.9692	7	186.791
Q61527	Erbb4	Receptor tyrosine-protein kinase erbB-4		1	1	40	1067.38
Q9DC16	Ergic1	Endoplasmic reticulum-Golgi intermediate compartment protein 1		1	1	4	106.738
Q8R180	Ero1a	ERO1-like protein alpha		0.9778	0.9994	5	133.422
Q8R2E9	Ero1b	ERO1-like protein beta		0.9999	1	9	240.16
Q925F2	Esam	Endothelial cell-selective adhesion molecule		1	1	22	587.058
P58659	Eva1c	Protein eva-1 homolog C		0.9991	1	3	80.0534
P70428	Ext2	Exostosin-2		0.9553	0.9977	3	80.0534
Q9ES89	Extl2	Exostosin-like 2		1	1	14	373.582
Q9WVL6	Extl3	Exostosin-like 3		1	1	14	373.582
O88792	F11r	Junctional adhesion molecule A		1	1	13	346.898
Q07968	F13b	Coagulation factor XIII B chain		0.9998	1	9	240.16
P19221	F2	Prothrombin		1	0.9985	11	293.529
P30558	F2r	Proteinase-activated receptor 1		0.986	1	8	213.476
P20352	F3	Tissue factor		1	1	26	693.796
A2ATK9	Fam171a1	Family with sequence similarity 171, member A1		0.9986	1	9	240.16
A2A699	Fam171a2	Protein FAM171A2		0.9618	0.9982	6	160.107
Q14CH0	Fam171b	Protein FAM171B		1	1	13	346.898
Q9D3L0	Fam174a	Membrane protein FAM174A		0.986	1	11	293.529
Q8VCS3	Fam20b	Glycosaminoglycan xylosylkinase		0.986	1	6	160.107
Q8C0Z1	Fam234a	Protein FAM234A		1	1	7	186.791
Q8BYI8	Fam234b	Protein FAM234B		1	1	43	1147.43
P25446	Fas	Tumor necrosis factor receptor superfamily member 6		0.9991	1	2	53.3689
A0A1L1SQU7	Fat1	FAT atypical cadherin 1		0.9963	0.9447	2	53.3689
Q8BNA6	Fat3	Protocadherin Fat 3		1	0.992	5	133.422
Q08879	Fbln1	Fibulin-1		1	1	3	80.0534
P26151	Fcgr1	High affinity immunoglobulin gamma Fc receptor I		0.9949	1	2	53.3689
P08101	Fcgr2	Low affinity immunoglobulin gamma Fc region receptor II		1	1	8	213.476
Q61559	Fcgrt	IgG receptor FcRn large subunit p51		1	1	7	186.791
Q9EQY5	Fcrls	Fc receptor-like S, scavenger receptor		1	1	9	240.16
Q8K0E8	Fgb	Fibrinogen beta chain		0.986	1	3	80.0534
P16092	Fgfr1	Fibroblast growth factor receptor 1		1	1	19	507.005
P21803	Fgfr2	Fibroblast growth factor receptor 2		1	1	20	533.689
Q61851	Fgfr3	Fibroblast growth factor receptor 3		1	1	14	373.582
P12804	Fgl2	Fibroleukin		1	1	8	213.476
Q61576	Fkbp10	Peptidyl-prolyl cis-trans isomerase FKBP10		1	0.9957	14	373.582
P59024	Fkbp14	Peptidyl-prolyl cis-trans isomerase FKBP14		0.986	1	5	133.422
Q9Z247	Fkbp9	Peptidyl-prolyl cis-trans isomerase FKBP9		1	1	24	640.427
Q6RKD8	Flrt1	Leucine-rich repeat transmembrane protein FLRT1		1	1	14	373.582
Q8BLU0	Flrt2	Leucine-rich repeat transmembrane protein FLRT2		1	1	25	667.111
P35969	Flt1	Vascular endothelial growth factor receptor 1		1	0.9987	13	346.898
P50608	Fmod	Fibromodulin		1	1	15	400.267
P11276	Fn1	Fibronectin		1	1	39	1040.69
A2A9Q0	Fndc10	Fibronectin type III domain-containing protein 10		0.9833	0.9998	7	186.791
O35409	Folh1	Glutamate carboxypeptidase 2		1	1	46	1227.48
Q3USW5	Foxred2	FAD-dependent oxidoreductase domain-containing protein 2		1	0.9993	3	80.0534
Q62356	Fstl1	Follistatin-related protein 1		0.9778	0.9952	4	106.738
Q5STE3	Fstl4	Follistatin-related protein 4		0.9658	0.9985	6	160.107
Q8BHC9	Fut11	Alpha-(1,3)-fucosyltransferase 11		1	0.9999	9	240.16
O88819	Fut9	4-galactosyl-N-acetylglucosaminide 3-alpha-L-fucosyltransferase 9		0.986	1	2	53.3689
P70699	Gaa	Lysosomal alpha-glucosidase		1	1	37	987.325
Q9WV18	Gabbr1	Gamma-aminobutyric acid type B receptor subunit 1		1	1	161	4296.2
Q80T41	Gabbr2	Gamma-aminobutyric acid type B receptor subunit 2		1	1	39	1040.69
P62812	Gabra1	Gamma-aminobutyric acid receptor subunit alpha-1	Gabra2	1	1	31	827.218
P26048	Gabra2	Gamma-aminobutyric acid receptor subunit alpha-2		1	0.9949	5	133.422
P26049	Gabra3	Gamma-aminobutyric acid receptor subunit alpha-3		1	1	35	933.956
P16305	Gabra6	Gamma-aminobutyric acid receptor subunit alpha-6		1	1	14	373.582
P50571	Gabrb1	Gamma-aminobutyric acid receptor subunit beta-1		0.9978	0.9998	8	213.476
P63137	Gabrb2	Gamma-aminobutyric acid receptor subunit beta-2		1	1	225	6004
P63080	Gabrb3	Gamma-aminobutyric acid receptor subunit beta-3		1	1	16	426.951
P22933	Gabrd	Gamma-aminobutyric acid receptor subunit delta		1	1	15	400.267
P61315	Gal3st3	Galactose-3-O-sulfotransferase 3		0.986	1	2	53.3689
Q571E4	Galns	N-acetylgalactosamine-6-sulfatase		0.986	1	8	213.476
Q7TT15	Galnt17	Polypeptide N-acetylgalactosaminyltransferase 17		1	1	9	240.16
G3X942	Galnt9	Polypeptide N-acetylgalactosaminyltransferase		0.9991	1	2	53.3689
P56479	Galr1	Galanin receptor type 1		0.986	1	7	186.791
P16858	Gapdh	Glyceraldehyde-3-phosphate dehydrogenase	Gapdhs, Gm10358	1	0.9968	1	26.6845
P17439	Gba1	Lysosomal acid glucosylceramidase		1	1	30	800.534
Q9JL56	Gde1	Glycerophosphodiester phosphodiesterase 1		1	1	9	240.16
Q9ESM6	Gdpd2	Glycerophosphoinositol inositolphosphodiesterase GDPD2		1	1	7	186.791
Q640M6	Gdpd5	Glycerophosphodiester phosphodiesterase domain-containing protein 5		1	1	34	907.272
P97785	Gfra1	GDNF family receptor alpha-1		1	1	10	266.845
O08842	Gfra2	GDNF family receptor alpha-2		1	1	63	1681.12
Q60928	Ggt1	Glutathione hydrolase 1 proenzyme		1	1	27	720.48
Q9Z2A9	Ggt5	Glutathione hydrolase 5 proenzyme		1	0.9992	14	373.582
Q99JP7	Ggt7	Glutathione hydrolase 7		1	1	26	693.796
P23780	Glb1	Beta-galactosidase		1	1	6	160.107
Q61543	Glg1	Golgi apparatus protein 1		1	1	79	2108.07
Q9JHJ3	Glmp	Glycosylated lysosomal membrane protein		1	1	23	613.742
O35659	Glp1r	Glucagon-like peptide 1 receptor		1	1	10	266.845
Q64018	Glra1	Glycine receptor subunit alpha-1		1	1	7	186.791
Q91XP5	Glra3	Glycine receptor subunit alpha-3		0.9992	1	2	53.3689
Q61603	Glra4	Glycine receptor subunit alpha-4	Glra2	1	1	4	106.738
P48168	Glrb	Glycine receptor subunit beta		0.9631	0.9983	3	80.0534
P15105	Glul	Glutamine synthetase		1	0.9811	1	26.6845
P63216	Gng3	Guanine nucleotide-binding protein G(I)/G(S)/G(O) subunit gamma-3		0.986	1	6	160.107
Q69ZN6	Gnptab	N-acetylglucosamine-1-phosphotransferase subunits alpha/beta		1	1	15	400.267
Q6S5C2	Gnptg	N-acetylglucosamine-1-phosphotransferase subunit gamma		0.9833	0.9998	10	266.845
Q8BFR4	Gns	N-acetylglucosamine-6-sulfatase		1	1	17	453.636
Q91XA2	Golm1	Golgi membrane protein 1		0.986	1	7	186.791
Q6P2L7	Golm2	Protein GOLM2		1	1	12	320.213
Q9QZF2	Gpc1	Glypican-1		1	0.9985	13	346.898
Q8CAL5	Gpc5	Glypican-5		1	1	22	587.058
O70362	Gpld1	Phosphatidylinositol-glycan-specific phospholipase D		1	1	19	507.005
P35802	Gpm6a	Neuronal membrane glycoprotein M6-a		1	1	448	11954.6
P35803	Gpm6b	Neuronal membrane glycoprotein M6-b		1	1	686	18305.5
Q8BUV8	Gpr107	Protein GPR107		1	1	9	240.16
Q7TSN6	Gpr151	G-protein coupled receptor 151 protein		1	1	15	400.267
Q8C419	Gpr158	Probable G-protein coupled receptor 158		1	1	30	800.534
Q3V3A3	Gpr165	G-protein coupled receptor 165		0.986	1	11	293.529
Q9QY42	Gpr37	Prosaposin receptor GPR37		1	1	6	160.107
Q99JG2	Gpr37l1	G-protein coupled receptor 37-like 1		1	0.9974	14	373.582
Q99LD4	Gps1	COP9 signalosome complex subunit 1		0.9882	0.7609	3	80.0534
P23818	Gria1	Glutamate receptor 1		1	1	127	3388.93
P23819	Gria2	Glutamate receptor 2		1	1	89	2374.92
Q9Z2W9	Gria3	Glutamate receptor 3		1	1	55	1467.65
Q9Z2W8	Gria4	Glutamate receptor 4		1	1	81	2161.44
Q61627	Grid1	Glutamate receptor ionotropic, delta-1		1	0.99	1	26.6845
Q61625	Grid2	Glutamate receptor ionotropic, delta-2		1	1	36	960.64
P39087	Grik2	Glutamate receptor ionotropic, kainate 2	Grik1	1	1	59	1574.38
B1AS29	Grik3	Glutamate receptor ionotropic, kainate 3		1	1	34	907.272
Q61626	Grik5	Glutamate receptor ionotropic, kainate 5		1	1	25	667.111
P35438	Grin1	Glutamate receptor ionotropic, NMDA 1		1	1	184	4909.94
P35436	Grin2a	Glutamate receptor ionotropic, NMDA 2A		1	1	17	453.636
Q01097	Grin2b	Glutamate receptor ionotropic, NMDA 2B		1	1	35	933.956
P97772	Grm1	Metabotropic glutamate receptor 1		1	1	72	1921.28
Q14BI2	Grm2	Metabotropic glutamate receptor 2		1	1	58	1547.7
Q9QYS2	Grm3	Metabotropic glutamate receptor 3		1	1	121	3228.82
Q68EF4	Grm4	Metabotropic glutamate receptor 4		1	1	23	613.742
Q3UVX5	Grm5	Metabotropic glutamate receptor 5		1	1	82	2188.13
Q68ED2	Grm7	Metabotropic glutamate receptor 7		1	1	23	613.742
P47743	Grm8	Metabotropic glutamate receptor 8		1	1	34	907.272
P28798	Grn	Progranulin		0.99	0.9734	3	80.0534
P21729	Grpr	Gastrin-releasing peptide receptor		1	0.9987	6	160.107
P01921	H2-Ab1	H-2 class II histocompatibility antigen, A-D beta chain		0.9847	0.9999	6	160.107
P01898	H2-Q10	H-2 class I histocompatibility antigen, Q10 alpha chain	Gm8909, H2-Q1	1	1	11	293.529
P02301	H3-5	Histone H3.3C	H3-3b	1	0.9996	3	80.0534
P84228	H3c15	Histone H3.2		1	1	4	106.738
Q9QUP5	Hapln1	Hyaluronan and proteoglycan link protein 1		1	0.9899	14	373.582
Q640R3	Hepacam	Hepatocyte cell adhesion molecule		1	1	115	3068.71
Q9Z0Z4	Heph	Hephaestin		1	1	22	587.058
P29416	Hexa	Beta-hexosaminidase subunit alpha		0.9847	0.9999	7	186.791
P20060	Hexb	Beta-hexosaminidase subunit beta		1	1	34	907.272
Q08048	Hgf	Hepatocyte growth factor		0.9998	1	2	53.3689
Q3UDW8	Hgsnat	Heparan-alpha-glucosaminide N-acetyltransferase		1	1	8	213.476
P17710	Hk1	Hexokinase-1		1	1	1	26.6845
Q91X72	Hpx	Hemopexin		1	1	61	1627.75
Q9ESB3	Hrg	Histidine-rich glycoprotein		1	1	5	133.422
P58406	Hrh3	Histamine H3 receptor		1	1	35	933.956
Q8R3H7	Hs2st1	Heparan sulfate 2-O-sulfotransferase 1		1	0.9998	8	213.476
O35310	Hs3st1	Heparan sulfate glucosamine 3-O-sulfotransferase 1		0.986	1	8	213.476
P50172	Hsd11b1	11-beta-hydroxysteroid dehydrogenase 1		1	1	11	293.529
P08113	Hsp90b1	Endoplasmin		1	1	72	1921.28
Q8BM72	Hspa13	Heat shock 70 kDa protein 13		0.9935	1	8	213.476
Q61316	Hspa4	Heat shock 70 kDa protein 4	Hspa4l	1	0.8265	1	26.6845
P48722	Hspa4l	Heat shock 70 kDa protein 4L		1	1	1	26.6845
P63017	Hspa8	Heat shock cognate 71 kDa protein		1	0.786	1	26.6845
Q05793	Hspg2	Basement membrane-specific heparan sulfate proteoglycan core protein		1	1	43	1147.43
Q91ZJ9	Hyal1	Hyaluronidase-1		0.986	1	6	160.107
O35632	Hyal2	Hyaluronidase-2		1	1	14	373.582
Q9JKR6	Hyou1	Hypoxia up-regulated protein 1		1	1	89	2374.92
Q9DBD0	Ica	Inhibitor of carbonic anhydrase		1	1	26	693.796
P13597	Icam1	Intercellular adhesion molecule 1		1	1	52	1387.59
P35330	Icam2	Intercellular adhesion molecule 2		1	1	34	907.272
Q60625	Icam5	Intercellular adhesion molecule 5		1	1	298	7951.97
Q9JHJ8	Icoslg	IC		1	1	6	160.107
Q08890	Ids	Iduronate 2-sulfatase		1	1	24	640.427
O35664	Ifnar2	Interferon alpha/beta receptor 2		0.986	1	6	160.107
P15261	Ifngr1	Interferon gamma receptor 1		1	1	14	373.582
Q63953	Ifngr2	Ifngr2 protein		1	1	17	453.636
Q9EQS9	Igdcc4	Immunoglobulin superfamily DCC subclass member 4		1	1	10	266.845
Q60751	Igf1r	Insulin-like growth factor 1 receptor		1	1	38	1014.01
Q07113	Igf2r	Cation-independent mannose-6-phosphate receptor		1	1	87	2321.55
P01872	Ighm	Immunoglobulin heavy constant mu		1	1	22	587.058
Q8HW98	Iglon5	IgLON family member 5		1	1	10	266.845
Q7TQA1	Igsf1	Immunoglobulin superfamily member 1		1	1	15	400.267
Q7TNR6	Igsf21	Immunoglobulin superfamily member 21		0.9847	0.9999	16	426.951
Q6ZQA6	Igsf3	Immunoglobulin superfamily member 3		1	1	40	1067.38
Q8R366	Igsf8	Immunoglobulin superfamily member 8		1	1	138	3682.45
E9PZ19	Igsf9b	Protein turtle homolog B		1	0.9996	5	133.422
Q60943	Il17ra	Interleukin-17 receptor A		1	0.9996	8	213.476
Q61730	Il1rap	Interleukin-1 receptor accessory protein		0.9994	1	2	53.3689
P59823	Il1rapl1	Interleukin-1 receptor accessory protein-like 1		1	1	38	1014.01
Q9ERS6	Il1rapl2	X-linked interleukin-1 receptor accessory protein-like 2		1	1	7	186.791
Q00560	Il6st	Interleukin-6 receptor subunit beta		1	1	49	1307.54
P15208	Insr	Insulin receptor		1	1	49	1307.54
Q6GU68	Islr	Immunoglobulin superfamily containing leucine-rich repeat protein		1	1	26	693.796
Q5RKR3	Islr2	Immunoglobulin superfamily containing leucine-rich repeat protein 2		1	1	28	747.165
Q99KW9	Itfg1	T-cell immunomodulatory protein		1	1	4	106.738
Q3V3R4	Itga1	Integrin alpha-1		1	1	124	3308.87
E9Q6R1	Itga10	Integrin, alpha 10		1	1	11	293.529
Q9QUM0	Itga2b	Integrin alpha-IIb		0.9994	1	6	160.107
Q62470	Itga3	Integrin alpha-3		1	1	41	1094.06
Q00651	Itga4	Integrin alpha-4		1	1	8	213.476
P11688	Itga5	Integrin alpha-5		1	1	26	693.796
Q61739	Itga6	Integrin alpha-6		1	1	37	987.325
Q61738	Itga7	Integrin alpha-7		1	1	26	693.796
A2ARA8	Itga8	Integrin alpha-8		0.9996	1	4	106.738
B8JK39	Itga9	Integrin alpha-9		0.9724	0.999	6	160.107
P05555	Itgam	Integrin alpha-M		1	1	56	1494.33
P43406	Itgav	Integrin alpha-V		1	1	46	1227.48
P09055	Itgb1	Integrin beta-1		1	1	143	3815.88
P11835	Itgb2	Integrin beta-2		1	1	26	693.796
O54890	Itgb3	Integrin beta-3		1	1	4	106.738
O70309	Itgb5	Integrin beta-5		1	1	19	507.005
Q0VBD0	Itgb8	Integrin beta-8		1	1	38	1014.01
Q61704	Itih3	Inter-alpha-trypsin inhibitor heavy chain H3		1	1	18	480.32
A6X935	Itih4	Inter alpha-trypsin inhibitor, heavy chain 4		1	1	16	426.951
Q8BJD1	Itih5	Inter-alpha-trypsin inhibitor heavy chain H5		1	1	21	560.374
O89051	Itm2b	Integral membrane protein 2B		1	0.9998	17	453.636
P11881	Itpr1	Inositol 1,4,5-trisphosphate receptor type 1		1	1	31	827.218
Q9QXX0	Jag1	Protein jagged-1		1	0.9987	6	160.107
Q9QYE5	Jag2	Protein jagged-2		0.986	1	5	133.422
Q9D8B7	Jam3	Junctional adhesion molecule C		1	1	11	293.529
P01592	Jchain	Immunoglobulin J chain		0.986	1	6	160.107
P15388	Kcnc1	Potassium voltage-gated channel subfamily C member 1		0.9997	1	6	160.107
Q63959	Kcnc3	Potassium voltage-gated channel subfamily C member 3		0.9999	1	9	240.16
Q8R1C0	Kcnc4	Potassium voltage-gated channel subfamily C member 4		0.9765	0.9543	5	133.422
Q9QZ26	Kcne5	Potassium voltage-gated channel subfamily E regulatory beta subunit 5		0.993	0.9748	2	53.3689
Q9WVJ0	Kcnh3	Potassium voltage-gated channel subfamily H member 3		0.9991	1	4	106.738
Q9ER47	Kcnh7	Potassium voltage-gated channel subfamily H member 7		0.9988	0.9993	7	186.791
O35111	Kcnk3	Potassium channel subfamily K member 3		1	1	6	160.107
Q9JIN6	Kcnmb4	Calcium-activated potassium channel subunit beta-4		1	1	14	373.582
Q5SZV5	Kiaa0319	Dyslexia-associated protein KIAA0319 homolog		0.9667	0.9127	2	53.3689
Q8K135	Kiaa0319l	Dyslexia-associated protein KIAA0319-like protein		1	1	12	320.213
Q68FD9	Kiaa1549	UPF0606 protein KIAA1549		1	1	19	507.005
Q8BR86	Kirrel3	Kin of IRRE-like protein 3		1	1	22	587.058
P05532	Kit	Mast/stem cell growth factor receptor Kit		1	1	39	1040.69
P20826	Kitlg	Kit ligand		0.986	1	4	106.738
O08677	Kng1	Kininogen-1		1	1	59	1574.38
P11627	L1cam	Neural cell adhesion molecule L1		1	1	330	8805.87
P19137	Lama1	Laminin subunit alpha-1		1	1	22	587.058
Q60675	Lama2	Laminin subunit alpha-2		1	1	35	933.956
P97927	Lama4	Laminin subunit alpha-4		1	1	27	720.48
Q61001	Lama5	Laminin subunit alpha-5		1	1	35	933.956
P02469	Lamb1	Laminin subunit beta-1		1	1	10	266.845
P02468	Lamc1	Laminin subunit gamma-1		1	1	25	667.111
Q9R0B6	Lamc3	Laminin subunit gamma-3		1	1	8	213.476
P11438	Lamp1	Lysosome-associated membrane glycoprotein 1		1	1	129	3442.29
P17047	Lamp2	Lysosome-associated membrane glycoprotein 2		1	1	73	1947.97
Q9D387	Lamp5	Lysosome-associated membrane glycoprotein 5		1	1	72	1921.28
Q8C351	Layn	Layilin		0.986	1	1	26.6845
P35951	Ldlr	Low-density lipoprotein receptor		1	1	34	907.272
Q6DVA0	Lemd2	LEM domain-containing protein 2		0.9991	1	10	266.845
Q9WU40	Lemd3	Inner nuclear membrane protein Man1		1	1	14	373.582
Q07797	Lgals3bp	Galectin-3-binding protein		1	1	18	480.32
Q9JIA1	Lgi1	Leucine-rich glioma-inactivated protein 1		1	1	174	4643.1
Q8K4Z0	Lgi2	Leucine-rich repeat LGI family member 2		1	1	71	1894.6
O89017	Lgmn	Legumain		1	0.9854	7	186.791
P42703	Lifr	Leukemia inhibitory factor receptor		1	1	43	1147.43
Q9D1T0	Lingo1	Leucine-rich repeat and immunoglobulin-like domain-containing nogo receptor-interacting protein 1		1	1	82	2188.13
Q3URE9	Lingo2	Leucine-rich repeat and immunoglobulin-like domain-containing nogo receptor-interacting protein 2		1	1	47	1254.17
Q6GQU6	Lingo3	Leucine-rich repeat and immunoglobulin-like domain-containing nogo receptor-interacting protein 3		1	1	12	320.213
Q9Z0M5	Lipa	Lysosomal acid lipase/cholesteryl ester hydrolase		0.9979	0.9987	4	106.738
Q3U3R4	Lmf1	Lipase maturation factor 1		0.9935	1	8	213.476
Q8C129	Lnpep	Leucyl-cystinyl aminopeptidase		1	1	124	3308.87
Q8BLG2	Lpar4	Lysophosphatidic acid receptor 4		0.996	1	6	160.107
Q8BMC0	Lpar6	Lysophosphatidic acid receptor 6		0.9935	1	6	160.107
P11152	Lpl	Lipoprotein lipase		1	0.9905	6	160.107
Q2WF71	Lrfn1	Leucine-rich repeat and fibronectin type III domain-containing protein 1		1	1	20	533.689
Q80TG9	Lrfn2	Leucine-rich repeat and fibronectin type-III domain-containing protein 2		1	1	20	533.689
Q8BLY3	Lrfn3	Leucine-rich repeat and fibronectin type-III domain-containing protein 3		1	1	22	587.058
Q80XU8	Lrfn4	Leucine-rich repeat and fibronectin type-III domain-containing protein 4		0.987	0.999	2	53.3689
Q8BXA0	Lrfn5	Leucine-rich repeat and fibronectin type-III domain-containing protein 5		1	1	64	1707.81
P70193	Lrig1	Leucine-rich repeats and immunoglobulin-like domains protein 1		1	1	13	346.898
Q91ZX7	Lrp1	Prolow-density lipoprotein receptor-related protein 1		1	1	285	7605.07
Q8CB67	Lrp11	Low-density lipoprotein receptor-related protein 11		0.9993	0.9847	7	186.791
Q9JI18	Lrp1b	Low-density lipoprotein receptor-related protein 1B		1	1	33	880.587
Q8VI56	Lrp4	Low-density lipoprotein receptor-related protein 4		1	1	18	480.32
P55302	Lrpap1	Alpha-2-macroglobulin receptor-associated protein		1	1	23	613.742
Q8BHA1	Lrrc24	Leucine-rich repeat-containing protein 24		1	1	16	426.951
Q8K1T1	Lrrc25	Leucine-rich repeat-containing protein 25		1	1	4	106.738
Q99PH1	Lrrc4	Leucine-rich repeat-containing protein 4		1	1	12	320.213
P0C192	Lrrc4b	Leucine-rich repeat-containing protein 4B		1	1	43	1147.43
Q8C031	Lrrc4c	Leucine-rich repeat-containing protein 4C		1	1	2	53.3689
Q3UY51	Lrrc55	Leucine-rich repeat-containing protein 55		1	1	5	133.422
Q80WG5	Lrrc8a	Volume-regulated anion channel subunit LRRC8A		1	1	12	320.213
Q5DU41	Lrrc8b	Volume-regulated anion channel subunit LRRC8B		1	1	6	160.107
Q61809	Lrrn1	Leucine-rich repeat neuronal protein 1		1	1	38	1014.01
Q6PHP6	Lrrn2	Leucine-rich repeat protein 2, neuronal		0.9979	0.9987	3	80.0534
Q8K377	Lrrtm1	Leucine-rich repeat transmembrane neuronal protein 1		0.986	1	2	53.3689
Q8BGA3	Lrrtm2	Leucine-rich repeat transmembrane neuronal protein 2		1	1	13	346.898
Q8BZ81	Lrrtm3	Leucine-rich repeat transmembrane neuronal protein 3		0.9935	1	4	106.738
Q80XG9	Lrrtm4	Leucine-rich repeat transmembrane neuronal protein 4		1	1	21	560.374
Q8BGX3	Lrtm2	Leucine-rich repeat and transmembrane domain-containing protein 2		1	1	19	507.005
Q8BLK3	Lsamp	Limbic system-associated membrane protein		1	1	707	18865.9
Q8K4G1	Ltbp4	Latent-transforming growth factor beta-binding protein 4		1	1	10	266.845
P50284	Ltbr	Tumor necrosis factor receptor superfamily member 3		1	1	12	320.213
P51885	Lum	Lumican		1	0.9999	11	293.529
Q8BGY3	Luzp2	Leucine zipper protein 2		1	1	10	266.845
Q60767	Ly75	Lymphocyte antigen 75		0.9998	1	7	186.791
O88188	Ly86	Lymphocyte antigen 86		1	1	12	320.213
Q8BHC0	Lyve1	Lymphatic vessel endothelial hyaluronic acid receptor 1		1	1	7	186.791
P24668	M6pr	Cation-dependent mannose-6-phosphate receptor		1	1	41	1094.06
P20917	Mag	Myelin-associated glycoprotein		1	1	241	6430.95
O09159	Man2b1	Lysosomal alpha-mannosidase		1	1	23	613.742
Q8K2I4	Manba	Beta-mannosidase		1	1	20	533.689
Q91WP0	Masp2	Mannan-binding lectin serine protease 2		1	1	11	293.529
O89029	Matn4	Matrilin-4		1	1	19	507.005
Q8CHX6	Mbtps2	Membrane-bound transcription factor site-2 protease		1	1	6	160.107
Q8R2Y2	Mcam	Cell surface glycoprotein MUC18		1	1	14	373.582
Q99J21	Mcoln1	Mucolipin-1		1	1	21	560.374
Q0PMG2	Mdga1	MAM domain-containing glycosylphosphatidylinositol anchor protein 1		1	1	31	827.218
P60755	Mdga2	MAM domain-containing glycosylphosphatidylinositol anchor protein 2		1	1	40	1067.38
P14152	Mdh1	Malate dehydrogenase, cytoplasmic		1	0.7027	1	26.6845
Q6DIB5	Megf10	Multiple epidermal growth factor-like domains protein 10		1	1	21	560.374
P60882	Megf8	Multiple epidermal growth factor-like domains protein 8		1	1	20	533.689
Q8BH27	Megf9	Multiple epidermal growth factor-like domains protein 9		1	1	51	1360.91
Q60805	Mertk	Tyrosine-protein kinase Mer		1	1	13	346.898
Q922T2	Mfap3	Microfibril-associated glycoprotein 3		0.986	1	1	26.6845
Q9D3X9	Mfap3l	Microfibrillar-associated protein 3-like		1	1	41	1094.06
Q9D1H9	Mfap4	Microfibril-associated glycoprotein 4		1	1	15	400.267
P21956	Mfge8	Lactadherin		1	1	8	213.476
Q9DA75	Mfsd2a	Sodium-dependent lysophosphatidylcholine symporter 1		1	1	17	453.636
Q6PDC8	Mfsd4a	Major facilitator superfamily domain-containing protein 4A		1	1	10	266.845
Q10470	Mgat3	Beta-1,4-mannosyl-glycoprotein 4-beta-N-acetylglucosaminyltransferase		0.9839	0.9754	2	53.3689
Q8R4G6	Mgat5	Alpha-1,6-mannosylglycoprotein 6-beta-N-acetylglucosaminyltransferase A		1	0.9994	4	106.738
Q765H6	Mgat5b	Alpha-1,6-mannosylglycoprotein 6-beta-N-acetylglucosaminyltransferase B		0.9949	0.9999	4	106.738
Q9Z2L6	Minpp1	Multiple inositol polyphosphate phosphatase 1		0.986	1	7	186.791
Q61391	Mme	Neprilysin		0.9863	0.9974	3	80.0534
Q61885	Mog	Myelin-oligodendrocyte glycoprotein		1	1	52	1387.59
P27573	Mpz	Myelin protein P0		1	1	28	747.165
Q3TEW6	Mpzl1	Myelin protein zero-like protein 1		1	1	13	346.898
O70255	Mpzl2	Myelin protein zero-like protein 2		0.986	1	6	160.107
Q61830	Mrc1	Macrophage mannose receptor 1		1	1	18	480.32
Q64449	Mrc2	C-type mannose receptor 2		1	1	29	773.849
P03893	mt-Nd2	NADH-ubiquinone oxidoreductase chain 2		1	1	1	26.6845
P28665	Mug1	Murinoglobulin-1		1	1	85	2268.18
P28666	Mug2	Murinoglobulin-2		1	1	11	293.529
P04939	Mup3	Major urinary protein 3	Mup21	1	1	7	186.791
Q69ZQ1	Myorg	Myogenesis-regulating glycosidase		1	1	31	827.218
A0A0N4SUJ3	Naaladl2	N-acetylated alpha-linked acidic dipeptidase-like 2		0.9833	0.9998	1	26.6845
Q9QWR8	Naga	Alpha-N-acetylgalactosaminidase		0.9605	0.9981	8	213.476
O88325	Naglu	Alpha-N-acetylglucosaminidase		0.9672	0.9465	2	53.3689
P13595	Ncam1	Neural cell adhesion molecule 1		1	1	656	17505
O35136	Ncam2	Neural cell adhesion molecule 2		1	1	106	2828.55
P55066	Ncan	Neurocan core protein		1	1	43	1147.43
Q8BLF1	Nceh1	Neutral cholesterol ester hydrolase 1		1	1	59	1574.38
P57716	Ncstn	Nicastrin		1	1	99	2641.76
Q9JKF6	Nectin1	Nectin-1		1	1	39	1040.69
P32507	Nectin2	Nectin-2		1	1	35	933.956
Q9JLB9	Nectin3	Nectin-3		0.9998	1	8	213.476
Q80Z24	Negr1	Neuronal growth regulator 1		1	1	266	7098.07
Q2VWQ2	Nell1	Protein kinase C-binding protein NELL1		1	0.9977	10	266.845
Q61220	Nell2	Protein kinase C-binding protein NELL2		1	1	38	1014.01
P97798	Neo1	Neogenin		1	1	66	1761.17
Q810U3	Nfasc	Neurofascin		1	1	136	3629.09
Q8BZF2	Nipal4	Magnesium transporter NIPA4		1	1	24	640.427
Q9D035	Nkain1	Sodium/potassium-transporting ATPase subunit beta-1-interacting protein 1		0.9927	0.9992	3	80.0534
Q4PNJ2	Nkain2	Sodium/potassium-transporting ATPase subunit beta-1-interacting protein 2		1	1	13	346.898
Q3URJ8	Nkain3	Sodium/potassium-transporting ATPase subunit beta-1-interacting protein 3		1	1	24	640.427
Q9JMG4	Nkain4	Sodium/potassium-transporting ATPase subunit beta-1-interacting protein 4		0.9644	0.9984	5	133.422
Q99K10	Nlgn1	Neuroligin-1		1	1	31	827.218
O54799	Nmbr	Neuromedin-B receptor		1	1	27	720.48
Q6GQT9	Nomo1	Nodal modulator 1		1	1	26	693.796
Q01705	Notch1	Neurogenic locus notch homolog protein 1		0.9996	1	2	53.3689
O35516	Notch2	Neurogenic locus notch homolog protein 2		1	0.9967	2	53.3689
O35604	Npc1	NPC intracellular cholesterol transporter 1		1	1	64	1707.81
P18293	Npr1	Atrial natriuretic peptide receptor 1		0.9994	0.9998	7	186.791
P97300	Nptn	Neuroplastin		1	1	304	8112.07
O70340	Nptx2	Neuronal pentraxin-2		1	1	10	266.845
Q99J85	Nptxr	Neuronal pentraxin receptor		0.9992	0.9932	9	240.16
P97295	Npy2r	Neuropeptide Y receptor type 2		1	1	11	293.529
Q810U4	Nrcam	Neuronal cell adhesion molecule		1	1	327	8725.82
P97333	Nrp1	Neuropilin-1		1	1	29	773.849
O35375	Nrp2	Neuropilin-2		1	1	18	480.32
Q9CS84	Nrxn1	Neurexin-1		1	1	23	613.742
E9Q7X7	Nrxn2	Neurexin-2		1	1	33	880.587
Q6P9K9	Nrxn3	Neurexin-3		1	1	9	240.16
Q61503	Nt5e	5'-nucleotidase		1	1	41	1094.06
Q99PJ0	Ntm	Neurotrimin		1	1	365	9739.83
Q9JI33	Ntn4	Netrin-4		1	1	14	373.582
Q8R4G0	Ntng1	Netrin-G1		1	1	22	587.058
Q8R4F1	Ntng2	Netrin-G2		1	1	12	320.213
P15209	Ntrk2	BDNF/NT-3 growth factors receptor		1	1	59	1574.38
Q6VNS1	Ntrk3	NT-3 growth factor receptor		1	1	48	1280.85
Q9QY81	Nup210	Nuclear pore membrane glycoprotein 210		1	1	32	853.903
Q61200	Nxph1	Neurexophilin-1		1	1	25	667.111
Q91VX5	Nxph3	Neurexophilin-3		0.9982	0.9993	3	80.0534
G3X9N5	Nxph4	Neurexophilin		0.9658	0.9985	6	160.107
O88998	Olfm1	Noelin		1	1	113	3015.34
Q8BM13	Olfm2	Noelin-2		1	1	26	693.796
P63056	Olfm3	Noelin-3		1	1	25	667.111
Q8BK62	Olfml3	Olfactomedin-like protein 3		1	1	11	293.529
Q63912	Omg	Oligodendrocyte-myelin glycoprotein		1	1	78	2081.39
G5E8G3	Opcml	Opioid-binding protein/cell adhesion molecule-like		1	1	129	3442.29
Q60590	Orm1	Alpha-1-acid glycoprotein 1		1	1	18	480.32
Q8BGT0	Ostm1	Osteopetrosis-associated transmembrane protein 1		1	1	32	853.903
Q9JJX6	P2rx4	P2X purinoceptor 4		1	1	24	640.427
Q3UYI1	P2rx5	P2X purinoceptor		0.9935	1	1	26.6845
Q9Z1M0	P2rx7	P2X purinoceptor 7		1	1	21	560.374
Q60715	P4ha1	Prolyl 4-hydroxylase subunit alpha-1		1	1	14	373.582
Q8BG58	P4htm	Transmembrane prolyl 4-hydroxylase		1	0.9913	6	160.107
Q9D771	Pacc1	Proton-activated chloride channel		1	1	10	266.845
Q61036	Pak3	Serine/threonine-protein kinase PAK 3		0.9857	0.9426	1	26.6845
Q8CFX3	Pcdh1	Protocadherin 1		1	1	51	1360.91
E9PXQ7	Pcdh10	Protocadherin 10		1	1	9	240.16
E9PXF0	Pcdh17	Protocadherin 17		1	1	35	933.956
Q80TF3	Pcdh19	Protocadherin-19		1	1	26	693.796
A0A0A6YY83	Pcdh7	Protocadherin 7		1	1	37	987.325
Q7TSK3	Pcdh8	Protocadherin-8		1	1	16	426.951
F8VPK8	Pcdh9	Protocadherin 9		1	1	99	2641.76
Q91XY5	Pcdhga3	Protocadherin gamma A3		0.9773	0.9768	2	53.3689
Q6DD96	Pcdhga7	Protocadherin gamma subfamily A, 7		0.9833	0.9998	1	26.6845
Q91XX9	Pcdhga9	Protocadherin gamma A9		0.9997	1	3	80.0534
Q91XX5	Pcdhgb5	Protocadherin gamma B5	Pcdhgb1, Pcdhgb2, Pcdhgb4	0.9998	0.9946	7	186.791
Q91XX1	Pcdhgc3	Protocadherin gamma C3		1	1	16	426.951
G3X9Z4	Pcf11	PCF11 cleavage and polyadenylation factor subunit		0.9994	0.8698	1	26.6845
P63239	Pcsk1	Neuroendocrine convertase 1		1	1	2	53.3689
P21661	Pcsk2	Neuroendocrine convertase 2		1	1	42	1120.75
Q9CQF9	Pcyox1	Prenylcysteine oxidase 1		1	0.9945	9	240.16
Q8C7K6	Pcyox1l	Prenylcysteine oxidase-like		1	1	8	213.476
Q01065	Pde1b	Dual specificity calcium/calmodulin-dependent 3',5'-cyclic nucleotide phosphodiesterase 1B		0.9856	0.9853	1	26.6845
P26618	Pdgfra	Platelet-derived growth factor receptor alpha		1	1	31	827.218
P05622	Pdgfrb	Platelet-derived growth factor receptor beta		1	1	9	240.16
Q08481	Pecam1	Platelet endothelial cell adhesion molecule		1	1	77	2054.7
P22005	Penk	Proenkephalin-A		1	1	13	346.898
Q3UUQ7	Pgap1	GPI inositol-deacylase		1	1	29	773.849
Q8VCS0	Pglyrp2	N-acetylmuramoyl-L-alanine amidase		1	1	8	213.476
Q9D0F9	Pgm1	Phosphoglucomutase-1		1	0.7866	1	26.6845
Q9R1S3	Pign	GPI ethanolamine phosphate transferase 1		0.986	1	9	240.16
Q8BXQ2	Pigt	GPI transamidase component PIG-T		1	1	44	1174.12
P52480	Pkm	Pyruvate kinase PKM		1	0.9976	3	80.0534
Q8VEB4	Pla2g15	Phospholipase A2 group XV		1	0.9934	6	160.107
Q60963	Pla2g7	Platelet-activating factor acetylhydrolase		1	1	20	533.689
Q3TCN2	Plbd2	Putative phospholipase B-like 2		1	1	20	533.689
O35405	Pld3	5'-3' exonuclease PLD3		1	1	41	1094.06
Q8BG07	Pld4	5'-3' exonuclease PLD4		1	1	12	320.213
Q3UNN8	Pld5	Inactive phospholipase D5		1	1	12	320.213
Q9R0E1	Plod3	Multifunctional procollagen lysine hydroxylase and glycosyltransferase LH3		1	1	10	266.845
Q61469	Plpp1	Phospholipid phosphatase 1		1	1	34	907.272
Q99JY8	Plpp3	Phospholipid phosphatase 3		1	1	13	346.898
Q8BFZ2	Plppr1	Phospholipid phosphatase-related protein type 1		1	1	16	426.951
P55065	Pltp	Phospholipid transfer protein		1	1	32	853.903
Q91ZV7	Plxdc1	Plexin domain-containing protein 1		1	1	15	400.267
Q9DC11	Plxdc2	Plexin domain-containing protein 2		1	1	10	266.845
P70206	Plxna1	Plexin-A1		1	1	36	960.64
P70207	Plxna2	Plexin-A2		1	1	15	400.267
Q80UG2	Plxna4	Plexin-A4		1	1	60	1601.07
Q8CJH3	Plxnb1	Plexin-B1		1	1	21	560.374
B2RXS4	Plxnb2	Plexin-B2		1	1	154	4109.41
Q9QZC2	Plxnc1	Plexin-C1		1	1	65	1734.49
Q3UH93	Plxnd1	Plexin-D1		1	1	36	960.64
Q8C165	Pm20d1	N-fatty-acyl-amino acid synthase/hydrolase PM20D1		1	1	16	426.951
Q8CAE9	Podxl2	Podocalyxin-like protein 2		1	1	6	160.107
Q8BYB9	Poglut1	Protein O-glucosyltransferase 1		1	1	10	266.845
Q9JHP7	Poglut2	Protein O-glucosyltransferase 2		1	1	4	106.738
Q8BW41	Pomgnt2	Protein O-linked-mannose beta-1,4-N-acetylglucosaminyltransferase 2		1	1	11	293.529
Q3TUA9	Pomk	Protein O-mannose kinase		1	0.9935	1	26.6845
Q8R2R1	Pomt1	Protein O-mannosyl-transferase 1		0.986	1	6	160.107
Q8BGQ4	Pomt2	Protein O-mannosyl-transferase 2		0.977	0.9113	5	133.422
P52430	Pon1	Serum paraoxonase/arylesterase 1		0.9658	0.9985	7	186.791
Q62086	Pon2	Serum paraoxonase/arylesterase 2		0.9998	0.9375	1	26.6845
Q62087	Pon3	Serum paraoxonase/lactonase 3		0.986	1	5	133.422
P17742	Ppia	Peptidyl-prolyl cis-trans isomerase A		1	1	3	80.0534
P24369	Ppib	Peptidyl-prolyl cis-trans isomerase B		0.986	1	4	106.738
Q80TL0	Ppm1e	Protein phosphatase 1E		1	0.8877	2	53.3689
Q76MZ3	Ppp2r1a	Serine/threonine-protein phosphatase 2A 65 kDa regulatory subunit A alpha isoform		1	0.8268	1	26.6845
P63328	Ppp3ca	Protein phosphatase 3 catalytic subunit alpha		1	1	5	133.422
O88531	Ppt1	Palmitoyl-protein thioesterase 1		1	1	31	827.218
P04925	Prnp	Major prion protein		1	1	58	1547.7
Q64695	Procr	Endothelial protein C receptor		0.9991	1	8	213.476
O54990	Prom1	Prominin-1		1	1	34	907.272
Q61207	Psap	Prosaposin		1	1	101	2695.13
Q9Z1X2	Ptdss2	Phosphatidylserine synthase 2		1	1	6	160.107
O09114	Ptgds	Prostaglandin-H2 D-isomerase		1	1	41	1094.06
Q9WV91	Ptgfrn	Prostaglandin F2 receptor negative regulator		1	1	45	1200.8
Q8BKG3	Ptk7	Inactive tyrosine-protein kinase 7		1	1	36	960.64
P06800	Ptprc	Receptor-type tyrosine-protein phosphatase C		1	1	5	133.422
Q64487	Ptprd	Receptor-type tyrosine-protein phosphatase delta		1	1	19	507.005
A2A8L5	Ptprf	Receptor-type tyrosine-protein phosphatase F		1	1	16	426.951
Q05909	Ptprg	Receptor-type tyrosine-protein phosphatase gamma		1	1	67	1787.86
Q64455	Ptprj	Receptor-type tyrosine-protein phosphatase eta		1	1	91	2428.29
P35822	Ptprk	Receptor-type tyrosine-protein phosphatase kappa		1	1	40	1067.38
P28828	Ptprm	Receptor-type tyrosine-protein phosphatase mu		1	1	46	1227.48
Q60673	Ptprn	Receptor-type tyrosine-protein phosphatase-like N		1	1	13	346.898
P80560	Ptprn2	Receptor-type tyrosine-protein phosphatase N2		1	1	18	480.32
B0V2N1	Ptprs	Receptor-type tyrosine-protein phosphatase S		1	1	41	1094.06
Q99M80	Ptprt	Receptor-type tyrosine-protein phosphatase T		1	1	24	640.427
B1AUH1	Ptpru	Receptor-type tyrosine-protein phosphatase U		1	1	16	426.951
B9EKR1	Ptprz1	Receptor-type tyrosine-protein phosphatase zeta		1	1	329	8779.19
Q61838	Pzp	Pregnancy zone protein		1	1	66	1761.17
Q9WUP0	Ramp2	Receptor activity-modifying protein 2		0.986	1	4	106.738
Q9WUP1	Ramp3	Receptor activity-modifying protein 3		0.9644	0.9984	6	160.107
Q05186	Rcn1	Reticulocalbin-1		1	1	22	587.058
Q9Z0J1	Reck	Reversion-inducing cysteine-rich protein with Kazal motifs		1	0.9544	1	26.6845
Q60841	Reln	Reelin		1	1	27	720.48
P35546	Ret	Proto-oncogene tyrosine-protein kinase receptor Ret		1	1	10	266.845
Q6PCX7	Rgma	Repulsive guidance molecule A		1	1	24	640.427
O54965	Rnf13	E3 ubiquitin-protein ligase RNF13		1	1	17	453.636
O89026	Robo1	Roundabout homolog 1		1	1	12	320.213
Q7TPD3	Robo2	Roundabout homolog 2		0.9999	1	8	213.476
Q8C310	Robo4	Roundabout homolog 4		0.9738	0.9991	5	133.422
Q91YQ5	Rpn1	Dolichyl-diphosphooligosaccharide--protein glycosyltransferase subunit 1		1	1	25	667.111
Q9DBG6	Rpn2	Dolichyl-diphosphooligosaccharide--protein glycosyltransferase subunit 2		1	1	20	533.689
P62242	Rps8	40S ribosomal protein S8		1	0.8524	1	26.6845
Q99PI8	Rtn4r	Reticulon-4 receptor		1	1	30	800.534
Q8K0S5	Rtn4rl1	Reticulon-4 receptor-like 1		0.986	1	8	213.476
Q7M6Z0	Rtn4rl2	Reticulon-4 receptor-like 2		1	1	11	293.529
O08530	S1pr1	Sphingosine 1-phosphate receptor 1		1	0.9977	2	53.3689
P52592	S1pr2	Sphingosine 1-phosphate receptor 2		0.9916	0.9896	4	106.738
Q3UPR9	Sbspon	Somatomedin-B and thrombospondin type-1 domain-containing protein		0.986	1	6	160.107
Q6GQT6	Scap	Sterol regulatory element-binding protein cleavage-activating protein		0.9996	0.9942	2	53.3689
Q61009	Scarb1	Scavenger receptor class B member 1		0.998	0.9845	6	160.107
O35114	Scarb2	Lysosome membrane protein 2		1	1	151	4029.35
P47867	Scg3	Secretogranin-3		1	1	8	213.476
A2APX8	Scn1a	Sodium channel protein type 1 subunit alpha		1	1	16	426.951
P97952	Scn1b	Sodium channel subunit beta-1		1	1	34	907.272
B1AWN6	Scn2a	Sodium channel protein type 2 subunit alpha		1	1	13	346.898
Q56A07	Scn2b	Sodium channel subunit beta-2		1	1	103	2748.5
Q8BHK2	Scn3b	Sodium channel subunit beta-3		1	1	18	480.32
Q7M729	Scn4b	Sodium channel subunit beta-4		1	1	52	1387.59
B1AYL1	Scn7a	Sodium channel protein		1	1	12	320.213
Q9WTU3	Scn8a	Sodium channel protein type 8 subunit alpha		1	1	33	880.587
Q62205	Scn9a	Sodium channel protein type 9 subunit alpha		1	1	7	186.791
Q6NZL8	Scube1	Signal peptide, CUB and EGF-like domain-containing protein 1		1	1	19	507.005
Q6V4S5	Sdk2	Protein sidekick-2		1	1	43	1147.43
Q9Z2G6	Sel1l	Protein sel-1 homolog 1		1	1	53	1414.28
P70274	Selenop	Selenoprotein P		1	1	7	186.791
O08665	Sema3a	Semaphorin-3A		1	1	11	293.529
Q62181	Sema3c	Semaphorin-3C		1	1	17	453.636
Q62178	Sema4a	Semaphorin-4A		1	1	20	533.689
Q62179	Sema4b	Semaphorin-4B		1	1	32	853.903
Q64151	Sema4c	Semaphorin-4C		1	0.9992	8	213.476
O09126	Sema4d	Semaphorin-4D		1	1	40	1067.38
Q9Z123	Sema4f	Semaphorin-4F		0.9997	0.9476	3	80.0534
Q9WUH7	Sema4g	Semaphorin-4G		1	1	28	747.165
O35464	Sema6a	Semaphorin-6A		1	0.9991	8	213.476
O54951	Sema6b	Semaphorin-6B		0.986	1	3	80.0534
Q76KF0	Sema6d	Semaphorin-6D		1	1	13	346.898
Q9QUR8	Sema7a	Semaphorin-7A		1	1	65	1734.49
Q8BHJ6	Serinc5	Serine incorporator 5		1	1	11	293.529
Q8R121	Serpina10	Protein Z-dependent protease inhibitor		1	1	16	426.951
P07758	Serpina1a	Alpha-1-antitrypsin 1-1	Serpina1b, Serpina1c, Serpina1d	1	1	366	9766.51
P07759	Serpina3k	Serine protease inhibitor A3K	Serpina3j, Serpina3m	1	1	145	3869.25
Q03734	Serpina3m	Serine protease inhibitor A3M	Serpina3n	1	1	17	453.636
Q06770	Serpina6	Corticosteroid-binding globulin		1	1	37	987.325
P32261	Serpinc1	Antithrombin-III		1	1	29	773.849
Q07235	Serpine2	Glia-derived nexin		1	1	8	213.476
P97290	Serping1	Plasma protease C1 inhibitor		1	1	16	426.951
O35684	Serpini1	Neuroserpin		1	0.9991	12	320.213
Q7TSK2	Sez6	Seizure protein 6		1	1	15	400.267
Q6P1D5	Sez6l	Seizure 6-like protein		1	1	76	2028.02
Q4V9Z5	Sez6l2	Seizure 6-like protein 2		1	1	50	1334.22
P82349	Sgcb	Beta-sarcoglycan		0.9991	1	9	240.16
J3QMK1	Sgo2b	Shugoshin 2B		0.9844	0.9705	2	53.3689
Q8CA71	Shisa4	Protein shisa-4		0.9995	0.982	2	53.3689
Q8C3Q5	Shisa7	Protein shisa-7		1	1	72	1921.28
Q9CZN4	Shisa9	Protein shisa-9		0.9674	0.9959	4	106.738
P70665	Siae	Sialate O-acetylesterase		0.986	1	6	160.107
Q6AXF6	Sidt1	SID1 transmembrane family member 1		1	1	35	933.956
Q8CIF6	Sidt2	SID1 transmembrane family member 2		1	1	24	640.427
Q62230	Siglec1	Sialoadhesin		1	1	7	186.791
P97797	Sirpa	Tyrosine-protein phosphatase non-receptor type substrate 1		1	1	179	4776.52
P49282	Slc11a2	Natural resistance-associated macrophage protein 2		1	1	6	160.107
P55012	Slc12a2	Solute carrier family 12 member 2		1	1	33	880.587
Q9JIS8	Slc12a4	Solute carrier family 12 member 4		0.9532	0.9936	3	80.0534
Q91V14	Slc12a5	Solute carrier family 12 member 5		1	1	127	3388.93
Q924N4	Slc12a6	Solute carrier family 12 member 6		1	0.987	10	266.845
Q9WVL3	Slc12a7	Solute carrier family 12 member 7		0.9994	1	7	186.791
Q99MR3	Slc12a9	Solute carrier family 12 member 9		0.9993	0.9997	6	160.107
Q67BT3	Slc13a5	Na(+)/citrate cotransporter		1	1	22	587.058
Q8VHL0	Slc14a1	Urea transporter 1		1	1	10	266.845
Q9ES07	Slc15a2	Solute carrier family 15 member 2		1	1	75	2001.33
Q8BLE7	Slc17a6	Vesicular glutamate transporter 2		1	1	22	587.058
Q3TXX4	Slc17a7	Vesicular glutamate transporter 1		1	1	38	1014.01
P51906	Slc1a1	Excitatory amino acid transporter 3		1	1	24	640.427
P43006	Slc1a2	Excitatory amino acid transporter 2		1	1	456	12168.1
P56564	Slc1a3	Excitatory amino acid transporter 1		1	1	365	9739.83
O35874	Slc1a4	Neutral amino acid transporter A		1	1	12	320.213
O35544	Slc1a6	Excitatory amino acid transporter 4		1	1	17	453.636
O08966	Slc22a1	Solute carrier family 22 member 1	Slc22a2	0.986	1	12	320.213
Q3UHH2	Slc22a23	Solute carrier family 22 member 23		1	1	21	560.374
Q9WTW5	Slc22a3	Solute carrier family 22 member 3		0.9833	0.9998	11	293.529
Q9Z306	Slc22a4	Solute carrier family 22 member 4		1	1	12	320.213
Q9Z0E8	Slc22a5	Solute carrier family 22 member 5		1	1	7	186.791
O88909	Slc22a8	Organic anion transporter 3		0.986	1	10	266.845
Q9EPR4	Slc23a2	Solute carrier family 23 member 2		1	1	25	667.111
Q8BUN9	Slc24a2	Sodium/potassium/calcium exchanger 2		0.9997	1	13	346.898
Q8CGQ8	Slc24a4	Sodium/potassium/calcium exchanger 4		0.9932	0.9918	1	26.6845
P58735	Slc26a1	Sulfate anion transporter 1		1	1	9	240.16
Q8CIW6	Slc26a6	Solute carrier family 26 member 6		1	1	31	827.218
Q9JIM1	Slc29a1	Equilibrative nucleoside transporter 1		1	1	17	453.636
P17809	Slc2a1	Solute carrier family 2, facilitated glucose transporter member 1		1	1	26	693.796
Q3UHK1	Slc2a13	Proton myo-inositol cotransporter		1	1	60	1601.07
P32037	Slc2a3	Solute carrier family 2, facilitated glucose transporter member 3		1	1	29	773.849
P14142	Slc2a4	Solute carrier family 2, facilitated glucose transporter member 4		0.9997	1	7	186.791
Q60738	Slc30a1	Zinc transporter 1		1	1	19	507.005
Q921R7	Slc35a5	Probable UDP-sugar transporter protein SLC35A5		0.986	1	7	186.791
Q8K4D3	Slc36a1	Proton-coupled amino acid transporter 1		1	1	24	640.427
Q8BHK3	Slc36a2	Proton-coupled amino acid transporter 2		0.986	1	7	186.791
Q8CH36	Slc36a4	Proton-coupled amino acid transporter 4		0.986	1	5	133.422
Q8K2P7	Slc38a1	Sodium-coupled neutral amino acid symporter 1		1	1	32	853.903
Q9DCP2	Slc38a3	Sodium-coupled neutral amino acid transporter 3		1	1	40	1067.38
Q6P5F6	Slc39a10	Zinc transporter ZIP10		1	1	77	2054.7
Q5FWH7	Slc39a12	Zinc transporter ZIP12		1	0.9998	8	213.476
Q75N73	Slc39a14	Metal cation symporter ZIP14		1	1	19	507.005
Q8C145	Slc39a6	Zinc transporter ZIP6		1	1	21	560.374
P10852	Slc3a2	4F2 cell-surface antigen heavy chain		1	1	114	3042.03
Q8BSM7	Slc43a1	Large neutral amino acids transporter small subunit 3		0.9806	0.9996	7	186.791
A2AVZ9	Slc43a3	Equilibrative nucleobase transporter 1		1	1	3	80.0534
Q6X893	Slc44a1	Choline transporter-like protein 1		1	1	9	240.16
Q8BY89	Slc44a2	Choline transporter-like protein 2		1	1	92	2454.97
Q6PEM8	Slc46a1	Proton-coupled folate transporter		1	1	22	587.058
Q5DTL9	Slc4a10	Sodium-driven chloride bicarbonate exchanger		1	1	261	6964.64
Q8JZR6	Slc4a8	Electroneutral sodium bicarbonate exchanger 1		1	1	10	266.845
Q9JKZ2	Slc5a3	Sodium/myo-inositol cotransporter		1	1	30	800.534
P31648	Slc6a1	Sodium- and chloride-dependent GABA transporter 1		1	1	183	4883.26
P31650	Slc6a11	Sodium- and chloride-dependent GABA transporter 3		1	1	41	1094.06
P31651	Slc6a12	Sodium- and chloride-dependent betaine transporter		1	1	28	747.165
P31649	Slc6a13	Sodium- and chloride-dependent GABA transporter 2		1	0.9999	7	186.791
Q8BG16	Slc6a15	Sodium-dependent neutral amino acid transporter B(0)AT2		1	1	27	720.48
Q8BJI1	Slc6a17	Sodium-dependent neutral amino acid transporter SLC6A17		1	1	42	1120.75
O55192	Slc6a2	Sodium-dependent noradrenaline transporter		0.9999	1	8	213.476
Q8VDB9	Slc6a20a	Sodium- and chloride-dependent transporter XTRP3A	Slc6a20b	0.9993	1	4	106.738
Q60857	Slc6a4	Sodium-dependent serotonin transporter		1	1	12	320.213
Q761V0	Slc6a5	Sodium- and chloride-dependent glycine transporter 2		0.9846	0.9632	6	160.107
O35316	Slc6a6	Sodium- and chloride-dependent taurine transporter		1	1	37	987.325
Q6PGE7	Slc6a7	Sodium-dependent proline transporter		1	1	3	80.0534
Q8VBW1	Slc6a8	Sodium- and chloride-dependent creatine transporter 1		0.986	1	12	320.213
Q09143	Slc7a1	High affinity cationic amino acid transporter 1		1	1	5	133.422
P18581	Slc7a2	Cationic amino acid transporter 2		0.9997	0.9997	7	186.791
P70423	Slc7a3	Cationic amino acid transporter 3		1	1	8	213.476
A1L3P4	Slc9a6	Sodium/hydrogen exchanger		1	1	12	320.213
Q8BLV3	Slc9a7	Sodium/hydrogen exchanger 7		0.986	1	13	346.898
Q9EP96	Slco1a4	Solute carrier organic anion transporter family member 1A4		1	1	7	186.791
Q9ERB5	Slco1c1	Solute carrier organic anion transporter family member 1C1		1	1	13	346.898
Q8BXB6	Slco2b1	Solute carrier organic anion transporter family member 2B1		1	1	8	213.476
Q8R3L5	Slco3a1	Solute carrier organic anion transporter family member 3A1		1	1	23	613.742
Q80TR4	Slit1	Slit homolog 1 protein		0.9997	0.9967	5	133.422
Q9R1B9	Slit2	Slit homolog 2 protein		1	1	13	346.898
Q9WVB4	Slit3	Slit homolog 3 protein		1	1	17	453.636
Q810C1	Slitrk1	SLIT and NTRK-like protein 1		1	1	31	827.218
Q810C0	Slitrk2	SLIT and NTRK-like protein 2		1	1	19	507.005
Q810B9	Slitrk3	SLIT and NTRK-like protein 3		1	0.9955	3	80.0534
Q810B8	Slitrk4	SLIT and NTRK-like protein 4		1	1	22	587.058
Q810B7	Slitrk5	SLIT and NTRK-like protein 5		1	1	10	266.845
Q8C110	Slitrk6	SLIT and NTRK-like protein 6		0.986	1	1	26.6845
P56726	Smo	Smoothened homolog		0.986	1	2	53.3689
Q04519	Smpd1	Sphingomyelin phosphodiesterase		1	1	3	80.0534
P70158	Smpdl3a	Acid sphingomyelinase-like phosphodiesterase 3a		1	1	12	320.213
P58242	Smpdl3b	Acid sphingomyelinase-like phosphodiesterase 3b		1	1	21	560.374
O09164	Sod3	Extracellular superoxide dismutase [Cu-Zn]		1	1	18	480.32
Q9JLC4	Sorcs1	VPS10 domain-containing receptor SorCS1		1	1	10	266.845
Q9EPR5	Sorcs2	VPS10 domain-containing receptor SorCS2		1	1	17	453.636
Q8VI51	Sorcs3	VPS10 domain-containing receptor SorCS3		1	1	42	1120.75
O88307	Sorl1	Sortilin-related receptor		1	1	55	1467.65
Q6PHU5	Sort1	Sortilin		1	1	43	1147.43
P70663	Sparcl1	SPARC-like protein 1		1	1	23	613.742
Q9ER58	Spock2	Testican-2		1	1	18	480.32
Q8VCC9	Spon1	Spondin-1		0.9631	0.9983	6	160.107
Q9JJF9	Sppl2a	Signal peptide peptidase-like 2A		1	1	27	720.48
Q3TD49	Sppl2b	Signal peptide peptidase-like 2B		0.9999	1	6	160.107
Q8BWU1	Sprn	Shadow of prion protein		1	1	8	213.476
Q9CY50	Ssr1	Translocon-associated protein subunit alpha		1	1	19	507.005
Q9CPW5	Ssr2	Translocon-associated protein subunit beta		1	1	10	266.845
P60041	Sst	Somatostatin		1	1	1	26.6845
P54751	St3gal1	CMP-N-acetylneuraminate-beta-galactosamide-alpha-2,3-sialyltransferase 1		0.986	1	8	213.476
Q91Y74	St3gal4	CMP-N-acetylneuraminate-beta-galactosamide-alpha-2,3-sialyltransferase 4		0.9819	0.9997	6	160.107
Q8VIB3	St3gal6	Type 2 lactosamine alpha-2,3-sialyltransferase		1	1	9	240.16
Q64687	St8sia1	Alpha-N-acetylneuraminide alpha-2,8-sialyltransferase		0.996	1	6	160.107
Q64689	St8sia3	Sia-alpha-2,3-Gal-beta-1,4-GlcNAc-R:alpha 2,8-sialyltransferase		1	1	9	240.16
P70126	St8sia5	Alpha-2,8-sialyltransferase 8E		1	1	6	160.107
Q8R4Y4	Stab1	Stabilin-1		1	1	29	773.849
Q9D3E6	Stag1	Cohesin subunit SA-1		0.9946	0.9474	1	26.6845
P70302	Stim1	Stromal interaction molecule 1		1	1	14	373.582
P46978	Stt3a	Dolichyl-diphosphooligosaccharide--protein glycosyltransferase subunit STT3A		1	1	31	827.218
Q3TDQ1	Stt3b	Dolichyl-diphosphooligosaccharide--protein glycosyltransferase subunit STT3B		1	1	24	640.427
Q8C341	Suco	SUN domain-containing ossification factor		0.986	1	6	160.107
Q8CFG0	Sulf2	Extracellular sulfatase Sulf-2		1	1	21	560.374
P49891	Sult1e1	Sulfotransferase 1E1		0.9766	0.939	1	26.6845
Q8R0F3	Sumf1	Formylglycine-generating enzyme		0.986	1	6	160.107
Q8BJS4	Sun2	SUN domain-containing protein 2		0.9935	1	4	106.738
Q9DBX3	Susd2	Sushi domain-containing protein 2		1	1	47	1254.17
G3UW60	Susd5	Sushi domain-containing 5		1	1	23	613.742
Q9JIS5	Sv2a	Synaptic vesicle glycoprotein 2A		1	1	578	15423.6
Q8BG39	Sv2b	Synaptic vesicle glycoprotein 2B		1	1	85	2268.18
Q69ZS6	Sv2c	Synaptic vesicle glycoprotein 2C		1	1	32	853.903
Q8BGN8	Synpr	Synaptoporin		1	1	71	1894.6
Q62277	Syp	Synaptophysin		1	1	114	3042.03
O09117	Sypl1	Synaptophysin-like protein 1		1	1	29	773.849
P46096	Syt1	Synaptotagmin-1		1	1	7	186.791
Q9R0N7	Syt7	Synaptotagmin-7		1	0.9997	6	160.107
Q91WE9	Tafa5	Chemokine-like protein TAFA-5		0.986	1	8	213.476
Q8BZ64	Tctn1	Tectonic-1		1	0.9984	18	480.32
Q2MV57	Tctn2	Tectonic-2		0.9995	1	3	80.0534
Q9WTS4	Tenm1	Teneurin-1		0.9724	0.9948	6	160.107
Q9WTS5	Tenm2	Teneurin-2		1	1	30	800.534
Q9WTS6	Tenm3	Teneurin-3		1	1	23	613.742
Q3UHK6	Tenm4	Teneurin-4		0.9724	0.999	6	160.107
Q921I1	Tf	Serotransferrin		1	1	23	613.742
Q62351	Tfrc	Transferrin receptor protein 1		1	1	20	533.689
Q64729	Tgfbr1	TGF-beta receptor type-1		0.9954	1	1	26.6845
O88393	Tgfbr3	Transforming growth factor beta receptor type 3		0.9787	0.9977	6	160.107
Q62313	Tgoln1	Trans-Golgi network integral membrane protein 1		1	1	17	453.636
P15306	Thbd	Thrombomodulin		1	1	20	533.689
P35441	Thbs1	Thrombospondin-1		1	0.959	1	26.6845
Q69ZU6	Thsd7a	Thrombospondin type-1 domain-containing protein 7A		1	1	54	1440.96
P01831	Thy1	Thy-1 membrane glycoprotein		1	1	348	9286.19
Q99JR5	Tinagl1	Tubulointerstitial nephritis antigen-like		1	1	43	1147.43
Q99MB1	Tlr3	Toll-like receptor 3		1	1	11	293.529
Q9EQU3	Tlr9	Toll-like receptor 9		0.9998	0.9948	9	240.16
Q99MB3	Tm2d1	TM2 domain-containing protein 1		1	1	23	613.742
Q8BJ83	Tm2d3	TM2 domain-containing protein 3		1	1	26	693.796
Q64302	Tm4sf1	Transmembrane 4 L6 family member 1		1	1	20	533.689
Q9ET30	Tm9sf3	Transmembrane 9 superfamily member 3		0.986	1	7	186.791
Q8BH24	Tm9sf4	Transmembrane 9 superfamily member 4		1	1	22	587.058
Q8BH01	Tmco3	Transmembrane and coiled-coil domain-containing protein 3		1	1	9	240.16
Q8R1V4	Tmed4	Transmembrane emp24 domain-containing protein 4		1	1	12	320.213
Q99KF1	Tmed9	Transmembrane emp24 domain-containing protein 9		1	1	10	266.845
Q6PFE7	Tmeff1	Tomoregulin-1		1	1	15	400.267
Q3TB48	Tmem104	Transmembrane protein 104		0.9935	1	6	160.107
Q80X71	Tmem106b	Transmembrane protein 106B		1	1	18	480.32
Q80VP8	Tmem106c	Transmembrane protein 106C		1	0.9992	9	240.16
Q9D563	Tmem114	Transmembrane protein 114		1	1	14	373.582
Q922P8	Tmem132a	Transmembrane protein 132A		1	1	27	720.48
F7BAB2	Tmem132b	Transmembrane protein 132B		1	1	24	640.427
Q8C4U2	Tmem145	Transmembrane protein 145		1	1	11	293.529
Q91WN2	Tmem150a	Transmembrane protein 150A		0.986	1	1	26.6845
Q8VCA6	Tmem161a	Transmembrane protein 161A		0.986	1	3	80.0534
A0A5F8MQ13	Tmem178b	Transmembrane protein 178B		1	0.9976	6	160.107
Q8BHH9	Tmem179	Transmembrane protein 179		0.9992	1	2	53.3689
A0A338P7C9	Tmem181a	Transmembrane protein 181A		1	1	20	533.689
Q8C817	Tmem200a	Transmembrane protein 200A		0.9935	1	8	213.476
J3QK46	Tmem200c	Transmembrane protein 200C		0.9999	1	6	160.107
Q3U284	Tmem231	Transmembrane protein 231		1	1	18	480.32
B1AZA5	Tmem245	Transmembrane protein 245		1	1	7	186.791
Q3TBN1	Tmem248	Transmembrane protein 248		1	1	20	533.689
Q9DCF1	Tmem25	Transmembrane protein 25		1	1	7	186.791
Q8CIV2	Tmem259	Membralin		0.986	1	12	320.213
Q8VEK0	Tmem30a	Cell cycle control protein 50A		1	1	100	2668.45
Q7TNI2	Tmem59l	Transmembrane protein 59-like		0.986	1	9	240.16
Q8CBX0	Tmem63c	Calcium permeable stress-gated cation channel 1		1	1	31	827.218
Q8BXN9	Tmem87a	Transmembrane protein 87A		1	1	38	1014.01
Q8BKU8	Tmem87b	Transmembrane protein 87B		0.9943	0.9621	6	160.107
B1AWJ5	Tmem8b	Transmembrane protein 8B		0.986	1	8	213.476
Q9ER04	Tmprss5	Transmembrane protease serine 5		1	1	6	160.107
Q8BG19	Tmtc4	Protein O-mannosyl-transferase TMTC4		0.9997	1	6	160.107
Q8BXZ1	Tmx3	Protein disulfide-isomerase TMX3		1	1	4	106.738
Q8C0L0	Tmx4	Thioredoxin-related transmembrane protein 4		1	1	28	747.165
Q80YX1	Tnc	Tenascin		1	1	30	800.534
Q9EPU5	Tnfrsf21	Tumor necrosis factor receptor superfamily member 21		1	1	39	1040.69
Q8BYI9	Tnr	Tenascin-R		1	1	75	2001.33
Q8BYU6	Tor1aip2	Torsin-1A-interacting protein 2		1	1	7	186.791
Q9ER41	Tor1b	Torsin-1B		0.986	1	7	186.791
Q9Z0L0	Tpbg	Trophoblast glycoprotein		1	1	35	933.956
Q8C013	Tpbgl	Trophoblast glycoprotein-like		0.986	1	6	160.107
Q9EQJ0	Tpcn1	Two pore calcium channel protein 1		0.986	1	8	213.476
O89023	Tpp1	Tripeptidyl-peptidase 1		1	1	52	1387.59
O88856	Tpst2	Protein-tyrosine sulfotransferase 2		1	1	3	80.0534
Q8K093	Trhde	Thyrotropin-releasing hormone-degrading ectoenzyme		1	1	8	213.476
Q9DBY4	Tril	TLR4 interactor with leucine rich repeats		0.986	1	6	160.107
Q9QZC1	Trpc3	Short transient receptor potential channel 3		0.986	1	4	106.738
Q61143	Trpc6	Short transient receptor potential channel 6		0.9995	0.9996	9	240.16
Q9WTR1	Trpv2	Transient receptor potential cation channel subfamily V member 2		1	1	18	480.32
Q9D1D1	Tspan11	Tetraspanin-11		0.9738	0.9991	8	213.476
Q9D8C2	Tspan13	Tetraspanin-13		1	1	33	880.587
Q8QZY6	Tspan14	Tetraspanin-14		1	1	16	426.951
F7BWT7	Tspan15	Tetraspanin-15		1	1	12	320.213
Q922J6	Tspan2	Tetraspanin-2		1	1	18	480.32
Q9QY33	Tspan3	Tetraspanin-3		1	1	21	560.374
Q9CQ88	Tspan31	Tetraspanin-31		1	1	27	720.48
Q8R3S2	Tspan33	Tetraspanin-33		1	1	32	853.903
Q9DCK3	Tspan4	Tetraspanin-4		1	1	16	426.951
Q8R3G9	Tspan8	Tetraspanin-8		1	1	7	186.791
P07309	Ttr	Transthyretin		0.9998	1	7	186.791
Q9D3A9	Ttyh1	Protein tweety homolog 1		1	1	33	880.587
Q6P5F7	Ttyh3	Protein tweety homolog 3		1	1	18	480.32
P68369	Tuba1a	Tubulin alpha-1A chain	Tuba1b, Tuba3b, Tuba4a	1	1	5	133.422
Q7TMM9	Tubb2a	Tubulin beta-2A chain	Tubb2b, Tubb3, Tubb4a, Tubb4b, Tubb5, Tubb6	1	1	26	693.796
Q9D6F9	Tubb4a	Tubulin beta-4A chain	Tubb2b, Tubb4b, Tubb5, Tubb6	1	1	3	80.0534
Q8K2W3	Txndc11	Thioredoxin domain-containing protein 11		0.9752	0.938	2	53.3689
Q6P6J9	Txndc15	Thioredoxin domain-containing protein 15		1	1	23	613.742
P55144	Tyro3	Tyrosine-protein kinase receptor TYRO3		1	1	69	1841.23
Q6P5E4	Uggt1	UDP-glucose:glycoprotein glucosyltransferase 1		1	1	17	453.636
E9Q4X2	Uggt2	UDP-glucose glycoprotein glucosyltransferase 2		1	1	12	320.213
Q64676	Ugt8	2-hydroxyacylsphingosine 1-beta-galactosyltransferase		1	1	15	400.267
Q8K1S3	Unc5b	Netrin receptor UNC5B		1	1	20	533.689
Q8K1S2	Unc5d	Netrin receptor UNC5D		1	1	35	933.956
Q9CZ13	Uqcrc1	Cytochrome b-c1 complex subunit 1, mitochondrial		1	0.9809	5	133.422
Q8BUB6	Ust	Uronyl 2-sulfotransferase		0.9898	0.8971	4	106.738
Q9CZT5	Vasn	Vasorin		1	1	7	186.791
P29533	Vcam1	Vascular cell adhesion protein 1		1	1	80	2134.76
Q62059	Vcan	Versican core protein		1	1	18	480.32
Q60930	Vdac2	Voltage-dependent anion-selective channel protein 2		1	1	7	186.791
P32648	Vip	VIP peptides		1	1	12	320.213
P97751	Vipr1	Vasoactive intestinal polypeptide receptor 1		0.9992	0.9999	3	80.0534
Q9Z0K8	Vnn1	Pantetheinase		1	1	18	480.32
D3YX43	Vsig10	V-set and immunoglobulin domain-containing protein 10		0.9935	1	4	106.738
Q9D659	Vsir	V-type immunoglobulin domain-containing suppressor of T-cell activation		1	1	9	240.16
Q8R0A6	Vstm2a	V-set and transmembrane domain-containing protein 2A		1	1	18	480.32
Q9JHA8	Vwa7	von Willebrand factor A domain-containing protein 7		1	0.9981	10	266.845
P56695	Wfs1	Wolframin		1	1	44	1174.12
P17553	Wnt3	Proto-oncogene Wnt-3		0.9643	0.9954	1	26.6845
P22725	Wnt5a	Protein Wnt-5a	Wnt5b	0.9891	0.9982	3	80.0534
B1AVD1	Xpnpep2	Xaa-Pro aminopeptidase 2		1	1	12	320.213
P61982	Ywhag	14-3-3 protein gamma		1	0.9824	1	26.6845
P63101	Ywhaz	14-3-3 protein zeta/delta		1	1	5	133.422
Q32M26	Uniprot:Q32M26	Uncharacterized protein C11orf87 homolog		1	1	15	400.267

## Sheet: ListOfCellSurfaceProteins
Gene symbol (mouse)
2510039O18Rik
9530068E07Rik
A2m
A4galt
Abca1
Abca12
Abca13
Abca2
Abca3
Abca4
Abca5
Abca6
Abca7
Abca8a
Abca8b
Abca9
Abcb11
Abcb1a
Abcb1b
Abcb5
Abcb6
Abcb9
Abcc1
Abcc12
Abcc2
Abcc3
Abcc4
Abcc5
Abcc6
Abcc6
Abcc8
Abcc9
Abcg2
Abcg4
Abcg5
Abcg5
Abcg8
Abi3bp
Acaa1a
Ace
Ace2
Acer2
Acer3
Ache
Ackr1
Ackr2
Ackr2
Ackr2
Ackr3
Ackr4
Acp2
Acp4
Acsf2
Actn1
Acvr1
Acvr1b
Acvr1c
Acvr2a
Acvr2b
Acvrl1
Adam10
Adam11
Adam12
Adam15
Adam17
Adam18
Adam19
Adam2
Adam20
Adam21
Adam22
Adam23
Adam28
Adam29
Adam30
Adam32
Adam33
Adam7
Adam8
Adam9
Adamts15
Adcy1
Adcy2
Adcy3
Adcy4
Adcy5
Adcy6
Adcy7
Adcy8
Adcy9
Adcyap1r1
Adgra1
Adgra2
Adgra3
Adgrb1
Adgrb2
Adgrb3
Adgrd1
Adgre1
Adgre5
Adgrf1
Adgrf2
Adgrf3
Adgrf4
Adgrf5
Adgrg1
Adgrg2
Adgrg3
Adgrg4
Adgrg5
Adgrg6
Adgrg7
Adgrl1
Adgrl2
Adgrl3
Adgrl4
Adgrv1
Adipor2
Adora1
Adora2a
Adora2b
Adra1b
Adra1d
Adra1d
Adra2a
Adra2b
Adra2c
Adrb1
Adrb2
Adrb3
Aebp1
Ager
Agpat1
Agrn
Agtr1a
Agtr2
Ahsg
Alcam
Alg12
Alg6
Alg8
Alg9
Alk
Alpl
Ambp
Amhr2
Amigo1
Amigo2
Amigo3
Angpt1
Angptl1
Angptl2
Angptl4
Ank
Ankrd22
Ano1
Ano2
Ano3
Ano4
Ano5
Ano6
Ano7
Ano8
Ano9
Anpep
Antxr1
Antxr2
Antxrl
Aoc3
Apcdd1
Aplnr
Aplp1
Aplp2
Apmap
Apob
Apod
Apoh
App
Aqp1
Aqp11
Aqp2
Aqp3
Aqp4
Aqp5
Aqp6
Aqp8
Aqp9
Areg
Armh4
Asah2
Asgr1
Asgr2
Asic1
Asic3
Asic4
Asic5
Asph
Aspn
Astn1
Astn2
Atf6b
Atg9a
Atl1
Atp10a
Atp10b
Atp10d
Atp11b
Atp12a
Atp13a1
Atp13a2
Atp13a3
Atp13a4
Atp13a5
Atp1a1
Atp1a2
Atp1a3
Atp1a4
Atp1b1
Atp1b1
Atp1b2
Atp1b3
Atp1b4
Atp2a1
Atp2a2
Atp2a3
Atp2b1
Atp2b2
Atp2b3
Atp2b4
Atp4a
Atp5g1
Atp6ap1
Atp6ap2
Atp6v0a1
Atp6v0a2
Atp6v0a4
Atp7b
Atp7b
Atp8a1
Atp8b1
Atp8b2
Atp8b4
Atraid
Atrn
Atrnl1
AU040320
Avpr1a
Avpr1b
Avpr2
Axl
B3gnt2
B3gnt3
Bace1
Bace2
Bambi
Bcam
Bcan
Bche
Bdkrb1
Bdkrb2
Bdnf
Bean1
Bgn
Bmp1
Bmpr1a
Bmpr1b
Bmpr2
Boc
Bpnt2
Bri3bp
Bricd5
Brs3
Bscl2
Bsg
Bst1
Bst2
Btc
Btd
Btla
Btn1a1
Btn2a2
Btnl1
Btnl10
Btnl4
Btnl9
Bves
C1qtnf2
C1qtnf5
C3ar1
C4a
C4bp
C4bp-ps1
C5ar1
C5ar2
Ca4
Cachd1
Cacna1a
Cacna1b
Cacna1c
Cacna1d
Cacna1e
Cacna1f
Cacna1g
Cacna1h
Cacna1i
Cacna1s
Cacna2d1
Cacna2d2
Cacna2d3
Cacna2d4
Cacng1
Cacng2
Cacng3
Cacng4
Cacng5
Cacng6
Cacng7
Cacng8
Cadm1
Cadm2
Cadm3
Cadm4
Calcr
Calcrl
Calhm1
Calhm2
Calhm4
Calhm5
Calm5
Calr
Calu
Cant1
Cant1
Canx
Capns1
Car12
Car14
Car9
Carns1
Casd1
Casr
Catsperd
Catspere1
Catsperg1
Ccdc126
Ccdc80
Cckar
Cckbr
Ccnd2
Ccr1
Ccr2
Ccr3
Ccr5
Ccr6
Ccr7
Ccr8
Ccrl2
Cd101
Cd109
Cd14
Cd151
Cd160
Cd163
Cd164
Cd164l2
Cd180
Cd19
Cd1d1
Cd1d1
Cd1d2
Cd200
Cd200r1
Cd200r2
Cd207
Cd22
Cd226
Cd244a
Cd248
Cd27
Cd274
Cd276
Cd28
Cd300a
Cd300c
Cd300e
Cd300lb
Cd300ld
Cd300lf
Cd300lg
Cd302
Cd320
Cd33
Cd34
Cd36
Cd37
Cd38
Cd3d
Cd3e
Cd3g
Cd4
Cd40
Cd40lg
Cd44
Cd46
Cd47
Cd48
Cd5
Cd53
Cd55
Cd59
Cd59a
Cd6
Cd63
Cd68
Cd69
Cd7
Cd70
Cd72
Cd74
Cd79a
Cd79b
Cd80
Cd81
Cd82
Cd83
Cd84
Cd86
Cd8a
Cd8b1
Cd9
Cd93
Cd96
Cd99
Cd99l2
Cdcp1
Cdh10
Cdh11
Cdh12
Cdh13
Cdh15
Cdh16
Cdh17
Cdh18
Cdh19
Cdh2
Cdh20
Cdh20
Cdh22
Cdh23
Cdh24
Cdh26
Cdh3
Cdh4
Cdh5
Cdh6
Cdh8
Cdh9
Cdhr1
Cdhr2
Cdhr3
Cdhr4
Cdhr5
Cdon
Cds2
Cdsn
Ceacam1
Ceacam19
Ceacam20
Ceacam3
Celsr1
Celsr2
Celsr3
Cemip2
Cept1
Cers2
Cers4
Cers6
Cfh
Cftr
Cgn
Chga
Chodl
Chpt1
Chrm1
Chrm2
Chrm3
Chrm4
Chrm5
Chrna1
Chrna10
Chrna2
Chrna3
Chrna4
Chrna5
Chrna6
Chrna7
Chrna9
Chrnb1
Chrnb2
Chrnb3
Chrnb4
Chrnd
Chrne
Chrng
Chst12
Chst3
Chst9
CJ186046Rik
Clca1
Clca3b
Clcc1
Clcn1
Clcn2
Clcn3
Clcn4
Clcn5
Clcn6
Clcnka
Clcnkb
Cldn1
Cldn10
Cldn11
Cldn12
Cldn14
Cldn15
Cldn16
Cldn17
Cldn18
Cldn19
Cldn2
Cldn20
Cldn22
Cldn23
Cldn24
Cldn3
Cldn4
Cldn5
Cldn6
Cldn7
Cldn8
Cldn9
Cldnd1
Cldnd2
Clec10a
Clec12a
Clec12b
Clec14a
Clec1a
Clec1b
Clec2d
Clec4a2
Clec4d
Clec4e
Clec4g
Clec4n
Clec5a
Clec7a
Clec9a
Clgn
Clmp
Cln3
Cln5
Clptm1
Clptm1l
Clrn1
Clrn2
Clrn3
Clstn1
Clstn2
Clstn3
Cltrn
Clu
Cmklr1
Cmklr2
Cmtm5
Cnmd
Cnnm1
Cnnm2
Cnnm3
Cnnm4
Cnot6
Cnppd1
Cntfr
Cntn1
Cntn3
Cntnap1
Cntnap2
Cntnap3
Cntnap4
Col11a1
Col12a1
Col14a1
Col1a1
Col1a2
Col26a1
Col2a1
Col3a1
Col5a1
Col5a2
Col5a3
Col6a1
Col6a2
Col6a3
Col6a5
Col6a6
Col7a1
Colec12
Corin
Corin
Cp
Cpd
Cpm
Cpq
Cpz
Crb1
Crb2
Crb3
Creg1
Creld1
Creld2
Crhr1
Crhr2
Crim1
Crlf1
Crlf2
Crtam
Crtap
Cs
Csf1
Csf1r
Csf2ra
Csf2rb
Csf3r
Csmd1
Csmd2
Csmd3
Cspg4
Cspg5
Ctla4
Ctns
Ctsd
Cuzd1
Cx3cl1
Cx3cr1
Cxadr
Cxcl16
Cxcr1
Cxcr2
Cxcr3
Cxcr4
Cxcr5
Cxcr6
Cybb
Cyp26c1
Cyp2s1
Cyp39a1
Cysltr1
Cysltr2
Cyth1
Cyyr1
D130043K22Rik
D630045J12Rik
Dag1
Dagla
Dbh
Dcbld1
Dcbld2
Dchs1
Dchs2
Dcn
Dcst1
Dcst2
Dcstamp
Dct
Ddr1
Ddr2
Ddx11
Defa2
Dgcr2
Dhcr7
Dhx15
Disp2
Disp3
Dkk3
Dlk1
Dlk2
Dll1
Dll3
Dmxl2
Dnajc16
Dnajc18
Dner
Dpagt1
Dpep1
Dpp10
Dpp4
Dpp6
Dpp7
Dpy19l3
Dpy19l4
Dram1
Drd1
Drd2
Drd3
Drd4
Drd5
Dsc2
Dsc3
Dscam
Dscaml1
Dse
Dsel
Dsg1a
Dsg2
Dsg3
Dsg4
Duox1
Duox1
Duoxa1
Duoxa2
Dynap
Dync2h1
Ea2
Ebp
Ebpl
Ece1
Ece2
Ecel1
Ecscr
Eda
Eda2r
Edar
Ednra
Ednrb
Efcab14
Efemp1
Efna1
Efna4
Efna5
Efnb1
Efnb2
Efnb3
Egf
Egfr
Eif2ak3
Elfn1
Elfn2
Elovl1
Elovl3
Elovl4
Elovl6
Emb
Emc1
Emc10
Emc7
Emcn
Emilin1
Emilin2
Emp1
Emp2
Emp3
Eng
Eno1b
Enpep
Enpp1
Enpp3
Enpp4
Enpp5
Entpd1
Entpd2
Entpd3
Entpd7
Entrep1
Entrep2
Entrep3
Epcam
Epdr1
Epgn
Epha1
Epha10
Epha2
Epha3
Epha4
Epha5
Epha6
Epha7
Epha8
Ephb1
Ephb2
Ephb3
Ephb4
Ephb6
Epor
Eqtn
Erbb2
Erbb3
Erbb4
Ereg
Ergic3
Ermap
Ermp1
Ern2
Ern2
Esam
Etnk1
Eva1c
Evc2
Evi2a
Evi2b
Extl2
Extl3
F11r
F13a1
F2r
F2rl1
F2rl2
F2rl3
F3
Faim2
Fam162a
Fam171a1
Fam171a2
Fam171b
Fam174a
Fam174b
Fam187b
Fam234a
Fam234b
Fap
Fasl
Fasn
Fat1
Fat2
Fat3
Fat4
Fbln2
Fbn1
Fbn2
Fcamr
Fcer1a
Fcer2a
Fcgr2b
Fcgr2b
Fcgr4
Fcgr4
Fcgrt
Fcmr
Fcrl2
Fcrl5
Fcrl6
Fcrla
Ffar1
Ffar2
Ffar3
Ffar4
Fga
Fgb
Fgfr1
Fgfr2
Fgfr3
Fgfr4
Fgfrl1
Fgl2
Fibcd1
Fkbp11
Fkrp
Flna
Flrt1
Flrt2
Flrt3
Flt1
Flt3
Flt3l
Flt4
Flvcr1
Fn1
Fndc10
Fndc4
Fndc5
Fndc9
Folh1
Folr1
Fpr1
Fpr2
Fpr3
Fras1
Frem2
Frrs1
Fshr
Fstl1
Furin
Fut4
Fzd1
Fzd2
Fzd2
Fzd3
Fzd4
Fzd5
Fzd6
Fzd7
Fzd8
Fzd9
Fzr1
G6pc
G6pc2
Gaa
Gabbr1
Gabbr2
Gabra1
Gabra2
Gabra3
Gabra4
Gabra5
Gabra6
Gabrb1
Gabrb2
Gabrb3
Gabrd
Gabre
Gabrg1
Gabrg2
Gabrg3
Gabrp
Gabrq
Gabrr1
Gabrr2
Gabrr3
Galnt1
Galnt11
Galr1
Galr2
Galr3
Gcgr
Gdf15
Gdpd2
Gdpd4
Gdpd5
Gfra1
Gfra2
Gfral
Gfy
Ggcx
Ggt5
Ggt7
Ghrhr
Ghrl
Ghsr
Ginm1
Gipr
Gja1
Gja3
Gja4
Gja5
Gja8
Gjb1
Gjb2
Gjb3
Gjb4
Gjb5
Gjb6
Gjc2
Gjc3
Gjd2
Gjd3
Gjd4
Gje1
Gldn
Glg1
Glipr1
Glmp
Glp1r
Glra1
Glra2
Glra3
Glra4
Glrb
Glt8d2
Gm14207
Gm20552
Gm28035
Gnptab
Gnptg
Gnrhr
Golim4
Golm1
Golm2
Gp1ba
Gp1bb
Gp5
Gp6
Gp9
Gpa33
Gpaa1
Gpam
Gpbar1
Gpc1
Gpc4
Gpc5
Gper1
Gpi1
Gpm6a
Gpm6b
Gpnmb
Gpr101
Gpr107
Gpr108
Gpr119
Gpr12
Gpr132
Gpr137
Gpr137b
Gpr137c
Gpr139
Gpr141
Gpr142
Gpr143
Gpr146
Gpr149
Gpr15
Gpr150
Gpr151
Gpr153
Gpr155
Gpr156
Gpr157
Gpr158
Gpr160
Gpr161
Gpr162
Gpr17
Gpr171
Gpr173
Gpr174
Gpr176
Gpr179
Gpr18
Gpr180
Gpr182
Gpr183
Gpr19
Gpr20
Gpr21
Gpr22
Gpr25
Gpr26
Gpr27
Gpr3
Gpr31b
Gpr33
Gpr34
Gpr35
Gpr37
Gpr37l1
Gpr39
Gpr4
Gpr45
Gpr50
Gpr52
Gpr55
Gpr6
Gpr61
Gpr62
Gpr63
Gpr65
Gpr68
Gpr75
Gpr82
Gpr83
Gpr84
Gpr85
Gpr87
Gpr88
Gpr89
Gprc5a
Gprc5b
Gprc5c
Gprc5d
Gprc6a
Gprin1
Gramd1b
Gramd1c
Grem1
Gria1
Gria2
Gria3
Gria4
Grid1
Grid2
Grik1
Grik2
Grik3
Grik4
Grik5
Grin2a
Grin2b
Grin2c
Grin2d
Grin3a
Grin3b
Grm1
Grm2
Grm3
Grm4
Grm5
Grm6
Grm7
Grm8
Grpr
Gsg1
Gsg1l
Gsg1l2
Gucy2c
Gucy2d
Gucy2f
Gypa
Gypc
Gzmn
H13
Hacd3
Has1
Has3
Havcr1
Havcr2
Hbegf
Hcar1
Hcar2
Hcrtr1
Hcrtr2
Hcst
Heg1
Hepacam
Hepacam2
Heph
Hephl1
Hfe
Hgsnat
Hhip
Hmcn1
Hmgcr
Hnrnpk
Hp
Hpn
Hrh1
Hrh3
Hrh4
Hs3st3b1
Hsd11b1
Hsd17b2
Hspg2
Htr1a
Htr1b
Htr1d
Htr1e
Htr1f
Htr2a
Htr2b
Htr2c
Htr3a
Htr3b
Htr4
Htr5a
Htr6
Htr7
Hyal2
Icam1
Icam2
Icam4
Icam5
Icam5
Icos
Icosl
Icoslg
Ifi30
Ifnar1
Ifnar2
Ifngr1
Ifngr2
Ifnlr1
Igdcc3
Igdcc4
Igf1r
Igf2
Igf2r
Igfbp3
Igflr1
Ighg1
Ighm
Igkv1-117
Iglon5
Igsf1
Igsf11
Igsf23
Igsf3
Igsf5
Igsf6
Igsf8
Igsf9
Igsf9b
Ikbip
Il10ra
Il10rb
Il11ra1
Il12rb1
Il12rb2
Il13ra1
Il13ra2
Il15ra
Il17d
Il17ra
Il17rb
Il17rc
Il17rd
Il17re
Il18r1
Il18rap
Il1r1
Il1r2
Il1rap
Il1rapl1
Il1rapl2
Il1rl1
Il1rl2
Il20ra
Il20rb
Il21r
Il22ra1
Il23r
Il27ra
Il2ra
Il2rb
Il2rg
Il31ra
Il3ra
Il4ra
Il5ra
Il6ra
Il6st
Il7r
Il9r
Ildr1
Ildr2
Impg2
Inhbe
Inhca
Insr
Insrr
Ipo8
Irag1
Islr
Islr2
Itfg1
Itga1
Itga10
Itga11
Itga2
Itga2b
Itga3
Itga4
Itga5
Itga6
Itga7
Itga8
Itga9
Itgad
Itgae
Itgal
Itgam
Itgav
Itgax
Itgb1
Itgb2
Itgb3
Itgb4
Itgb5
Itgb6
Itgb7
Itgb8
Itih2
Itm2b
Itm2c
Itpr1
Itpr2
Itpr3
Itprip
Izumo1
Izumo2
Izumo3
Jag1
Jag2
Jam2
Jam3
Jaml
Jkamp
Jtb
Kcna1
Kcna10
Kcna2
Kcna3
Kcna5
Kcna6
Kcna7
Kcnab2
Kcnc1
Kcnc2
Kcnc3
Kcnc4
Kcnd1
Kcnd2
Kcnd3
Kcne1
Kcne1l
Kcne2
Kcne3
Kcne4
Kcng1
Kcng2
Kcng3
Kcnh2
Kcnh5
Kcnj10
Kcnj13
Kcnj15
Kcnj2
Kcnj3
Kcnj4
Kcnj5
Kcnk1
Kcnk10
Kcnk16
Kcnk18
Kcnk2
Kcnk3
Kcnk4
Kcnk5
Kcnk7
Kcnk7
Kcnk9
Kcnmb1
Kcnmb2
Kcnmb3
Kcnmb4
Kcnn3
Kcnv2
Kdr
Kidins220
Kir3dl1
Kir3dl2
Kirrel
Kirrel1
Kirrel2
Kirrel3
Kiss1r
Kit
Kitl
Kl
Klrb1
Klrc1
Klrc2
Klrc3
Klrd1
Klrg1
Klrk1
Kng1
Kremen1
Kremen2
Krt31c
Krtcap3
Ktn1
L1cam
Lag3
Lair1
Lama1
Lama2
Lama3
Lama4
Lama5
Lamb1
Lamb3
Lamc1
Lamc1
Lamc2
Lamp1
Lamp2
Lamp3
Lamp5
Laptm4a
Laptm5
Layn
Lct
Lctl
Ldaf1
Ldlr
Ldlrad2
Ldlrad3
Ldlrad4
Lemd2
Leprot
Lgals3bp
Lgr4
Lgr5
Lgr6
Lhcgr
Lhfpl1
Lhfpl2
Lhfpl3
Lhfpl4
Lhfpl5
Lhfpl6
Lhfpl7
Lhx2
Lifr
Lilra5
Lilra6
Lilrb4a
Lingo1
Lingo2
Lingo3
Lingo4
Lipg
Lman2
Lman2l
Lmbr1
Lmbr1l
Lmbrd1
Lmbrd2
Lmf2
Lmtk3
Lnpep
Lox
Loxl4
Lpar1
Lpar2
Lpar3
Lpar4
Lpar5
Lpar6
Lrch4
Lrch4
Lrfn1
Lrfn2
Lrfn3
Lrfn4
Lrfn5
Lrig1
Lrig2
Lrig3
Lrit1
Lrit2
Lrit3
Lrp1
Lrp10
Lrp11
Lrp12
Lrp1b
Lrp2
Lrp3
Lrp5
Lrp6
Lrp8
Lrrc15
Lrrc19
Lrrc24
Lrrc25
Lrrc26
Lrrc3
Lrrc32
Lrrc37a
Lrrc38
Lrrc3b
Lrrc4
Lrrc4b
Lrrc4c
Lrrc52
Lrrc55
Lrrc8b
Lrrc8c
Lrrc8e
Lrrn1
Lrrn2
Lrrn3
Lrrn4cl
Lrrtm1
Lrrtm2
Lrrtm3
Lrrtm4
Lrtm1
Lrtm2
Lsamp
Lsmem1
Lsr
Ltb
Ltb4r1
Ltb4r2
Ltbp1
Ltbp3
Ltbr
Ltf
Ltk
Lum
Lvrn
Ly6g6f
Ly6k
Ly75
Ly9
Lypd3
Lypd8
Lysmd3
Lyve1
Madcam1
Mag
Magt1
Mal2
Malrd1
Mamdc4
Man2a1
Man2a2
Man2b2
Mansc1
Mansc4
Marchf4
Marchf6
Marco
Mas1
Mboat4
Mbtps1
Mbtps2
Mc1r
Mc2r
Mc3r
Mc4r
Mc5r
Mcam
Mcemp1
Mchr1
Mcoln1
Mcoln3
Mctp2
Mdga1
Megf10
Megf11
Megf8
Megf9
Meltf
Mep1a
Mep1b
Mertk
Mfap3
Mfap3l
Mfap4
Mfap5
Mfge8
Mfsd1
Mfsd11
Mfsd12
Mfsd13a
Mfsd14a
Mfsd14b
Mfsd2a
Mfsd2b
Mfsd4a
Mfsd5
Mfsd6
Mfsd6l
Mfsd8
Mfsd9
Mgam
Mgat5
Mgat5b
Mgst3
Mia3
Mill2
Milr1
Minpp1
Mipep
Mlc1
Mlec
Mmd
Mmel1
Mmgt1
Mmp12
Mmp13
Mmp14
Mmp15
Mmp16
Mmp24
Mmrn1
Mog
Mosmo
Moxd1
Mpeg1
Mpig6b
Mpl
Mpz
Mpzl1
Mpzl2
Mpzl3
Mr1
Mrap2
Mrc1
Mrc2
Mrgprd
Mrgpre
Mrgprf
Mrgprg
Mrgprx1
Mrgprx2
Mrgprx3-ps
Ms4a1
Ms4a12
Ms4a15
Ms4a2
Ms4a3
Ms4a4a
Ms4a5
Ms4a7
Msln
Mslnl
Msr1
Mst1r
Mtag2
Mtnr1a
Mtnr1b
Muc1
Muc13
Muc15
Muc16
Muc21
Muc3a
Muc4
Mucl3
Musk
Mxra8
Myadm
Myadml2
Mycbp2
Myof
Myorg
Myrf
Myrfl
Naaladl2
Nagpa
Nalcn
Ncam1
Ncam2
Nceh1
Ncln
Ncmap
Ncoa3
Ncr1
Ncr3-ps
Ncstn
Ndc1
Nectin1
Nectin2
Nectin2
Nectin3
Nectin4
Negr1
Nell1
Nemp1
Neo1
Neto1
Neto2
Neurl1a
Nfam1
Nfasc
Ngfr
Nid2
Ninj1
Nipal1
Nipal2
Nipal3
Nipal4
Nkain1
Nkain2
Nkain3
Nlgn1
Nlgn2
Nlgn3
Nlgn4l
Nmbr
Nmur1
Nmur2
Nnt
Notch1
Notch2
Notch3
Notch4
Nox1
Nox3
Nox4
Npbwr1
Npc1
Npc1l1
Npdc1
Npffr1
Npffr2
Nphs1
Npr1
Npr2
Npr3
Npsr1
Nptn
Nptx2
Npy1r
Npy2r
Npy4r
Npy5r
Npy6r
Nrcam
Nrg1
Nrg2
Nrg4
Nrp1
Nrp2
Nrros
Nrxn1
Nrxn2
Nrxn3
Nt5e
Ntm
Ntn3
Ntng1
Ntrk1
Ntrk2
Ntrk3
Ntsr1
Ntsr2
Nup210
Nup210l
Nxph4
Oard1
Oca2
Ocln
Ocstamp
Ogn
Olfm1
Olfml2a
Olfml2b
Olfml3
Olr1
Omg
Opalin
Opcml
Opn1mw
Opn1mw
Opn1sw
Opn3
Opn4
Opn5
Oprd1
Oprk1
Oprl1
Oprm1
Or10a2
Or10a3
Or10a4
Or10a5
Or10ac1
Or10ad1
Or10c1
Or10d3
Or10g3
Or10g6
Or10g7
Or10g9
Or10h1
Or10h5
Or10j3
Or10j5
Or10k2
Or10p1
Or10q1
Or10s1
Or10v1
Or10w1
Or10x1
Or10z1
Or11g2
Or11h4
Or11h6
Or11h7
Or12d2
Or13a1
Or13c3
Or13c9
Or13d1
Or13g1
Or13j1
Or14j1
Or1a1
Or1b1
Or1d2
Or1e1
Or1f12
Or1j1
Or1j4
Or1l4
Or1l8
Or1m1
Or1n1
Or1n2
Or1p1
Or1q1
Or1s2
Or1x2
Or2a12
Or2a14
Or2a25
Or2a5
Or2a7
Or2ag1
Or2ag2
Or2at4
Or2b11
Or2b2
Or2b6
Or2c1
Or2d2
Or2d3
Or2f1
Or2f2
Or2h1
Or2h2
Or2j3
Or2k2
Or2l13
Or2l5
Or2t1
Or2t29
Or2t35
Or2t6
Or2v1
Or2v2
Or2w1
Or2w3
Or2y1
Or3a1
Or4a15
Or4a47
Or4b1
Or4c11
Or4c12
Or4c15
Or4c3
Or4c58
Or4d1
Or4d10
Or4d11
Or4d2
Or4d5
Or4d6
Or4e1
Or4e2
Or4f15
Or4f6
Or4k1
Or4k15
Or4k2
Or4k5
Or4l1
Or4m1
Or4n4
Or4n5
Or4p4
Or4q3
Or4s2
Or51a7
Or51b4
Or51b6
Or51d1
Or51e1
Or51e2
Or51f1
Or51f2
Or51g1
Or51g2
Or51h1
Or51i1
Or51i2
Or51m1
Or51q1
Or51s1
Or52a5
Or52b2
Or52b4
Or52d1
Or52e2
Or52e4
Or52e5
Or52e8
Or52h1
Or52i2
Or52j3
Or52k2
Or52l1
Or52m1
Or52n1
Or52n2
Or52n4
Or52n5
Or52r1
Or52w1
Or52z1
Or56a3
Or56a4
Or56a5
Or56b1
Or5a1
Or5al1
Or5an1
Or5ap2
Or5ar1
Or5as1
Or5au1
Or5b12
Or5b21
Or5b3
Or5c1
Or5d14
Or5d16
Or5d18
Or5i1
Or5k1
Or5k3
Or5m10
Or5m11
Or5m3
Or5m8
Or5m9
Or5v1
Or6a2
Or6b1
Or6b2
Or6b3
Or6c1
Or6c2
Or6c3
Or6c6
Or6c65
Or6c68
Or6c70
Or6c74
Or6c75
Or6c76
Or6f1
Or6k2
Or6k3
Or6k6
Or6n1
Or6n2
Or6p1
Or6s1
Or6x1
Or6y1
Or8a1
Or8b12
Or8b3
Or8b4
Or8b8
Or8d1
Or8d2
Or8d4
Or8i2
Or8j3
Or8k1
Or8k3
Or8u8
Or8u9
Or9a2
Or9a4
Or9g4
Or9i1
Or9k2
Or9q1
Or9q2
Orai3
Orm1
Oscar
Osmr
Ostm1
Otop1
Otop2
Otop3
Oxgr1
Oxtr
P2rx1
P2rx2
P2rx3
P2rx4
P2rx6
P2rx7
P2ry1
P2ry10b
P2ry12
P2ry13
P2ry14
P2ry2
P2ry4
[truncated: 1,229 more rows]
