# Supplementary material for: The proteome of the blood–brain barrier in rat and mouse: highly specific identification of proteins on the luminal surface of brain microvessels by in vivo glycocapture
Source: Fluids Barriers CNS. 2024 Mar 4;21:23. doi: 10.1186/s12987-024-00523-x (PMC10910681; doi:10.1186/s12987-024-00523-x)
Supplement: Supplementary file 2 — Additional file 2: Data S2. MSFragger peptide-spectrum match (psm) details after filtering for all datasets. Note that this table includes hits to the decoy database (if applicable). [file 12987_2024_523_MOESM2_ESM.xlsx]

## Sheet: Rat-CTL
Spectrum	Spectrum File	Peptide	Modified Peptide	Prev AA	Next AA	Peptide Length	Charge	Retention	Observed Mass	Calibrated Observed Mass	Observed M/Z	Calibrated Observed M/Z	Calculated Peptide Mass	Calculated M/Z	Delta Mass	Expectation	Hyperscore	Nextscore	PeptideProphet Probability	Number of Enzymatic Termini	Number of Missed Cleavages	Protein Start	Protein End	Intensity	Assigned Modifications	Observed Modifications	Is Unique	Protein	Protein ID	Entry Name	Gene	Gene#	#psm/gene	Protein Description	Mapped Genes	Mapped Proteins
ECAR170921R19211S11.34896.34896.2	E:\RawData\InVivoManuscript\ForManuscript-RatMouseBrain\Rat-Eclipse\Rat-CTL-trypsin\MSFragger\Try1\Rat_CTL_Trypsin\interact-ECAR170921R19211S11.pep.xml	NICFFSTNCVEGTAR	NICFFSTN[115]CVEGTAR	R	G	15	2	2199.18	1775.78	1775.78	888.899	888.898	1775.76	888.888	0.0208	8.549e-05	27.372	25.538	1	2	0	239	253	0	3C(57.0214), 8N(0.9840), 9C(57.0214)		TRUE	sp|P06686|AT1A2_RAT	P06686	AT1A2_RAT	Atp1a2	1	1	Sodium/potassium-transporting ATPase subunit alpha-2
EN61090421R18077S14.28437.28437.2	E:\RawData\InVivoManuscript\ForManuscript-RatMouseBrain\Rat-Eclipse\Rat-CTL-trypsin\MSFragger\Try1\Rat_CTL_Trypsin\interact-EN61090421R18077S14.pep.xml	QGAIVAVTGDGVNDSPALK	QGAIVAVTGDGVN[115]DSPALK	R	K	19	2	1889.58	1811.95	1811.94	906.981	906.979	1811.93	906.971	0.0163	2.809e-09	46.179	18.637	1	2	0	698	716	0	13N(0.9840)		FALSE	sp|P06687|AT1A3_RAT	P06687	AT1A3_RAT	Atp1a3	2	4	Sodium/potassium-transporting ATPase subunit alpha-3	Atp1a1, Atp1a2	sp|P06685|AT1A1_RAT, sp|P06686|AT1A2_RAT
EN61090421R18077S14.57491.57491.3	E:\RawData\InVivoManuscript\ForManuscript-RatMouseBrain\Rat-Eclipse\Rat-CTL-trypsin\MSFragger\Try1\Rat_CTL_Trypsin\interact-EN61090421R18077S14.pep.xml	GVGIISEGNETVEDIAARLNIPVSQVNPR	GVGIISEGNETVEDIAARLN[115]IPVSQVNPR	K	D	29	3	3504.14	3047.64	3047.62	1016.89	1016.88	3047.59	1016.87	0.0322	1.856e-06	37.651	35.088	1	2	1	620	648	0	20N(0.9840)		FALSE	sp|P06687|AT1A3_RAT	P06687	AT1A3_RAT	Atp1a3	2	4	Sodium/potassium-transporting ATPase subunit alpha-3	Atp1a2	sp|P06686|AT1A2_RAT
ECAR170921R19211S09.52881.52881.4	E:\RawData\InVivoManuscript\ForManuscript-RatMouseBrain\Rat-Eclipse\Rat-CTL-trypsin\MSFragger\Try1\Rat_CTL_Trypsin\interact-ECAR170921R19211S09.pep.xml	ACVIHGTDLKDFTSEQIDEILQNHTEIVFAR	ACVIHGTDLKDFTSEQIDEILQN[115]HTEIVFAR	K	T	31	4	3127.62	3599.76	3599.76	900.947	900.947	3599.76	900.946	0.0022	0.00126	32.563	27.215	0.9639	2	1	652	682	0	23N(0.9840), 2C(57.0214)		TRUE	sp|P06687|AT1A3_RAT	P06687	AT1A3_RAT	Atp1a3	2	4	Sodium/potassium-transporting ATPase subunit alpha-3
ECAR170921R19211S13.34783.34783.2	E:\RawData\InVivoManuscript\ForManuscript-RatMouseBrain\Rat-Eclipse\Rat-CTL-trypsin\MSFragger\Try1\Rat_CTL_Trypsin\interact-ECAR170921R19211S13.pep.xml	NITFFSTNCVEGTAR	NITFFSTN[115]CVEGTAR	R	G	15	2	2197.57	1716.75	1716.75	859.383	859.383	1716.78	859.396	-0.0272	0.002953	23.619	23.483	0.7836	2	0	231	245	0	8N(0.9840), 9C(57.0214)		TRUE	sp|P06687|AT1A3_RAT	P06687	AT1A3_RAT	Atp1a3	2	4	Sodium/potassium-transporting ATPase subunit alpha-3
ECAR170921R19211S09.46080.46080.3	E:\RawData\InVivoManuscript\ForManuscript-RatMouseBrain\Rat-Eclipse\Rat-CTL-trypsin\MSFragger\Try1\Rat_CTL_Trypsin\interact-ECAR170921R19211S09.pep.xml	FKLDWLGNCSGLNDESYGYK	FKLDWLGN[115]CSGLNDESYGYK	R	E	20	3	2762.35	2366.05	2366.05	789.692	789.69	2366.05	789.691	-0.0039	4.893e-08	51.161	41.306	1	2	1	151	170	0	8N(0.9840), 9C(57.0214)		TRUE	sp|P07340|AT1B1_RAT	P07340	AT1B1_RAT	Atp1b1	3	9	Sodium/potassium-transporting ATPase subunit beta-1
ECAR170921R19211S09.46196.46196.2	E:\RawData\InVivoManuscript\ForManuscript-RatMouseBrain\Rat-Eclipse\Rat-CTL-trypsin\MSFragger\Try1\Rat_CTL_Trypsin\interact-ECAR170921R19211S09.pep.xml	FKLDWLGNCSGLNDESYGYK	FKLDWLGN[115]CSGLNDESYGYK	R	E	20	2	2768.49	2366.06	2366.06	1184.04	1184.04	2366.05	1184.03	0.0051	1.128e-10	49.427	41.743	1	2	1	151	170	0	8N(0.9840), 9C(57.0214)		TRUE	sp|P07340|AT1B1_RAT	P07340	AT1B1_RAT	Atp1b1	3	9	Sodium/potassium-transporting ATPase subunit beta-1
ECAR170921R19211S11.45933.45933.2	E:\RawData\InVivoManuscript\ForManuscript-RatMouseBrain\Rat-Eclipse\Rat-CTL-trypsin\MSFragger\Try1\Rat_CTL_Trypsin\interact-ECAR170921R19211S11.pep.xml	FKLDWLGNCSGLNDESYGYK	FKLDWLGN[115]CSGLNDESYGYK	R	E	20	2	2793.42	2367.02	2367.02	1184.52	1184.52	2366.05	1184.03	0.9724	9.019e-07	42.123	34.638	1	2	1	151	170	0	8N(0.9840), 9C(57.0214)		TRUE	sp|P07340|AT1B1_RAT	P07340	AT1B1_RAT	Atp1b1	3	9	Sodium/potassium-transporting ATPase subunit beta-1
ECAR170921R19211S11.46025.46025.2	E:\RawData\InVivoManuscript\ForManuscript-RatMouseBrain\Rat-Eclipse\Rat-CTL-trypsin\MSFragger\Try1\Rat_CTL_Trypsin\interact-ECAR170921R19211S11.pep.xml	FKLDWLGNCSGLNDESYGYK	FKLDWLGN[115]CSGLNDESYGYK	R	E	20	2	2798.34	2366.05	2366.06	1184.03	1184.04	2366.05	1184.03	0.01	8.296e-11	57.021	43.205	1	2	1	151	170	0	8N(0.9840), 9C(57.0214)		TRUE	sp|P07340|AT1B1_RAT	P07340	AT1B1_RAT	Atp1b1	3	9	Sodium/potassium-transporting ATPase subunit beta-1
ECAR170921R19211S11.46096.46096.2	E:\RawData\InVivoManuscript\ForManuscript-RatMouseBrain\Rat-Eclipse\Rat-CTL-trypsin\MSFragger\Try1\Rat_CTL_Trypsin\interact-ECAR170921R19211S11.pep.xml	FKLDWLGNCSGLNDESYGYK	FKLDWLGN[115]CSGLNDESYGYK	R	E	20	2	2802.19	2367.07	2367.07	1184.54	1184.54	2366.05	1184.03	1.0173	1.97e-10	49.21	46.503	1	2	1	151	170	0	8N(0.9840), 9C(57.0214)		TRUE	sp|P07340|AT1B1_RAT	P07340	AT1B1_RAT	Atp1b1	3	9	Sodium/potassium-transporting ATPase subunit beta-1
EN61090421R18077S14.60394.60394.3	E:\RawData\InVivoManuscript\ForManuscript-RatMouseBrain\Rat-Eclipse\Rat-CTL-trypsin\MSFragger\Try1\Rat_CTL_Trypsin\interact-EN61090421R18077S14.pep.xml	YLQPLLAVQFTNLTLDTEIR	YLQPLLAVQFTN[115]LTLDTEIR	K	I	20	3	3663.68	2348.29	2348.28	783.771	783.766	2348.26	783.761	0.0131	5.082e-07	43.263	24.718	1	2	0	255	274	0	12N(0.9840)		TRUE	sp|P07340|AT1B1_RAT	P07340	AT1B1_RAT	Atp1b1	3	9	Sodium/potassium-transporting ATPase subunit beta-1
EN61090421R18077S14.60402.60402.2	E:\RawData\InVivoManuscript\ForManuscript-RatMouseBrain\Rat-Eclipse\Rat-CTL-trypsin\MSFragger\Try1\Rat_CTL_Trypsin\interact-EN61090421R18077S14.pep.xml	YLQPLLAVQFTNLTLDTEIR	YLQPLLAVQFTN[115]LTLDTEIR	K	I	20	2	3664.1	2348.28	2348.28	1175.15	1175.15	2348.26	1175.14	0.0183	2.975e-11	51.815	25.47	1	2	0	255	274	0	12N(0.9840)		TRUE	sp|P07340|AT1B1_RAT	P07340	AT1B1_RAT	Atp1b1	3	9	Sodium/potassium-transporting ATPase subunit beta-1
ECAR170921R19211S17.41026.41026.2	E:\RawData\InVivoManuscript\ForManuscript-RatMouseBrain\Rat-Eclipse\Rat-CTL-chymotrypsin\MSFragger\Try1\Rat_CTL_chymotrypsin\interact-ECAR170921R19211S17.pep.xml	KLDWLGNCSGL	KLDWLGN[115]CSGL	F	N	11	2	2506.07	1262.6	1262.6	632.306	632.305	1262.6	632.306	-0.0009	0.000204	28.032	14.36	0.9998	2	2	152	162	0	7N(0.9840), 8C(57.0214)		TRUE	sp|P07340|AT1B1_RAT	P07340	AT1B1_RAT	Atp1b1	3	9	Sodium/potassium-transporting ATPase subunit beta-1
EN61090421R18077S14.60456.60456.3	E:\RawData\InVivoManuscript\ForManuscript-RatMouseBrain\Rat-Eclipse\Rat-CTL-trypsin\MSFragger\Try1\Rat_CTL_Trypsin\interact-EN61090421R18077S14.pep.xml	YLQPLLAVQFTNLTLDTEIR	YLQPLLAVQFTN[115]LTLDTEIR	K	I	20	3	3667.09	2349.3	2349.28	784.106	784.102	2348.26	783.761	1.0219	0.0004502	27.81	13.793	0.8299	2	0	255	274	0	12N(0.9840)		TRUE	sp|P07340|AT1B1_RAT	P07340	AT1B1_RAT	Atp1b1	3	9	Sodium/potassium-transporting ATPase subunit beta-1
EN61090421R18077S14.26706.26706.2	E:\RawData\InVivoManuscript\ForManuscript-RatMouseBrain\Rat-Eclipse\Rat-CTL-trypsin\MSFragger\Try1\Rat_CTL_Trypsin\interact-EN61090421R18077S14.pep.xml	FLEPYNDSIQAQK	FLEPYN[115]DSIQAQK	K	N	13	2	1795.09	1552.76	1552.74	777.386	777.378	1552.74	777.378	0.0013	0.001082	24.583	12.458	0.9874	2	0	113	125	0	6N(0.9840)		TRUE	sp|P13638|AT1B2_RAT	P13638	AT1B2_RAT	Atp1b2	4	1	Sodium/potassium-transporting ATPase subunit beta-2
EN61090421R18077S14.61378.61378.3	E:\RawData\InVivoManuscript\ForManuscript-RatMouseBrain\Rat-Eclipse\Rat-CTL-trypsin\MSFragger\Try1\Rat_CTL_Trypsin\interact-EN61090421R18077S14.pep.xml	LHVAYLDPLELSVPEEFSVFLNSSGTVVNCSAR	LHVAYLDPLELSVPEEFSVFLN[115]SSGTVVN[115]CSAR	K	G	33	3	3717.39	3650.82	3650.82	1217.95	1217.95	3650.78	1217.93	0.0385	2.184e-10	56.718	43.424	1	2	0	350	382	0	22N(0.9840), 29N(0.9840), 30C(57.0214)		TRUE	sp|Q9ESS6|BCAM_RAT	Q9ESS6	BCAM_RAT	Bcam	5	2	Basal cell adhesion molecule
EN61090421R18077S14.61412.61412.3	E:\RawData\InVivoManuscript\ForManuscript-RatMouseBrain\Rat-Eclipse\Rat-CTL-trypsin\MSFragger\Try1\Rat_CTL_Trypsin\interact-EN61090421R18077S14.pep.xml	LHVAYLDPLELSVPEEFSVFLNSSGTVVNCSAR	LHVAYLDPLELSVPEEFSVFLN[115]SSGTVVN[115]CSAR	K	G	33	3	3719.31	3651.83	3651.83	1218.29	1218.28	3650.78	1217.93	1.0444	2.515e-09	49.145	36.464	1	2	0	350	382	0	22N(0.9840), 29N(0.9840), 30C(57.0214)		TRUE	sp|Q9ESS6|BCAM_RAT	Q9ESS6	BCAM_RAT	Bcam	5	2	Basal cell adhesion molecule
EN61090421R18077S14.31475.31475.2	E:\RawData\InVivoManuscript\ForManuscript-RatMouseBrain\Rat-Eclipse\Rat-CTL-trypsin\MSFragger\Try1\Rat_CTL_Trypsin\interact-EN61090421R18077S14.pep.xml	SVEFTSCNDTVVIPCK	SVEFTSCN[115]DTVVIPCK	K	V	16	2	2055.13	1855.85	1855.84	928.934	928.928	1855.83	928.924	0.0092	0.004865	24.108	10.889	0.9393	2	0	27	42	0	15C(57.0214), 7C(57.0214), 8N(0.9840)		TRUE	sp|P97829|CD47_RAT	P97829	CD47_RAT	Cd47	6	1	Leukocyte surface antigen CD47
EN61090421R18077S14.34486.34486.2	E:\RawData\InVivoManuscript\ForManuscript-RatMouseBrain\Rat-Eclipse\Rat-CTL-trypsin\MSFragger\Try1\Rat_CTL_Trypsin\interact-EN61090421R18077S14.pep.xml	TNSTCSPNLDACLVAVSGK	TN[115]STCSPNLDACLVAVSGK	K	Q	19	2	2219.46	1993.93	1993.92	997.974	997.969	1993.91	997.962	0.0156	0.009024	22.082	19.877	0.8681	2	0	37	55	0	12C(57.0214), 2N(0.9840), 5C(57.0214)		TRUE	sp|P27274|CD59_RAT	P27274	CD59_RAT	Cd59	7	1	CD59 glycoprotein
ECAR170921R19211S17.44891.44891.2	E:\RawData\InVivoManuscript\ForManuscript-RatMouseBrain\Rat-Eclipse\Rat-CTL-chymotrypsin\MSFragger\Try1\Rat_CTL_chymotrypsin\interact-ECAR170921R19211S17.pep.xml	MEVVQAANTSGNWEELVKY	MEVVQAANTSGN[115]WEELVKY	Y	L	19	2	2709.54	2168.03	2168.04	1085.02	1085.03	2168.01	1085.01	0.0305	7.018e-08	41.541	34.317	1	2	2	1138	1156	0	12N(0.9840)		TRUE	sp|P11442|CLH1_RAT	P11442	CLH1_RAT	Cltc	8	1	Clathrin heavy chain 1
ECAR170921R19211S09.08635.08635.3	E:\RawData\InVivoManuscript\ForManuscript-RatMouseBrain\Rat-Eclipse\Rat-CTL-trypsin\MSFragger\Try1\Rat_CTL_Trypsin\interact-ECAR170921R19211S09.pep.xml	GMSPHCNGSDCGYSSSMEGSETGSR	GMSPHCN[115]GSDCGYSSSM[147]EGSETGSR	K	E	25	3	798.043	2652.93	2652.94	885.318	885.319	2652.94	885.321	-0.0061	0.003355	11.397	11.017	0.8492	2	0	455	479	0	11C(57.0214), 17M(15.9949), 6C(57.0214), 7N(0.9840)		TRUE	sp|Q6GVH5|GGNB2_RAT	Q6GVH5	GGNB2_RAT	Ggnbp2	9	1	Gametogenetin-binding protein 2
ECAR170921R19211S09.42457.42457.2	E:\RawData\InVivoManuscript\ForManuscript-RatMouseBrain\Rat-Eclipse\Rat-CTL-trypsin\MSFragger\Try1\Rat_CTL_Trypsin\interact-ECAR170921R19211S09.pep.xml	NTTLVEGANLCLDLR	N[115]TTLVEGANLCLDLR	R	Q	15	2	2570.12	1688.84	1688.84	845.427	845.426	1688.84	845.427	-0.0036	2.876e-07	43.872	29.767	1	2	0	164	178	0	11C(57.0214), 1N(0.9840)		TRUE	sp|Q812E9|GPM6A_RAT	Q812E9	GPM6A_RAT	Gpm6a	10	2	Neuronal membrane glycoprotein M6-a
ECAR170921R19211S11.42040.42040.2	E:\RawData\InVivoManuscript\ForManuscript-RatMouseBrain\Rat-Eclipse\Rat-CTL-trypsin\MSFragger\Try1\Rat_CTL_Trypsin\interact-ECAR170921R19211S11.pep.xml	NTTLVEGANLCLDLR	N[115]TTLVEGANLCLDLR	R	Q	15	2	2583.03	1688.84	1688.84	845.428	845.428	1688.84	845.427	0.0018	1.374e-06	39.483	27.569	1	2	0	164	178	0	11C(57.0214), 1N(0.9840)		TRUE	sp|Q812E9|GPM6A_RAT	Q812E9	GPM6A_RAT	Gpm6a	10	2	Neuronal membrane glycoprotein M6-a
ECAR170921R19211S09.25752.25752.2	E:\RawData\InVivoManuscript\ForManuscript-RatMouseBrain\Rat-Eclipse\Rat-CTL-trypsin\MSFragger\Try1\Rat_CTL_Trypsin\interact-ECAR170921R19211S09.pep.xml	SPQSNGTSGVEQICVDVR	SPQSN[115]GTSGVEQICVDVR	K	Q	18	2	1688.81	1932.89	1932.89	967.451	967.45	1932.88	967.45	0.0011	1.515e-10	54.418	24.552	1	2	0	173	190	0	14C(57.0214), 5N(0.9840)		TRUE	sp|Q9JJK1|GPM6B_RAT	Q9JJK1	GPM6B_RAT	Gpm6b	11	5	Neuronal membrane glycoprotein M6-b
ECAR170921R19211S11.25418.25418.2	E:\RawData\InVivoManuscript\ForManuscript-RatMouseBrain\Rat-Eclipse\Rat-CTL-trypsin\MSFragger\Try1\Rat_CTL_Trypsin\interact-ECAR170921R19211S11.pep.xml	SPQSNGTSGVEQICVDVR	SPQSN[115]GTSGVEQICVDVR	K	Q	18	2	1696.19	1932.9	1932.89	967.458	967.453	1932.88	967.45	0.0072	1.735e-08	44.802	23.744	1	2	0	173	190	0	14C(57.0214), 5N(0.9840)		TRUE	sp|Q9JJK1|GPM6B_RAT	Q9JJK1	GPM6B_RAT	Gpm6b	11	5	Neuronal membrane glycoprotein M6-b
ECAR170921R19211S13.25439.25439.2	E:\RawData\InVivoManuscript\ForManuscript-RatMouseBrain\Rat-Eclipse\Rat-CTL-trypsin\MSFragger\Try1\Rat_CTL_Trypsin\interact-ECAR170921R19211S13.pep.xml	SPQSNGTSGVEQICVDVR	SPQSN[115]GTSGVEQICVDVR	K	Q	18	2	1699.56	1932.89	1932.89	967.451	967.451	1932.88	967.45	0.0023	1.561e-10	46.074	21.063	1	2	0	173	190	0	14C(57.0214), 5N(0.9840)		TRUE	sp|Q9JJK1|GPM6B_RAT	Q9JJK1	GPM6B_RAT	Gpm6b	11	5	Neuronal membrane glycoprotein M6-b
EN61090421R18077S14.26237.26237.2	E:\RawData\InVivoManuscript\ForManuscript-RatMouseBrain\Rat-Eclipse\Rat-CTL-trypsin\MSFragger\Try1\Rat_CTL_Trypsin\interact-EN61090421R18077S14.pep.xml	SPQSNGTSGVEQICVDVR	SPQSN[115]GTSGVEQICVDVR	K	Q	18	2	1769.55	1932.91	1932.92	967.461	967.465	1932.88	967.45	0.0314	1.5e-13	47.171	26.824	1	2	0	173	190	0	14C(57.0214), 5N(0.9840)		TRUE	sp|Q9JJK1|GPM6B_RAT	Q9JJK1	GPM6B_RAT	Gpm6b	11	5	Neuronal membrane glycoprotein M6-b
EN61090421R18077S14.26593.26593.3	E:\RawData\InVivoManuscript\ForManuscript-RatMouseBrain\Rat-Eclipse\Rat-CTL-trypsin\MSFragger\Try1\Rat_CTL_Trypsin\interact-EN61090421R18077S14.pep.xml	SPQSNGTSGVEQICVDVR	SPQSN[115]GTSGVEQICVDVR	K	Q	18	3	1788.81	1932.9	1932.88	645.309	645.302	1932.88	645.302	-0.0015	3.398e-05	35.469	17.747	0.9999	2	0	173	190	0	14C(57.0214), 5N(0.9840)		TRUE	sp|Q9JJK1|GPM6B_RAT	Q9JJK1	GPM6B_RAT	Gpm6b	11	5	Neuronal membrane glycoprotein M6-b
ECAR170921R19211S09.62738.62738.3	E:\RawData\InVivoManuscript\ForManuscript-RatMouseBrain\Rat-Eclipse\Rat-CTL-trypsin\MSFragger\Try1\Rat_CTL_Trypsin\interact-ECAR170921R19211S09.pep.xml	FQSAAIGALQEASEAYLVGLFEDTNLCAIHAK	FQSAAIGALQEASEAYLVGLFEDTN[115]LCAIHAK	R	R	32	3	3662.32	3437.7	3437.71	1146.91	1146.91	3437.68	1146.9	0.0312	4.962e-07	47.803	28.178	1	2	0	85	116	0	25N(0.9840), 27C(57.0214)		FALSE	sp|P84245|H33_RAT	P84245	H33_RAT	H3-3b	12	1	Histone H3.3	H3f3a-ps3, H3f3c, LOC108349691	tr|A0A8I6A289|A0A8I6A289_RAT, tr|A0A8I6A9Y9|A0A8I6A9Y9_RAT, tr|D3ZK97|D3ZK97_RAT
ECAR170921R19211S09.62926.62926.3	E:\RawData\InVivoManuscript\ForManuscript-RatMouseBrain\Rat-Eclipse\Rat-CTL-trypsin\MSFragger\Try1\Rat_CTL_Trypsin\interact-ECAR170921R19211S09.pep.xml	FQSSAVMALQEASEAYLVGLFEDTNLCAIHAK	FQSSAVM[147]ALQEASEAYLVGLFEDTN[115]LCAIHAK	R	R	32	3	3672.62	3529.69	3529.7	1177.57	1177.57	3529.67	1177.57	0.0236	4.48e-12	56.892	37.838	1	2	0	85	116	0	25N(0.9840), 27C(57.0214), 7M(15.9949)		TRUE	tr|D3ZJ08|D3ZJ08_RAT	D3ZJ08	D3ZJ08_RAT	Hist2h3c2	13	2	Histone H3
EN61090421R18077S14.62149.62149.3	E:\RawData\InVivoManuscript\ForManuscript-RatMouseBrain\Rat-Eclipse\Rat-CTL-trypsin\MSFragger\Try1\Rat_CTL_Trypsin\interact-EN61090421R18077S14.pep.xml	FQSSAVMALQEASEAYLVGLFEDTNLCAIHAK	FQSSAVM[147]ALQEASEAYLVGLFEDTN[115]LCAIHAK	R	R	32	3	3765.67	3529.73	3529.73	1177.59	1177.58	3529.67	1177.57	0.0546	2.375e-05	36.443	27.059	0.9999	2	0	85	116	0	25N(0.9840), 27C(57.0214), 7M(15.9949)		TRUE	tr|D3ZJ08|D3ZJ08_RAT	D3ZJ08	D3ZJ08_RAT	Hist2h3c2	13	2	Histone H3
ECAR170921R19211S11.04019.04019.3	E:\RawData\InVivoManuscript\ForManuscript-RatMouseBrain\Rat-Eclipse\Rat-CTL-trypsin\MSFragger\Try1\Rat_CTL_Trypsin\interact-ECAR170921R19211S11.pep.xml	SQADADFASEVMSVSDWEEFDNSSED	SQADADFASEVMSVSDWEEFDN[115]SSED	R	-	26	3	578.139	2897.1	2897.1	966.707	966.706	2897.1	966.707	-0.0029	0.003385	11.382	0	0.9185	2	0	609	634	0	22N(0.9840)		TRUE	sp|D3ZZC3|KLH22_RAT	D3ZZC3	KLH22_RAT	Klhl22	14	1	Kelch-like protein 22
ECAR170921R19211S09.48377.48377.3	E:\RawData\InVivoManuscript\ForManuscript-RatMouseBrain\Rat-Eclipse\Rat-CTL-trypsin\MSFragger\Try1\Rat_CTL_Trypsin\interact-ECAR170921R19211S09.pep.xml	DCPDGSDELSSAGCAPNNTCDENAFMCHNK	DCPDGSDELSSAGCAPN[115]NTCDENAFM[147]CHNK	R	V	30	3	2885.29	3390.24	3390.24	1131.09	1131.09	3389.23	1130.75	1.0102	0.01024	14.459	14.459	0.8078	2	0	2656	2685	0	14C(57.0214), 17N(0.9840), 20C(57.0214), 26M(15.9949), 27C(57.0214), 2C(57.0214)		TRUE	tr|A0A8I6AQY2|A0A8I6AQY2_RAT	A0A8I6AQY2	A0A8I6AQY2_RAT	Lrp1b	15	1	LDL receptor-related protein 1B
ECAR170921R19211S17.68714.68714.5	E:\RawData\InVivoManuscript\ForManuscript-RatMouseBrain\Rat-Eclipse\Rat-CTL-chymotrypsin\MSFragger\Try1\Rat_CTL_chymotrypsin\interact-ECAR170921R19211S17.pep.xml	WHCDGDNDCGDNSDEQCDMRKCSDKEFRCSDGSCIAEHWY	WHCDGDN[115]DCGDNSDEQCDMRKCSDKEFRCSDGSCIAEHWY	L	C	40	5	4132.78	5003.8	5003.8	1001.77	1001.77	5001.82	1001.37	1.9814	0.001241	13.125	9.396	0.9995	2	1	127	166	0	17C(57.0214), 22C(57.0214), 29C(57.0214), 34C(57.0214), 3C(57.0214), 7N(0.9840), 9C(57.0214)		TRUE	sp|Q9QYP1|LRP4_RAT	Q9QYP1	LRP4_RAT	Lrp4	16	1	Low-density lipoprotein receptor-related protein 4
ECAR170921R19211S09.63378.63378.3	E:\RawData\InVivoManuscript\ForManuscript-RatMouseBrain\Rat-Eclipse\Rat-CTL-trypsin\MSFragger\Try1\Rat_CTL_Trypsin\interact-ECAR170921R19211S09.pep.xml	VLVTGAAGQIAYSLLYSIGNGSVFGK	VLVTGAAGQIAYSLLYSIGN[115]GSVFGK	R	D	26	3	3697.26	2585.4	2585.39	862.806	862.805	2585.37	862.799	0.0192	3.55e-09	39.783	30.884	1	2	0	7	32	0	20N(0.9840)		TRUE	sp|O88989|MDHC_RAT	O88989	MDHC_RAT	Mdh1	17	1	Malate dehydrogenase, cytoplasmic
EN61090421R18077S14.34159.34159.2	E:\RawData\InVivoManuscript\ForManuscript-RatMouseBrain\Rat-Eclipse\Rat-CTL-trypsin\MSFragger\Try1\Rat_CTL_Trypsin\interact-EN61090421R18077S14.pep.xml	VDLEDFENNTAYAK	VDLEDFEN[115]NTAYAK	R	Y	14	2	2201.6	1628.74	1628.72	815.377	815.368	1628.72	815.367	0.0014	1.447e-08	42.692	40.227	1	2	0	156	169	0	8N(0.9840)		TRUE	tr|D4A7W8|D4A7W8_RAT	D4A7W8	D4A7W8_RAT	Mfap4	18	1	Microfibril-associated protein 4
EN61090421R18077S14.57657.57657.3	E:\RawData\InVivoManuscript\ForManuscript-RatMouseBrain\Rat-Eclipse\Rat-CTL-trypsin\MSFragger\Try1\Rat_CTL_Trypsin\interact-EN61090421R18077S14.pep.xml	SDLCNWTCPFNMEYQECSSPCVDTCSNPQR	SDLCN[115]WTCPFNM[147]EYQECSSPCVDTCSNPQR	R	S	30	3	3513.45	3759.4	3759.4	1254.14	1254.14	3758.41	1253.81	0.9848	1.029e-05	21.45	21.45	1	2	0	326	355	0	12M(15.9949), 17C(57.0214), 21C(57.0214), 25C(57.0214), 4C(57.0214), 5N(0.9840), 8C(57.0214)		TRUE	tr|D3ZAU0|D3ZAU0_RAT	D3ZAU0	D3ZAU0_RAT	Muc5b	19	1	Mucin 5B, oligomeric mucus/gel-forming
ECAR170921R19211S09.40798.40798.3	E:\RawData\InVivoManuscript\ForManuscript-RatMouseBrain\Rat-Eclipse\Rat-CTL-trypsin\MSFragger\Try1\Rat_CTL_Trypsin\interact-ECAR170921R19211S09.pep.xml	IYNTPSASYLEVTPDSENDFGNYNCTAVNR	IYNTPSASYLEVTPDSENDFGN[115]YNCTAVNR	K	I	30	3	2481.85	3411.48	3411.5	1138.17	1138.17	3411.48	1138.17	0.0124	0.0002079	27.077	27.057	0.9848	2	0	466	495	0	22N(0.9840), 25C(57.0214)		TRUE	sp|P13596|NCAM1_RAT	P13596	NCAM1_RAT	Ncam1	20	3	Neural cell adhesion molecule 1
ECAR170921R19211S09.27328.27328.2	E:\RawData\InVivoManuscript\ForManuscript-RatMouseBrain\Rat-Eclipse\Rat-CTL-trypsin\MSFragger\Try1\Rat_CTL_Trypsin\interact-ECAR170921R19211S09.pep.xml	DGQLLPSSNYSNIK	DGQLLPSSN[115]YSNIK	R	I	14	2	1771.76	1535.75	1535.75	768.881	768.881	1535.75	768.881	0.0013	0.002728	26.071	20.154	0.9765	2	0	452	465	0	9N(0.9840)		TRUE	sp|P13596|NCAM1_RAT	P13596	NCAM1_RAT	Ncam1	20	3	Neural cell adhesion molecule 1
EN61090421R18077S14.27617.27617.2	E:\RawData\InVivoManuscript\ForManuscript-RatMouseBrain\Rat-Eclipse\Rat-CTL-trypsin\MSFragger\Try1\Rat_CTL_Trypsin\interact-EN61090421R18077S14.pep.xml	DGQLLPSSNYSNIK	DGQLLPSSN[115]YSNIK	R	I	14	2	1844.7	1535.76	1535.75	768.89	768.881	1535.75	768.881	0.0009	0.02011	21.896	18.264	0.9224	2	0	452	465	0	9N(0.9840)		TRUE	sp|P13596|NCAM1_RAT	P13596	NCAM1_RAT	Ncam1	20	3	Neural cell adhesion molecule 1
ECAR170921R19211S11.47542.47542.2	E:\RawData\InVivoManuscript\ForManuscript-RatMouseBrain\Rat-Eclipse\Rat-CTL-trypsin\MSFragger\Try1\Rat_CTL_Trypsin\interact-ECAR170921R19211S11.pep.xml	ENCSDNILGNMPDIR	ENCSDN[115]ILGNM[147]PDIR	K	S	15	2	2880.77	1763.75	1763.75	882.88	882.882	1763.75	882.88	0.004	0.003617	24.169	21.692	0.9586	2	0	212	226	0	11M(15.9949), 3C(57.0214), 6N(0.9840)		TRUE	tr|D4A0J7|D4A0J7_RAT	D4A0J7	D4A0J7_RAT	Olfml2b	21	1	Olfactomedin-like 2B
ECAR170921R19211S11.35335.35335.3	E:\RawData\InVivoManuscript\ForManuscript-RatMouseBrain\Rat-Eclipse\Rat-CTL-trypsin\MSFragger\Try1\Rat_CTL_Trypsin\interact-ECAR170921R19211S11.pep.xml	DSSALNHSSKPLPMAPEEK	DSSALN[115]HSSKPLPM[147]APEEK	R	N	19	3	2222.26	2053.96	2053.96	685.662	685.662	2053.96	685.662	0.0022	0.01302	23.188	13.165	0.9226	2	0	24	42	0	14M(15.9949), 6N(0.9840)		TRUE	sp|Q62829|PAK3_RAT	Q62829	PAK3_RAT	Pak3	22	1	Serine/threonine-protein kinase PAK 3
ECAR170921R19211S11.43452.43452.3	E:\RawData\InVivoManuscript\ForManuscript-RatMouseBrain\Rat-Eclipse\Rat-CTL-trypsin\MSFragger\Try1\Rat_CTL_Trypsin\interact-ECAR170921R19211S11.pep.xml	HTGPGILSMANAGPNTNGSQFFICTAK	HTGPGILSMANAGPNTN[115]GSQFFICTAK	K	T	27	3	2659	2791.32	2791.32	931.446	931.448	2791.31	931.442	0.0156	6.637e-07	38.023	33.225	1	2	0	92	118	0	17N(0.9840), 24C(57.0214)		FALSE	sp|P10111|PPIA_RAT	P10111	PPIA_RAT	Ppia	23	1	Peptidyl-prolyl cis-trans isomerase A	LOC100911252, Ppial4g	tr|A0A8I6A629|A0A8I6A629_RAT, tr|M0RCZ9|M0RCZ9_RAT
ECAR170921R19211S17.38589.38589.2	E:\RawData\InVivoManuscript\ForManuscript-RatMouseBrain\Rat-Eclipse\Rat-CTL-chymotrypsin\MSFragger\Try1\Rat_CTL_chymotrypsin\interact-ECAR170921R19211S17.pep.xml	CGENCCQCSCIDQSCMW	CGEN[115]CCQCSCIDQSCM[147]W	L	C	17	2	2377.72	2270.65	2270.65	1136.33	1136.33	2270.69	1136.35	-0.0402	0.001745	12.533	0	0.886	2	0	33	49	0	10C(57.0214), 15C(57.0214), 16M(15.9949), 1C(57.0214), 4N(0.9840), 5C(57.0214), 6C(57.0214), 8C(57.0214)		TRUE	rev_tr|A0A8I6ACA6|A0A8I6ACA6_RAT	rev_A0A8I6ACA6	rev_A0A8I6ACA6_RAT	rev_ENSRNOG00000070428	24	1	40S ribosomal protein S29
ECAR170921R19211S17.41438.41438.4	E:\RawData\InVivoManuscript\ForManuscript-RatMouseBrain\Rat-Eclipse\Rat-CTL-chymotrypsin\MSFragger\Try1\Rat_CTL_chymotrypsin\interact-ECAR170921R19211S17.pep.xml	MYRLLKRSDRNISAEQTEEVVIRNNPSERY	MYRLLKRSDRN[115]ISAEQTEEVVIRNNPSERY	L	E	30	4	2527.72	3666.85	3666.86	917.72	917.721	3666.85	917.721	0.0019	0.0298	32.319	22.966	0.8733	2	2	571	600	0	11N(0.9840)		TRUE	rev_tr|A0A8I6A116|A0A8I6A116_RAT	rev_A0A8I6A116	rev_A0A8I6A116_RAT	rev_Fyb2	25	1	FYN-binding protein 2
ECAR170921R19211S05.45558.45558.2	E:\RawData\InVivoManuscript\ForManuscript-RatMouseBrain\Rat-Eclipse\Rat-CTL-trypsin\MSFragger\Try1\Rat_CTL_Trypsin\interact-ECAR170921R19211S05.pep.xml	DNNNCNYSYSCEDYK	DNN[115]N[115]CNYSYSCEDYK	R	I	15	2	2779.28	1946.66	1946.66	974.339	974.338	1946.66	974.336	0.0041	0.00324	11.458	11.458	0.8821	2	0	17	31	0	11C(57.0214), 3N(0.9840), 4N(0.9840), 5C(57.0214)		TRUE	rev_tr|A0A0G2K381|A0A0G2K381_RAT	rev_A0A0G2K381	rev_A0A0G2K381_RAT	rev_Klra4	26	1	Similar to killer cell lectin-like receptor, subfamily A, member 17
ECAR170921R19211S09.32470.32470.3	E:\RawData\InVivoManuscript\ForManuscript-RatMouseBrain\Rat-Eclipse\Rat-CTL-trypsin\MSFragger\Try1\Rat_CTL_Trypsin\interact-ECAR170921R19211S09.pep.xml	QTCCCCCCCQPNASPSSCSSCVDGQCSR	QTCCCCCCCQPN[115]ASPSSCSSCVDGQCSR	R	V	28	3	2041.32	3433.13	3433.13	1145.38	1145.38	3433.12	1145.38	0.0129	0.00298	11.603	0	0.9028	2	0	84	111	0	12N(0.9840), 18C(57.0214), 21C(57.0214), 26C(57.0214), 3C(57.0214), 4C(57.0214), 5C(57.0214), 6C(57.0214), 7C(57.0214), 8C(57.0214), 9C(57.0214)		TRUE	rev_tr|A0A8I6APD8|A0A8I6APD8_RAT	rev_A0A8I6APD8	rev_A0A8I6APD8_RAT	rev_LOC690415	27	1	Hypothetical protein LOC690415
ECAR170921R19211S09.43257.43257.2	E:\RawData\InVivoManuscript\ForManuscript-RatMouseBrain\Rat-Eclipse\Rat-CTL-trypsin\MSFragger\Try1\Rat_CTL_Trypsin\interact-ECAR170921R19211S09.pep.xml	AVISLLNETMNEAPEETK	AVISLLN[115]ETMNEAPEETK	K	I	18	2	2612.24	1988.97	1988.96	995.49	995.489	1988.96	995.488	0.0029	2.021e-05	38.232	27.123	1	2	0	209	226	0	7N(0.9840)		TRUE	sp|P31596|EAA2_RAT	P31596	EAA2_RAT	Slc1a2	28	13	Excitatory amino acid transporter 2
ECAR170921R19211S09.43433.43433.3	E:\RawData\InVivoManuscript\ForManuscript-RatMouseBrain\Rat-Eclipse\Rat-CTL-trypsin\MSFragger\Try1\Rat_CTL_Trypsin\interact-ECAR170921R19211S09.pep.xml	AVISLLNETMNEAPEETK	AVISLLN[115]ETMNEAPEETK	K	I	18	3	2621.54	1988.96	1988.96	663.995	663.994	1988.96	663.994	-0.0024	4.361e-07	34.517	23.563	1	2	0	209	226	0	7N(0.9840)		TRUE	sp|P31596|EAA2_RAT	P31596	EAA2_RAT	Slc1a2	28	13	Excitatory amino acid transporter 2
ECAR170921R19211S11.42907.42907.2	E:\RawData\InVivoManuscript\ForManuscript-RatMouseBrain\Rat-Eclipse\Rat-CTL-trypsin\MSFragger\Try1\Rat_CTL_Trypsin\interact-ECAR170921R19211S11.pep.xml	AVISLLNETMNEAPEETK	AVISLLN[115]ETMNEAPEETK	K	I	18	2	2629.7	1988.96	1988.97	995.49	995.491	1988.96	995.488	0.0063	7.137e-06	38.119	24.884	1	2	0	209	226	0	7N(0.9840)		TRUE	sp|P31596|EAA2_RAT	P31596	EAA2_RAT	Slc1a2	28	13	Excitatory amino acid transporter 2
ECAR170921R19211S13.43043.43043.2	E:\RawData\InVivoManuscript\ForManuscript-RatMouseBrain\Rat-Eclipse\Rat-CTL-trypsin\MSFragger\Try1\Rat_CTL_Trypsin\interact-ECAR170921R19211S13.pep.xml	AVISLLNETMNEAPEETK	AVISLLN[115]ETMNEAPEETK	K	I	18	2	2645.17	1989.96	1989.96	995.989	995.989	1988.96	995.488	1.0025	2.512e-06	40.667	33.093	1	2	0	209	226	0	7N(0.9840)		TRUE	sp|P31596|EAA2_RAT	P31596	EAA2_RAT	Slc1a2	28	13	Excitatory amino acid transporter 2
EN61090421R18077S14.12459.12459.2	E:\RawData\InVivoManuscript\ForManuscript-RatMouseBrain\Rat-Eclipse\Rat-CTL-trypsin\MSFragger\Try1\Rat_CTL_Trypsin\interact-EN61090421R18077S14.pep.xml	KVLVAPPSEEANTTK	KVLVAPPSEEAN[115]TTK	K	A	15	2	991.227	1583.86	1583.85	792.937	792.931	1583.84	792.928	0.0075	1.936e-06	26.042	7.479	1	2	0	194	208	0	12N(0.9840)		TRUE	sp|P31596|EAA2_RAT	P31596	EAA2_RAT	Slc1a2	28	13	Excitatory amino acid transporter 2
EN61090421R18077S14.36153.36153.2	E:\RawData\InVivoManuscript\ForManuscript-RatMouseBrain\Rat-Eclipse\Rat-CTL-trypsin\MSFragger\Try1\Rat_CTL_Trypsin\interact-EN61090421R18077S14.pep.xml	AVISLLNETMNEAPEETK	AVISLLN[115]ETM[147]NEAPEETK	K	I	18	2	2310.23	2004.98	2004.97	1003.5	1003.49	2004.96	1003.49	0.0113	5.617e-07	42.611	33.223	1	2	0	209	226	0	10M(15.9949), 7N(0.9840)		TRUE	sp|P31596|EAA2_RAT	P31596	EAA2_RAT	Slc1a2	28	13	Excitatory amino acid transporter 2
EN61090421R18077S14.44400.44400.2	E:\RawData\InVivoManuscript\ForManuscript-RatMouseBrain\Rat-Eclipse\Rat-CTL-trypsin\MSFragger\Try1\Rat_CTL_Trypsin\interact-EN61090421R18077S14.pep.xml	AVISLLNETMNEAPEETK	AVISLLN[115]ETMNEAPEETK	K	I	18	2	2767.46	1988.99	1988.98	995.501	995.497	1988.96	995.488	0.0175	8.155e-06	45.849	33.417	1	2	0	209	226	0	7N(0.9840)		TRUE	sp|P31596|EAA2_RAT	P31596	EAA2_RAT	Slc1a2	28	13	Excitatory amino acid transporter 2
EN61090421R18077S14.44478.44478.3	E:\RawData\InVivoManuscript\ForManuscript-RatMouseBrain\Rat-Eclipse\Rat-CTL-trypsin\MSFragger\Try1\Rat_CTL_Trypsin\interact-EN61090421R18077S14.pep.xml	AVISLLNETMNEAPEETK	AVISLLN[115]ETMNEAPEETK	K	I	18	3	2771.71	1988.99	1988.96	664.003	663.995	1988.96	663.994	0.0029	1.789e-05	32.857	23.891	1	2	0	209	226	0	7N(0.9840)		TRUE	sp|P31596|EAA2_RAT	P31596	EAA2_RAT	Slc1a2	28	13	Excitatory amino acid transporter 2
ECAR170921R19211S09.35094.35094.2	E:\RawData\InVivoManuscript\ForManuscript-RatMouseBrain\Rat-Eclipse\Rat-CTL-trypsin\MSFragger\Try1\Rat_CTL_Trypsin\interact-ECAR170921R19211S09.pep.xml	AVISLLNETMNEAPEETK	AVISLLN[115]ETM[147]NEAPEETK	K	I	18	2	2179.37	2004.96	2004.96	1003.49	1003.49	2004.96	1003.49	0.0074	9.864e-05	35.575	28.799	0.9998	2	0	209	226	0	10M(15.9949), 7N(0.9840)		TRUE	sp|P31596|EAA2_RAT	P31596	EAA2_RAT	Slc1a2	28	13	Excitatory amino acid transporter 2
EN61090421R18077S14.51448.51448.3	E:\RawData\InVivoManuscript\ForManuscript-RatMouseBrain\Rat-Eclipse\Rat-CTL-trypsin\MSFragger\Try1\Rat_CTL_Trypsin\interact-EN61090421R18077S14.pep.xml	AVISLLNETMNEAPEETKIVIK	AVISLLN[115]ETMNEAPEETKIVIK	K	K	22	3	3162.55	2442.32	2442.3	815.114	815.107	2442.29	815.105	0.0056	0.0001094	27.057	22.906	0.9786	2	1	209	230	0	7N(0.9840)		TRUE	sp|P31596|EAA2_RAT	P31596	EAA2_RAT	Slc1a2	28	13	Excitatory amino acid transporter 2
EN61090421R18077S14.36191.36191.3	E:\RawData\InVivoManuscript\ForManuscript-RatMouseBrain\Rat-Eclipse\Rat-CTL-trypsin\MSFragger\Try1\Rat_CTL_Trypsin\interact-EN61090421R18077S14.pep.xml	AVISLLNETMNEAPEETK	AVISLLN[115]ETM[147]NEAPEETK	K	I	18	3	2312.27	2004.98	2004.97	669.333	669.33	2004.96	669.326	0.0111	0.002328	23.428	21.511	0.9114	2	0	209	226	0	10M(15.9949), 7N(0.9840)		TRUE	sp|P31596|EAA2_RAT	P31596	EAA2_RAT	Slc1a2	28	13	Excitatory amino acid transporter 2
EN61090421R18077S14.14681.14681.2	E:\RawData\InVivoManuscript\ForManuscript-RatMouseBrain\Rat-Eclipse\Rat-CTL-trypsin\MSFragger\Try1\Rat_CTL_Trypsin\interact-EN61090421R18077S14.pep.xml	VLVAPPSEEANTTK	VLVAPPSEEAN[115]TTK	K	A	14	2	1104.83	1455.76	1455.75	728.888	728.882	1455.75	728.88	0.0035	0.02018	19.909	11.251	0.9094	2	0	195	208	0	11N(0.9840)		TRUE	sp|P31596|EAA2_RAT	P31596	EAA2_RAT	Slc1a2	28	13	Excitatory amino acid transporter 2
EN61090421R18077S14.38583.38583.3	E:\RawData\InVivoManuscript\ForManuscript-RatMouseBrain\Rat-Eclipse\Rat-CTL-trypsin\MSFragger\Try1\Rat_CTL_Trypsin\interact-EN61090421R18077S14.pep.xml	AVISLLNETMNEAPEETKIVIKK	AVISLLN[115]ETM[147]NEAPEETKIVIKK	K	G	23	3	2444.25	2586.41	2586.39	863.145	863.138	2586.38	863.135	0.0083	0.0007433	27.681	19.85	0.8313	2	1	209	231	0	10M(15.9949), 7N(0.9840)		TRUE	sp|P31596|EAA2_RAT	P31596	EAA2_RAT	Slc1a2	28	13	Excitatory amino acid transporter 2
EN61090421R18077S14.32006.32006.2	E:\RawData\InVivoManuscript\ForManuscript-RatMouseBrain\Rat-Eclipse\Rat-CTL-trypsin\MSFragger\Try1\Rat_CTL_Trypsin\interact-EN61090421R18077S14.pep.xml	VIEEFYNQTWNHR	VIEEFYN[115]QTWNHR	K	Y	13	2	2083.97	1735.81	1735.8	868.914	868.907	1735.8	868.905	0.0041	4.539e-06	30.487	17.788	1	2	0	39	51	0	7N(0.9840)		TRUE	sp|P11167|GTR1_RAT	P11167	GTR1_RAT	Slc2a1	29	4	Solute carrier family 2, facilitated glucose transporter member 1
ECAR170921R19211S15.58698.58698.2	E:\RawData\InVivoManuscript\ForManuscript-RatMouseBrain\Rat-Eclipse\Rat-CTL-chymotrypsin\MSFragger\Try1\Rat_CTL_chymotrypsin\interact-ECAR170921R19211S15.pep.xml	NTGVINAPQKVIEEFYNQTW	NTGVINAPQKVIEEFYN[115]QTW	Y	N	20	2	3471.08	2351.14	2351.14	1176.58	1176.58	2351.14	1176.58	-0.0031	1.825e-10	48.615	24.325	1	2	1	29	48	0	17N(0.9840)		TRUE	sp|P11167|GTR1_RAT	P11167	GTR1_RAT	Slc2a1	29	4	Solute carrier family 2, facilitated glucose transporter member 1
ECAR170921R19211S17.58892.58892.2	E:\RawData\InVivoManuscript\ForManuscript-RatMouseBrain\Rat-Eclipse\Rat-CTL-chymotrypsin\MSFragger\Try1\Rat_CTL_chymotrypsin\interact-ECAR170921R19211S17.pep.xml	NTGVINAPQKVIEEFYNQTW	NTGVINAPQKVIEEFYN[115]QTW	Y	N	20	2	3466.13	2352.15	2352.15	1177.08	1177.08	2351.14	1176.58	1.0073	7.704e-08	40.851	31.985	1	2	1	29	48	0	17N(0.9840)		TRUE	sp|P11167|GTR1_RAT	P11167	GTR1_RAT	Slc2a1	29	4	Solute carrier family 2, facilitated glucose transporter member 1
ECAR170921R19211S17.58930.58930.2	E:\RawData\InVivoManuscript\ForManuscript-RatMouseBrain\Rat-Eclipse\Rat-CTL-chymotrypsin\MSFragger\Try1\Rat_CTL_chymotrypsin\interact-ECAR170921R19211S17.pep.xml	NTGVINAPQKVIEEFYNQTW	NTGVINAPQKVIEEFYN[115]QTW	Y	N	20	2	3468.22	2351.15	2351.16	1176.58	1176.58	2351.14	1176.58	0.0117	3.807e-08	41.231	20.362	1	2	1	29	48	0	17N(0.9840)		TRUE	sp|P11167|GTR1_RAT	P11167	GTR1_RAT	Slc2a1	29	4	Solute carrier family 2, facilitated glucose transporter member 1
ECAR170921R19211S07.52343.52343.2	E:\RawData\InVivoManuscript\ForManuscript-RatMouseBrain\Rat-Eclipse\Rat-CTL-chymotrypsin\MSFragger\Try1\Rat_CTL_chymotrypsin\interact-ECAR170921R19211S07.pep.xml	SHVSLQNATSPVMEFW	SHVSLQN[115]ATSPVMEFW	Y	E	16	2	3112.24	1832.84	1832.84	917.43	917.429	1832.84	917.427	0.0037	6.457e-05	34.488	12.592	0.9998	2	1	187	202	0	7N(0.9840)		TRUE	sp|P31647|S6A11_RAT	P31647	S6A11_RAT	Slc6a11	30	3	Sodium- and chloride-dependent GABA transporter 3
ECAR170921R19211S17.51809.51809.2	E:\RawData\InVivoManuscript\ForManuscript-RatMouseBrain\Rat-Eclipse\Rat-CTL-chymotrypsin\MSFragger\Try1\Rat_CTL_chymotrypsin\interact-ECAR170921R19211S17.pep.xml	SHVSLQNATSPVMEFW	SHVSLQN[115]ATSPVMEFW	Y	E	16	2	3082.13	1832.84	1832.85	917.43	917.431	1832.84	917.427	0.0074	0.0002264	30.106	14.424	0.9995	2	1	187	202	0	7N(0.9840)		TRUE	sp|P31647|S6A11_RAT	P31647	S6A11_RAT	Slc6a11	30	3	Sodium- and chloride-dependent GABA transporter 3
ECAR170921R19211S15.52052.52052.2	E:\RawData\InVivoManuscript\ForManuscript-RatMouseBrain\Rat-Eclipse\Rat-CTL-chymotrypsin\MSFragger\Try1\Rat_CTL_chymotrypsin\interact-ECAR170921R19211S15.pep.xml	SHVSLQNATSPVMEFW	SHVSLQN[115]ATSPVMEFW	Y	E	16	2	3106.89	1832.84	1832.84	917.427	917.428	1832.84	917.427	0.0012	0.004314	21.7	13.997	0.9091	2	1	187	202	0	7N(0.9840)		TRUE	sp|P31647|S6A11_RAT	P31647	S6A11_RAT	Slc6a11	30	3	Sodium- and chloride-dependent GABA transporter 3
ECAR170921R19211S13.32591.32591.2	E:\RawData\InVivoManuscript\ForManuscript-RatMouseBrain\Rat-Eclipse\Rat-CTL-trypsin\MSFragger\Try1\Rat_CTL_Trypsin\interact-ECAR170921R19211S13.pep.xml	FINSTFLEQK	FIN[115]STFLEQK	R	E	10	2	2080.22	1226.62	1226.62	614.317	614.317	1226.62	614.316	0.0007	0.0008452	21.97	9.864	0.9908	2	0	514	523	0	3N(0.9840)		TRUE	sp|Q63564|SV2B_RAT	Q63564	SV2B_RAT	Sv2b	31	5	Synaptic vesicle glycoprotein 2B
ECAR170921R19211S09.32803.32803.2	E:\RawData\InVivoManuscript\ForManuscript-RatMouseBrain\Rat-Eclipse\Rat-CTL-trypsin\MSFragger\Try1\Rat_CTL_Trypsin\interact-ECAR170921R19211S09.pep.xml	FINSTFLEQK	FIN[115]STFLEQK	R	E	10	2	2058.85	1226.62	1226.62	614.317	614.317	1226.62	614.316	0.0018	0.002609	23.485	11.834	0.9773	2	0	514	523	0	3N(0.9840)		TRUE	sp|Q63564|SV2B_RAT	Q63564	SV2B_RAT	Sv2b	31	5	Synaptic vesicle glycoprotein 2B
ECAR170921R19211S05.33167.33167.2	E:\RawData\InVivoManuscript\ForManuscript-RatMouseBrain\Rat-Eclipse\Rat-CTL-trypsin\MSFragger\Try1\Rat_CTL_Trypsin\interact-ECAR170921R19211S05.pep.xml	FINSTFLEQK	FIN[115]STFLEQK	R	E	10	2	2103.48	1226.62	1226.62	614.316	614.316	1226.62	614.316	-0.0004	0.001302	25.977	12.159	0.9735	2	0	514	523	0	3N(0.9840)		TRUE	sp|Q63564|SV2B_RAT	Q63564	SV2B_RAT	Sv2b	31	5	Synaptic vesicle glycoprotein 2B
EN61090421R18077S14.34008.34008.2	E:\RawData\InVivoManuscript\ForManuscript-RatMouseBrain\Rat-Eclipse\Rat-CTL-trypsin\MSFragger\Try1\Rat_CTL_Trypsin\interact-EN61090421R18077S14.pep.xml	FINSTFLEQK	FIN[115]STFLEQK	R	E	10	2	2193.45	1226.63	1226.62	614.324	614.319	1226.62	614.316	0.0047	0.001635	20.084	10.341	0.9713	2	0	514	523	0	3N(0.9840)		TRUE	sp|Q63564|SV2B_RAT	Q63564	SV2B_RAT	Sv2b	31	5	Synaptic vesicle glycoprotein 2B
ECAR170921R19211S11.32500.32500.2	E:\RawData\InVivoManuscript\ForManuscript-RatMouseBrain\Rat-Eclipse\Rat-CTL-trypsin\MSFragger\Try1\Rat_CTL_Trypsin\interact-ECAR170921R19211S11.pep.xml	FINSTFLEQK	FIN[115]STFLEQK	R	E	10	2	2071.9	1226.62	1226.62	614.317	614.316	1226.62	614.316	0.0001	0.01332	20.466	12.531	0.9232	2	0	514	523	0	3N(0.9840)		TRUE	sp|Q63564|SV2B_RAT	Q63564	SV2B_RAT	Sv2b	31	5	Synaptic vesicle glycoprotein 2B
ECAR170921R19211S09.28583.28583.3	E:\RawData\InVivoManuscript\ForManuscript-RatMouseBrain\Rat-Eclipse\Rat-CTL-trypsin\MSFragger\Try1\Rat_CTL_Trypsin\interact-ECAR170921R19211S09.pep.xml	HENNTNLPIQHEFSLTR	HENNTN[115]LPIQHEFSLTR	R	E	17	3	1837.49	2049.99	2049.99	684.337	684.336	2049.99	684.336	-0.0004	3.848e-08	37.753	37.42	1	2	0	40	56	0	6N(0.9840)		TRUE	sp|P01830|THY1_RAT	P01830	THY1_RAT	Thy1	32	4	Thy-1 membrane glycoprotein
ECAR170921R19211S11.28439.28439.3	E:\RawData\InVivoManuscript\ForManuscript-RatMouseBrain\Rat-Eclipse\Rat-CTL-trypsin\MSFragger\Try1\Rat_CTL_Trypsin\interact-ECAR170921R19211S11.pep.xml	HENNTNLPIQHEFSLTR	HEN[115]NTNLPIQHEFSLTR	R	E	17	3	1856.32	2049.99	2049.99	684.337	684.338	2049.99	684.336	0.0051	2.48e-06	33.839	33.839	1	2	0	40	56	0	3N(0.9840)		TRUE	sp|P01830|THY1_RAT	P01830	THY1_RAT	Thy1	32	4	Thy-1 membrane glycoprotein
EN61090421R18077S14.43326.43326.2	E:\RawData\InVivoManuscript\ForManuscript-RatMouseBrain\Rat-Eclipse\Rat-CTL-trypsin\MSFragger\Try1\Rat_CTL_Trypsin\interact-EN61090421R18077S14.pep.xml	VLTLANFTTKDEGDYMCELR	VLTLAN[115]FTTKDEGDYM[147]CELR	K	V	20	2	2707.16	2393.13	2393.12	1197.57	1197.57	2392.09	1197.05	1.0251	1.891e-05	27.299	17.213	1	2	1	88	107	0	16M(15.9949), 17C(57.0214), 6N(0.9840)		TRUE	sp|P01830|THY1_RAT	P01830	THY1_RAT	Thy1	32	4	Thy-1 membrane glycoprotein
EN61090421R18077S14.49053.49053.3	E:\RawData\InVivoManuscript\ForManuscript-RatMouseBrain\Rat-Eclipse\Rat-CTL-trypsin\MSFragger\Try1\Rat_CTL_Trypsin\interact-EN61090421R18077S14.pep.xml	VLTLANFTTKDEGDYMCELR	VLTLAN[115]FTTKDEGDYMCELR	K	V	20	3	3027.44	2376.13	2376.1	793.05	793.042	2376.1	793.04	0.0053	0.0001245	24.577	8.855	0.9723	2	1	88	107	0	17C(57.0214), 6N(0.9840)		TRUE	sp|P01830|THY1_RAT	P01830	THY1_RAT	Thy1	32	4	Thy-1 membrane glycoprotein
EN61090421R18077S14.22598.22598.3	E:\RawData\InVivoManuscript\ForManuscript-RatMouseBrain\Rat-Eclipse\Rat-CTL-trypsin\MSFragger\Try1\Rat_CTL_Trypsin\interact-EN61090421R18077S14.pep.xml	MSLLNCENSCASSQSSSDCCAAMANSCSAAMK	M[147]SLLN[115]CENSCASSQSSSDCCAAMANSCSAAMK	-	D	32	3	1565.99	3506.27	3506.3	1169.76	1169.77	3506.3	1169.77	0.0053	0.02259	13.084	12.342	0.8052	2	0	1	32	0	10C(57.0214), 19C(57.0214), 1M(15.9949), 20C(57.0214), 27C(57.0214), 5N(0.9840), 6C(57.0214)		TRUE	sp|B5DF45|TRAF6_RAT	B5DF45	TRAF6_RAT	Traf6	33	1	TNF receptor-associated factor 6
ECAR170921R19211S09.48846.48846.3	E:\RawData\InVivoManuscript\ForManuscript-RatMouseBrain\Rat-Eclipse\Rat-CTL-trypsin\MSFragger\Try1\Rat_CTL_Trypsin\interact-ECAR170921R19211S09.pep.xml	LARLLSITFIILGIVIIIVAVTVNFTVPK	LARLLSITFIILGIVIIIVAVTVN[115]FTVPK	R	-	29	3	2910.4	3136.97	3136.97	1046.66	1046.66	3136.96	1046.66	0.0095	0.0009677	13.557	0	0.794	2	1	145	173	0	24N(0.9840)		TRUE	sp|Q2MHH0|TARG1_RAT	Q2MHH0	TARG1_RAT	Trarg1	34	1	Trafficking regulator of GLUT4 1
EN61090421R18077S14.42360.42360.2	E:\RawData\InVivoManuscript\ForManuscript-RatMouseBrain\Rat-Eclipse\Rat-CTL-trypsin\MSFragger\Try1\Rat_CTL_Trypsin\interact-EN61090421R18077S14.pep.xml	AYHEQLSVAEITNACFEPANQMVK	AYHEQLSVAEITN[115]ACFEPANQMVK	K	C	24	2	2652.76	2750.29	2750.28	1376.15	1376.15	2750.27	1376.14	0.0092	7.493e-06	31.419	28.943	1	2	0	281	304	0	13N(0.9840), 15C(57.0214)		FALSE	sp|P68370|TBA1A_RAT	P68370	TBA1A_RAT	Tuba1a	35	2	Tubulin alpha-1A chain	ENSRNOG00000070725, Tuba1b, Tuba3b, Tuba4a	sp|Q5XIF6|TBA4A_RAT, sp|Q68FR8|TBA3_RAT, sp|Q6P9V9|TBA1B_RAT, tr|A0A8I6AF82|A0A8I6AF82_RAT
EN61090421R18077S14.38480.38480.3	E:\RawData\InVivoManuscript\ForManuscript-RatMouseBrain\Rat-Eclipse\Rat-CTL-trypsin\MSFragger\Try1\Rat_CTL_Trypsin\interact-EN61090421R18077S14.pep.xml	AYHEQLSVAEITNACFEPANQMVK	AYHEQLSVAEITNACFEPAN[115]QM[147]VK	K	C	24	3	2438.5	2766.32	2766.29	923.113	923.104	2766.26	923.095	0.0285	0.0004605	27.537	21.12	0.8982	2	0	281	304	0	15C(57.0214), 20N(0.9840), 22M(15.9949)		FALSE	sp|P68370|TBA1A_RAT	P68370	TBA1A_RAT	Tuba1a	35	2	Tubulin alpha-1A chain	ENSRNOG00000070725, Tuba1b, Tuba3b, Tuba4a	sp|Q5XIF6|TBA4A_RAT, sp|Q68FR8|TBA3_RAT, sp|Q6P9V9|TBA1B_RAT, tr|A0A8I6AF82|A0A8I6AF82_RAT
ECAR170921R19211S09.58310.58310.2	E:\RawData\InVivoManuscript\ForManuscript-RatMouseBrain\Rat-Eclipse\Rat-CTL-trypsin\MSFragger\Try1\Rat_CTL_Trypsin\interact-ECAR170921R19211S09.pep.xml	MAVTFIGNSTAIQELFK	MAVTFIGN[115]STAIQELFK	K	R	17	2	3422.49	1869.96	1869.96	935.989	935.989	1869.95	935.985	0.0095	0.001924	20.614	18.526	0.904	2	0	363	379	0	8N(0.9840)		TRUE	sp|P69897|TBB5_RAT	P69897	TBB5_RAT	Tubb5	36	1	Tubulin beta-5 chain
ECAR170921R19211S11.54870.54870.2	E:\RawData\InVivoManuscript\ForManuscript-RatMouseBrain\Rat-Eclipse\Rat-CTL-trypsin\MSFragger\Try1\Rat_CTL_Trypsin\interact-ECAR170921R19211S11.pep.xml	MASTFIGNSTAIQELFK	MASTFIGN[115]STAIQELFK	K	R	17	2	3282.48	1857.94	1857.94	929.977	929.977	1857.92	929.966	0.0213	1.159e-06	37.05	34.477	1	2	0	363	379	0	8N(0.9840)		TRUE	tr|Q4QQV0|Q4QQV0_RAT	Q4QQV0	Q4QQV0_RAT	Tubb6	37	1	Tubulin beta chain

## Sheet: Rat-OXY
Spectrum	Spectrum File	Peptide	Modified Peptide	Prev AA	Next AA	Peptide Length	Charge	Retention	Observed Mass	Calibrated Observed Mass	Observed M/Z	Calibrated Observed M/Z	Calculated Peptide Mass	Calculated M/Z	Delta Mass	Expectation	Hyperscore	Nextscore	PeptideProphet Probability	Number of Enzymatic Termini	Number of Missed Cleavages	Protein Start	Protein End	Intensity	Assigned Modifications	Observed Modifications	Is Unique	Protein	Protein ID	Entry Name	Gene	Gene#	#psm/gene	Gene# >2 psm only	Protein Description	Mapped Genes	Mapped Proteins
ECAR170921R19211S06.25215.25215.2	E:\RawData\InVivoManuscript\ForManuscript-RatMouseBrain\Rat-Eclipse\Rat-OXY-trypsin\MSFragger\Try1\Rat_OXY_trypsin\interact-ECAR170921R19211S06.pep.xml	NYNFTLACNTK	NYN[115]FTLACNTK	K	R	11	2	1673.97	1345.6	1345.6	673.806	673.805	1345.6	673.806	-0.0009	1.612e-05	31.783	27.352	1	2	0	969	979	0	3N(0.9840), 8C(57.0214)		TRUE	tr|D3ZCF8|D3ZCF8_RAT	D3ZCF8	D3ZCF8_RAT	Abca8a	1	9	1	ATP-binding cassette, subfamily A (ABC1), member 8a
ECAR170921R19211S08.45559.45559.2	E:\RawData\InVivoManuscript\ForManuscript-RatMouseBrain\Rat-Eclipse\Rat-OXY-chymotrypsin\MSFragger\Try1\Rat_OXY_chymotrypsin\interact-ECAR170921R19211S08.pep.xml	SSLSDVDLGRVDSFNDSTF	SSLSDVDLGRVDSFN[115]DSTF	F	A	19	2	2746.67	2060.92	2060.92	1031.47	1031.47	2060.92	1031.47	0.0058	1.383e-07	37.935	17.03	1	2	3	66	84	0	15N(0.9840)		TRUE	tr|D3ZCF8|D3ZCF8_RAT	D3ZCF8	D3ZCF8_RAT	Abca8a	1	9	1	ATP-binding cassette, subfamily A (ABC1), member 8a
ECAR170921R19211S16.45630.45630.2	E:\RawData\InVivoManuscript\ForManuscript-RatMouseBrain\Rat-Eclipse\Rat-OXY-chymotrypsin\MSFragger\Try1\Rat_OXY_chymotrypsin\interact-ECAR170921R19211S16.pep.xml	SSLSDVDLGRVDSFNDSTF	SSLSDVDLGRVDSFN[115]DSTF	F	A	19	2	2745.25	2060.92	2060.93	1031.47	1031.47	2060.92	1031.47	0.01	6.737e-07	33.423	15.254	1	2	3	66	84	0	15N(0.9840)		TRUE	tr|D3ZCF8|D3ZCF8_RAT	D3ZCF8	D3ZCF8_RAT	Abca8a	1	9	1	ATP-binding cassette, subfamily A (ABC1), member 8a
EN61090421R18077S02.26863.26863.2	E:\RawData\InVivoManuscript\ForManuscript-RatMouseBrain\Rat-Eclipse\Rat-OXY-trypsin\MSFragger\Try1\Rat_OXY_trypsin\interact-EN61090421R18077S02.pep.xml	NYNFTLACNTK	NYN[115]FTLACNTK	K	R	11	2	1743.81	1345.61	1345.6	673.813	673.807	1345.6	673.806	0.0014	0.0001657	31.065	26.666	0.9999	2	0	969	979	0	3N(0.9840), 8C(57.0214)		TRUE	tr|D3ZCF8|D3ZCF8_RAT	D3ZCF8	D3ZCF8_RAT	Abca8a	1	9	1	ATP-binding cassette, subfamily A (ABC1), member 8a
ECAR170921R19211S10.45159.45159.2	E:\RawData\InVivoManuscript\ForManuscript-RatMouseBrain\Rat-Eclipse\Rat-OXY-trypsin\MSFragger\Try1\Rat_OXY_trypsin\interact-ECAR170921R19211S10.pep.xml	EILAFPNKENMTEFISK	EILAFPN[115]KENMTEFISK	R	H	17	2	2711.93	2012	2012	1007.01	1007.01	2011	1006.51	1.0054	9.705e-05	28.386	28.386	0.9991	2	1	112	128	0	7N(0.9840)		TRUE	tr|D3ZCF8|D3ZCF8_RAT	D3ZCF8	D3ZCF8_RAT	Abca8a	1	9	1	ATP-binding cassette, subfamily A (ABC1), member 8a
ECAR170921R19211S14.50154.50154.3	E:\RawData\InVivoManuscript\ForManuscript-RatMouseBrain\Rat-Eclipse\Rat-OXY-trypsin\MSFragger\Try1\Rat_OXY_trypsin\interact-ECAR170921R19211S14.pep.xml	VDSFNDSTFAIAYTPVTPTTQEIMNR	VDSFN[115]DSTFAIAYTPVTPTTQEIMNR	R	V	26	3	3016.5	2918.37	2918.37	973.797	973.797	2918.36	973.795	0.0034	8.402e-05	30.606	19.484	0.9974	2	0	76	101	0	5N(0.9840)		TRUE	tr|D3ZCF8|D3ZCF8_RAT	D3ZCF8	D3ZCF8_RAT	Abca8a	1	9	1	ATP-binding cassette, subfamily A (ABC1), member 8a
ECAR170921R19211S18.45447.45447.2	E:\RawData\InVivoManuscript\ForManuscript-RatMouseBrain\Rat-Eclipse\Rat-OXY-chymotrypsin\MSFragger\Try1\Rat_OXY_chymotrypsin\interact-ECAR170921R19211S18.pep.xml	SSLSDVDLGRVDSFNDSTF	SSLSDVDLGRVDSFN[115]DSTF	F	A	19	2	2738.13	2060.92	2060.92	1031.47	1031.47	2060.92	1031.47	0.0012	0.0003576	26.548	15.471	0.9582	2	3	66	84	0	15N(0.9840)		TRUE	tr|D3ZCF8|D3ZCF8_RAT	D3ZCF8	D3ZCF8_RAT	Abca8a	1	9	1	ATP-binding cassette, subfamily A (ABC1), member 8a
ECAR170921R19211S12.50332.50332.3	E:\RawData\InVivoManuscript\ForManuscript-RatMouseBrain\Rat-Eclipse\Rat-OXY-trypsin\MSFragger\Try1\Rat_OXY_trypsin\interact-ECAR170921R19211S12.pep.xml	VDSFNDSTFAIAYTPVTPTTQEIMNR	VDSFN[115]DSTFAIAYTPVTPTTQEIMNR	R	V	26	3	3023.9	2918.37	2918.37	973.797	973.798	2918.36	973.795	0.0078	0.01766	24.073	12.794	0.8781	2	0	76	101	0	5N(0.9840)		TRUE	tr|D3ZCF8|D3ZCF8_RAT	D3ZCF8	D3ZCF8_RAT	Abca8a	1	9	1	ATP-binding cassette, subfamily A (ABC1), member 8a
ECAR170921R19211S06.44979.44979.2	E:\RawData\InVivoManuscript\ForManuscript-RatMouseBrain\Rat-Eclipse\Rat-OXY-trypsin\MSFragger\Try1\Rat_OXY_trypsin\interact-ECAR170921R19211S06.pep.xml	EILAFPNKENMTEFISK	EILAFPNKEN[115]MTEFISK	R	H	17	2	2735.67	2011	2011	1006.5	1006.51	2011	1006.51	0.0001	0.001256	25.927	24.042	0.8204	2	1	112	128	0	10N(0.9840)		TRUE	tr|D3ZCF8|D3ZCF8_RAT	D3ZCF8	D3ZCF8_RAT	Abca8a	1	9	1	ATP-binding cassette, subfamily A (ABC1), member 8a
ECAR170921R19211S18.61274.61274.2	E:\RawData\InVivoManuscript\ForManuscript-RatMouseBrain\Rat-Eclipse\Rat-OXY-chymotrypsin\MSFragger\Try1\Rat_OXY_chymotrypsin\interact-ECAR170921R19211S18.pep.xml	CSSDGSDPLWDWNVTW	CSSDGSDPLWDWN[115]VTW	F	H	16	2	3598.65	1924.76	1924.76	963.386	963.386	1924.76	963.386	0.0004	0.0008003	24.887	11.927	0.9226	2	2	7	22	0	13N(0.9840), 1C(57.0214)		TRUE	sp|Q8CG09|MRP1_RAT	Q8CG09	MRP1_RAT	Abcc1	2	1	1	Multidrug resistance-associated protein 1
ECAR170921R19211S16.29220.29220.2	E:\RawData\InVivoManuscript\ForManuscript-RatMouseBrain\Rat-Eclipse\Rat-OXY-chymotrypsin\MSFragger\Try1\Rat_OXY_chymotrypsin\interact-ECAR170921R19211S16.pep.xml	CPGLNVTMNSTCVNSY	CPGLN[115]VTM[147]N[115]STCVNSY	F	T	16	2	1881.76	1833.73	1833.73	917.871	917.872	1833.72	917.868	0.0076	1.087e-05	33.117	20.471	1	2	1	592	607	0	12C(57.0214), 1C(57.0214), 5N(0.9840), 8M(15.9949), 9N(0.9840)		TRUE	sp|Q80W57|ABCG2_RAT	Q80W57	ABCG2_RAT	Abcg2	3	8	2	Broad substrate specificity ATP-binding cassette transporter ABCG2
ECAR170921R19211S16.41275.41275.2	E:\RawData\InVivoManuscript\ForManuscript-RatMouseBrain\Rat-Eclipse\Rat-OXY-chymotrypsin\MSFragger\Try1\Rat_OXY_chymotrypsin\interact-ECAR170921R19211S16.pep.xml	LGQEFCPGLNVTMNSTCVNSY	LGQEFCPGLN[115]VTM[147]N[115]STCVNSY	F	T	21	2	2514.55	2408	2408	1205.01	1205.01	2408	1205.01	0.0056	7.783e-09	42.752	26.964	1	2	2	587	607	0	10N(0.9840), 13M(15.9949), 14N(0.9840), 17C(57.0214), 6C(57.0214)		TRUE	sp|Q80W57|ABCG2_RAT	Q80W57	ABCG2_RAT	Abcg2	3	8	2	Broad substrate specificity ATP-binding cassette transporter ABCG2
ECAR170921R19211S16.42105.42105.2	E:\RawData\InVivoManuscript\ForManuscript-RatMouseBrain\Rat-Eclipse\Rat-OXY-chymotrypsin\MSFragger\Try1\Rat_OXY_chymotrypsin\interact-ECAR170921R19211S16.pep.xml	CPGLNVTMNSTCVNSY	CPGLN[115]VTMNSTCVNSY	F	T	16	2	2558.44	1816.75	1816.75	909.383	909.384	1816.74	909.379	0.0103	3.007e-07	32.712	28.36	1	2	1	592	607	0	12C(57.0214), 1C(57.0214), 5N(0.9840)		TRUE	sp|Q80W57|ABCG2_RAT	Q80W57	ABCG2_RAT	Abcg2	3	8	2	Broad substrate specificity ATP-binding cassette transporter ABCG2
ECAR170921R19211S18.41274.41274.2	E:\RawData\InVivoManuscript\ForManuscript-RatMouseBrain\Rat-Eclipse\Rat-OXY-chymotrypsin\MSFragger\Try1\Rat_OXY_chymotrypsin\interact-ECAR170921R19211S18.pep.xml	LGQEFCPGLNVTMNSTCVNSY	LGQEFCPGLN[115]VTM[147]N[115]STCVNSY	F	T	21	2	2517.24	2408	2408	1205.01	1205.01	2408	1205.01	0.0058	5e-14	52.657	40.044	1	2	2	587	607	0	10N(0.9840), 13M(15.9949), 14N(0.9840), 17C(57.0214), 6C(57.0214)		TRUE	sp|Q80W57|ABCG2_RAT	Q80W57	ABCG2_RAT	Abcg2	3	8	2	Broad substrate specificity ATP-binding cassette transporter ABCG2
ECAR170921R19211S18.41807.41807.2	E:\RawData\InVivoManuscript\ForManuscript-RatMouseBrain\Rat-Eclipse\Rat-OXY-chymotrypsin\MSFragger\Try1\Rat_OXY_chymotrypsin\interact-ECAR170921R19211S18.pep.xml	LGQEFCPGLNVTMNSTCVNSY	LGQEFCPGLN[115]VTM[147]N[115]STCVNSY	F	T	21	2	2545.33	2409.01	2409.01	1205.51	1205.51	2408	1205.01	1.0085	1.589e-05	30.977	24.715	1	2	2	587	607	0	10N(0.9840), 13M(15.9949), 14N(0.9840), 17C(57.0214), 6C(57.0214)		TRUE	sp|Q80W57|ABCG2_RAT	Q80W57	ABCG2_RAT	Abcg2	3	8	2	Broad substrate specificity ATP-binding cassette transporter ABCG2
ECAR170921R19211S16.29373.29373.2	E:\RawData\InVivoManuscript\ForManuscript-RatMouseBrain\Rat-Eclipse\Rat-OXY-chymotrypsin\MSFragger\Try1\Rat_OXY_chymotrypsin\interact-ECAR170921R19211S16.pep.xml	CPGLNVTMNSTCVNSY	CPGLN[115]VTM[147]N[115]STCVNSY	F	T	16	2	1889.75	1834.72	1834.73	918.369	918.374	1833.72	917.868	1.0123	0.0001132	26.663	15.088	0.9985	2	1	592	607	0	12C(57.0214), 1C(57.0214), 5N(0.9840), 8M(15.9949), 9N(0.9840)		TRUE	sp|Q80W57|ABCG2_RAT	Q80W57	ABCG2_RAT	Abcg2	3	8	2	Broad substrate specificity ATP-binding cassette transporter ABCG2
ECAR170921R19211S08.41258.41258.2	E:\RawData\InVivoManuscript\ForManuscript-RatMouseBrain\Rat-Eclipse\Rat-OXY-chymotrypsin\MSFragger\Try1\Rat_OXY_chymotrypsin\interact-ECAR170921R19211S08.pep.xml	LGQEFCPGLNVTMNSTCVNSY	LGQEFCPGLN[115]VTM[147]N[115]STCVNSY	F	T	21	2	2518.67	2408	2408.01	1205.01	1205.01	2408	1205.01	0.0129	0.0002135	26.621	15.912	0.9843	2	2	587	607	0	10N(0.9840), 13M(15.9949), 14N(0.9840), 17C(57.0214), 6C(57.0214)		TRUE	sp|Q80W57|ABCG2_RAT	Q80W57	ABCG2_RAT	Abcg2	3	8	2	Broad substrate specificity ATP-binding cassette transporter ABCG2
ECAR170921R19211S08.28920.28920.2	E:\RawData\InVivoManuscript\ForManuscript-RatMouseBrain\Rat-Eclipse\Rat-OXY-chymotrypsin\MSFragger\Try1\Rat_OXY_chymotrypsin\interact-ECAR170921R19211S08.pep.xml	CPGLNVTMNSTCVNSY	CPGLN[115]VTM[147]N[115]STCVNSY	F	T	16	2	1871.07	1833.72	1833.72	917.869	917.869	1833.72	917.868	0.0009	0.000818	28.849	18.718	0.9411	2	1	592	607	0	12C(57.0214), 1C(57.0214), 5N(0.9840), 8M(15.9949), 9N(0.9840)		TRUE	sp|Q80W57|ABCG2_RAT	Q80W57	ABCG2_RAT	Abcg2	3	8	2	Broad substrate specificity ATP-binding cassette transporter ABCG2
ECAR170921R19211S06.02018.02018.2	E:\RawData\InVivoManuscript\ForManuscript-RatMouseBrain\Rat-Eclipse\Rat-OXY-trypsin\MSFragger\Try1\Rat_OXY_trypsin\interact-ECAR170921R19211S06.pep.xml	NKEVSNHTLK	NKEVSN[115]HTLK	K	Y	10	2	467.932	1169.6	1169.6	585.809	585.808	1169.6	585.809	-0.0024	5.284e-05	24.567	12.89	1	2	1	696	705	0	6N(0.9840)		TRUE	sp|P47820|ACE_RAT	P47820	ACE_RAT	Ace	4	58	3	Angiotensin-converting enzyme
ECAR170921R19211S06.26586.26586.2	E:\RawData\InVivoManuscript\ForManuscript-RatMouseBrain\Rat-Eclipse\Rat-OXY-trypsin\MSFragger\Try1\Rat_OXY_trypsin\interact-ECAR170921R19211S06.pep.xml	TFDVSNFQNSTIKR	TFDVSNFQN[115]STIKR	K	I	14	2	1746.43	1656.81	1656.81	829.413	829.412	1656.81	829.413	-0.0006	1.637e-05	30.485	21.411	1	2	0	712	725	0	9N(0.9840)		TRUE	sp|P47820|ACE_RAT	P47820	ACE_RAT	Ace	4	58	3	Angiotensin-converting enzyme
ECAR170921R19211S06.27048.27048.2	E:\RawData\InVivoManuscript\ForManuscript-RatMouseBrain\Rat-Eclipse\Rat-OXY-trypsin\MSFragger\Try1\Rat_OXY_trypsin\interact-ECAR170921R19211S06.pep.xml	LQYNSLLSNMSR	LQYNSLLSN[115]M[147]SR	R	I	12	2	1770.93	1441.69	1441.69	721.853	721.853	1441.69	721.851	0.0045	3.947e-05	29.213	14.628	1	2	0	144	155	0	10M(15.9949), 9N(0.9840)		TRUE	sp|P47820|ACE_RAT	P47820	ACE_RAT	Ace	4	58	3	Angiotensin-converting enzyme
ECAR170921R19211S06.31792.31792.2	E:\RawData\InVivoManuscript\ForManuscript-RatMouseBrain\Rat-Eclipse\Rat-OXY-trypsin\MSFragger\Try1\Rat_OXY_trypsin\interact-ECAR170921R19211S06.pep.xml	TFDVSNFQNSTIK	TFDVSNFQN[115]STIK	K	R	13	2	2023.76	1500.71	1500.71	751.362	751.363	1500.71	751.362	0.0019	2.86e-09	42.794	28.611	1	2	0	712	724	0	9N(0.9840)		TRUE	sp|P47820|ACE_RAT	P47820	ACE_RAT	Ace	4	58	3	Angiotensin-converting enzyme
ECAR170921R19211S06.38050.38050.2	E:\RawData\InVivoManuscript\ForManuscript-RatMouseBrain\Rat-Eclipse\Rat-OXY-trypsin\MSFragger\Try1\Rat_OXY_trypsin\interact-ECAR170921R19211S06.pep.xml	LQYNSLLSNMSR	LQYNSLLSN[115]MSR	R	I	12	2	2358.91	1425.69	1425.7	713.854	713.856	1425.69	713.853	0.0063	1.72e-05	26.788	15.204	1	2	0	144	155	0	9N(0.9840)		TRUE	sp|P47820|ACE_RAT	P47820	ACE_RAT	Ace	4	58	3	Angiotensin-converting enzyme
ECAR170921R19211S06.50975.50975.2	E:\RawData\InVivoManuscript\ForManuscript-RatMouseBrain\Rat-Eclipse\Rat-OXY-trypsin\MSFragger\Try1\Rat_OXY_trypsin\interact-ECAR170921R19211S06.pep.xml	AKELYESIWQNFTDQK	AKELYESIWQN[115]FTDQK	K	L	16	2	3064.74	1999.95	1999.96	1000.98	1000.99	1999.95	1000.98	0.0039	3.329e-08	48.704	22.117	1	2	1	107	122	0	11N(0.9840)		TRUE	sp|P47820|ACE_RAT	P47820	ACE_RAT	Ace	4	58	3	Angiotensin-converting enzyme
ECAR170921R19211S06.54027.54027.2	E:\RawData\InVivoManuscript\ForManuscript-RatMouseBrain\Rat-Eclipse\Rat-OXY-trypsin\MSFragger\Try1\Rat_OXY_trypsin\interact-ECAR170921R19211S06.pep.xml	ELYESIWQNFTDQK	ELYESIWQN[115]FTDQK	K	L	14	2	3234.1	1801.83	1801.83	901.924	901.923	1800.82	901.418	1.0114	7.054e-06	35.535	14.342	1	2	0	109	122	0	9N(0.9840)		TRUE	sp|P47820|ACE_RAT	P47820	ACE_RAT	Ace	4	58	3	Angiotensin-converting enzyme
ECAR170921R19211S06.54046.54046.2	E:\RawData\InVivoManuscript\ForManuscript-RatMouseBrain\Rat-Eclipse\Rat-OXY-trypsin\MSFragger\Try1\Rat_OXY_trypsin\interact-ECAR170921R19211S06.pep.xml	ELYESIWQNFTDQK	ELYESIWQN[115]FTDQK	K	L	14	2	3235.15	1800.82	1800.83	901.417	901.422	1800.82	901.418	0.008	5.072e-07	35.572	14	1	2	0	109	122	0	9N(0.9840)		TRUE	sp|P47820|ACE_RAT	P47820	ACE_RAT	Ace	4	58	3	Angiotensin-converting enzyme
ECAR170921R19211S10.31813.31813.2	E:\RawData\InVivoManuscript\ForManuscript-RatMouseBrain\Rat-Eclipse\Rat-OXY-trypsin\MSFragger\Try1\Rat_OXY_trypsin\interact-ECAR170921R19211S10.pep.xml	TFDVSNFQNSTIK	TFDVSNFQN[115]STIK	K	R	13	2	2006.81	1500.71	1500.71	751.362	751.361	1500.71	751.362	-0.0012	8.634e-07	37.909	26.691	1	2	0	712	724	0	9N(0.9840)		TRUE	sp|P47820|ACE_RAT	P47820	ACE_RAT	Ace	4	58	3	Angiotensin-converting enzyme
ECAR170921R19211S10.51281.51281.2	E:\RawData\InVivoManuscript\ForManuscript-RatMouseBrain\Rat-Eclipse\Rat-OXY-trypsin\MSFragger\Try1\Rat_OXY_trypsin\interact-ECAR170921R19211S10.pep.xml	AKELYESIWQNFTDQK	AKELYESIWQN[115]FTDQK	K	L	16	2	3039.84	1999.96	1999.96	1000.99	1000.99	1999.95	1000.98	0.0037	2.571e-08	38.996	13.288	1	2	1	107	122	0	11N(0.9840)		TRUE	sp|P47820|ACE_RAT	P47820	ACE_RAT	Ace	4	58	3	Angiotensin-converting enzyme
ECAR170921R19211S10.54638.54638.3	E:\RawData\InVivoManuscript\ForManuscript-RatMouseBrain\Rat-Eclipse\Rat-OXY-trypsin\MSFragger\Try1\Rat_OXY_trypsin\interact-ECAR170921R19211S10.pep.xml	VCFPNKTATCWSLDPELTNILASSR	VCFPN[115]KTATCWSLDPELTNILASSR	K	N	25	3	3221.2	2880.39	2880.38	961.137	961.134	2880.38	961.133	0.0026	1.326e-05	34.65	32.012	1	2	1	162	186	0	10C(57.0214), 2C(57.0214), 5N(0.9840)		TRUE	sp|P47820|ACE_RAT	P47820	ACE_RAT	Ace	4	58	3	Angiotensin-converting enzyme
ECAR170921R19211S10.54695.54695.2	E:\RawData\InVivoManuscript\ForManuscript-RatMouseBrain\Rat-Eclipse\Rat-OXY-trypsin\MSFragger\Try1\Rat_OXY_trypsin\interact-ECAR170921R19211S10.pep.xml	ELYESIWQNFTDQK	ELYESIWQN[115]FTDQK	K	L	14	2	3224.22	1800.82	1800.82	901.418	901.418	1800.82	901.418	0	1.499e-06	42.525	16.907	1	2	0	109	122	0	9N(0.9840)		TRUE	sp|P47820|ACE_RAT	P47820	ACE_RAT	Ace	4	58	3	Angiotensin-converting enzyme
ECAR170921R19211S10.63154.63154.2	E:\RawData\InVivoManuscript\ForManuscript-RatMouseBrain\Rat-Eclipse\Rat-OXY-trypsin\MSFragger\Try1\Rat_OXY_trypsin\interact-ECAR170921R19211S10.pep.xml	EADNFFTSLGLLPVPPEFWNK	EADNFFTSLGLLPVPPEFWN[115]K	K	S	21	2	3682.51	2421.19	2421.19	1211.6	1211.6	2421.19	1211.6	0.0014	7.534e-06	37.805	14.927	1	2	0	929	949	0	20N(0.9840)		TRUE	sp|P47820|ACE_RAT	P47820	ACE_RAT	Ace	4	58	3	Angiotensin-converting enzyme
ECAR170921R19211S12.26096.26096.2	E:\RawData\InVivoManuscript\ForManuscript-RatMouseBrain\Rat-Eclipse\Rat-OXY-trypsin\MSFragger\Try1\Rat_OXY_trypsin\interact-ECAR170921R19211S12.pep.xml	TFDVSNFQNSTIKR	TFDVSNFQN[115]STIKR	K	I	14	2	1723.69	1656.81	1656.81	829.413	829.414	1656.81	829.413	0.0028	1.987e-05	31.562	22.167	1	2	0	712	725	0	9N(0.9840)		TRUE	sp|P47820|ACE_RAT	P47820	ACE_RAT	Ace	4	58	3	Angiotensin-converting enzyme
ECAR170921R19211S12.31462.31462.2	E:\RawData\InVivoManuscript\ForManuscript-RatMouseBrain\Rat-Eclipse\Rat-OXY-trypsin\MSFragger\Try1\Rat_OXY_trypsin\interact-ECAR170921R19211S12.pep.xml	TFDVSNFQNSTIK	TFDVSNFQN[115]STIK	K	R	13	2	2007.47	1500.71	1500.71	751.363	751.363	1500.71	751.362	0.0013	1.246e-07	40.427	33.449	1	2	0	712	724	0	9N(0.9840)		TRUE	sp|P47820|ACE_RAT	P47820	ACE_RAT	Ace	4	58	3	Angiotensin-converting enzyme
ECAR170921R19211S12.37606.37606.2	E:\RawData\InVivoManuscript\ForManuscript-RatMouseBrain\Rat-Eclipse\Rat-OXY-trypsin\MSFragger\Try1\Rat_OXY_trypsin\interact-ECAR170921R19211S12.pep.xml	LQYNSLLSNMSR	LQYNSLLSN[115]MSR	R	I	12	2	2334.07	1425.7	1425.7	713.855	713.856	1425.69	713.853	0.0052	3.701e-05	24.575	15.176	1	2	0	144	155	0	9N(0.9840)		TRUE	sp|P47820|ACE_RAT	P47820	ACE_RAT	Ace	4	58	3	Angiotensin-converting enzyme
ECAR170921R19211S14.31264.31264.2	E:\RawData\InVivoManuscript\ForManuscript-RatMouseBrain\Rat-Eclipse\Rat-OXY-trypsin\MSFragger\Try1\Rat_OXY_trypsin\interact-ECAR170921R19211S14.pep.xml	TFDVSNFQNSTIK	TFDVSNFQN[115]STIK	K	R	13	2	1999.18	1500.71	1500.71	751.364	751.363	1500.71	751.362	0.0013	5.29e-08	40.443	26.658	1	2	0	712	724	0	9N(0.9840)		TRUE	sp|P47820|ACE_RAT	P47820	ACE_RAT	Ace	4	58	3	Angiotensin-converting enzyme
ECAR170921R19211S14.37404.37404.2	E:\RawData\InVivoManuscript\ForManuscript-RatMouseBrain\Rat-Eclipse\Rat-OXY-trypsin\MSFragger\Try1\Rat_OXY_trypsin\interact-ECAR170921R19211S14.pep.xml	LQYNSLLSNMSR	LQYNSLLSN[115]MSR	R	I	12	2	2327.48	1425.7	1425.69	713.856	713.854	1425.69	713.853	0.002	7.256e-06	31.294	18.252	1	2	0	144	155	0	9N(0.9840)		TRUE	sp|P47820|ACE_RAT	P47820	ACE_RAT	Ace	4	58	3	Angiotensin-converting enzyme
ECAR170921R19211S14.50624.50624.2	E:\RawData\InVivoManuscript\ForManuscript-RatMouseBrain\Rat-Eclipse\Rat-OXY-trypsin\MSFragger\Try1\Rat_OXY_trypsin\interact-ECAR170921R19211S14.pep.xml	AKELYESIWQNFTDQK	AKELYESIWQN[115]FTDQK	K	L	16	2	3042.14	1999.95	1999.95	1000.98	1000.98	1999.95	1000.98	0.0015	1.729e-08	43.9	15.227	1	2	1	107	122	0	11N(0.9840)		TRUE	sp|P47820|ACE_RAT	P47820	ACE_RAT	Ace	4	58	3	Angiotensin-converting enzyme
ECAR170921R19211S14.50637.50637.3	E:\RawData\InVivoManuscript\ForManuscript-RatMouseBrain\Rat-Eclipse\Rat-OXY-trypsin\MSFragger\Try1\Rat_OXY_trypsin\interact-ECAR170921R19211S14.pep.xml	AKELYESIWQNFTDQK	AKELYESIWQN[115]FTDQK	K	L	16	3	3042.84	1999.95	1999.95	667.659	667.658	1999.95	667.658	-0.0011	4.278e-06	28.35	14.551	1	2	1	107	122	0	11N(0.9840)		TRUE	sp|P47820|ACE_RAT	P47820	ACE_RAT	Ace	4	58	3	Angiotensin-converting enzyme
ECAR170921R19211S14.53854.53854.2	E:\RawData\InVivoManuscript\ForManuscript-RatMouseBrain\Rat-Eclipse\Rat-OXY-trypsin\MSFragger\Try1\Rat_OXY_trypsin\interact-ECAR170921R19211S14.pep.xml	ELYESIWQNFTDQK	ELYESIWQN[115]FTDQK	K	L	14	2	3221.65	1800.83	1800.82	901.421	901.418	1800.82	901.418	0.0001	4.491e-06	40.252	17.096	1	2	0	109	122	0	9N(0.9840)		TRUE	sp|P47820|ACE_RAT	P47820	ACE_RAT	Ace	4	58	3	Angiotensin-converting enzyme
EN61090421R18077S02.28855.28855.2	E:\RawData\InVivoManuscript\ForManuscript-RatMouseBrain\Rat-Eclipse\Rat-OXY-trypsin\MSFragger\Try1\Rat_OXY_trypsin\interact-EN61090421R18077S02.pep.xml	TFDVSNFQNSTIKR	TFDVSNFQN[115]STIKR	K	I	14	2	1849.4	1656.83	1656.81	829.422	829.414	1656.81	829.413	0.0026	3.022e-06	35.261	25.265	1	2	0	712	725	0	9N(0.9840)		TRUE	sp|P47820|ACE_RAT	P47820	ACE_RAT	Ace	4	58	3	Angiotensin-converting enzyme
EN61090421R18077S02.33586.33586.2	E:\RawData\InVivoManuscript\ForManuscript-RatMouseBrain\Rat-Eclipse\Rat-OXY-trypsin\MSFragger\Try1\Rat_OXY_trypsin\interact-EN61090421R18077S02.pep.xml	TFDVSNFQNSTIK	TFDVSNFQN[115]STIK	K	R	13	2	2102.54	1500.72	1500.71	751.369	751.362	1500.71	751.362	0	3.29e-07	38.03	28.996	1	2	0	712	724	0	9N(0.9840)		TRUE	sp|P47820|ACE_RAT	P47820	ACE_RAT	Ace	4	58	3	Angiotensin-converting enzyme
EN61090421R18077S02.40389.40389.2	E:\RawData\InVivoManuscript\ForManuscript-RatMouseBrain\Rat-Eclipse\Rat-OXY-trypsin\MSFragger\Try1\Rat_OXY_trypsin\interact-EN61090421R18077S02.pep.xml	LQYNSLLSNMSR	LQYNSLLSN[115]MSR	R	I	12	2	2471.64	1425.71	1425.7	713.861	713.855	1425.69	713.853	0.003	2.472e-05	28.202	17.813	1	2	0	144	155	0	9N(0.9840)		TRUE	sp|P47820|ACE_RAT	P47820	ACE_RAT	Ace	4	58	3	Angiotensin-converting enzyme
EN61090421R18077S02.56276.56276.2	E:\RawData\InVivoManuscript\ForManuscript-RatMouseBrain\Rat-Eclipse\Rat-OXY-trypsin\MSFragger\Try1\Rat_OXY_trypsin\interact-EN61090421R18077S02.pep.xml	ELYESIWQNFTDQK	ELYESIWQN[115]FTDQK	K	L	14	2	3356.33	1800.84	1800.83	901.426	901.422	1800.82	901.418	0.0078	6.124e-08	42.518	18.868	1	2	0	109	122	0	9N(0.9840)		TRUE	sp|P47820|ACE_RAT	P47820	ACE_RAT	Ace	4	58	3	Angiotensin-converting enzyme
EN61090421R18077S02.63446.63446.2	E:\RawData\InVivoManuscript\ForManuscript-RatMouseBrain\Rat-Eclipse\Rat-OXY-trypsin\MSFragger\Try1\Rat_OXY_trypsin\interact-EN61090421R18077S02.pep.xml	EADNFFTSLGLLPVPPEFWNK	EADNFFTSLGLLPVPPEFWN[115]K	K	S	21	2	3755.32	2422.21	2422.2	1212.11	1212.11	2421.19	1211.6	1.0148	3.98e-08	38.022	32.099	1	2	0	929	949	0	20N(0.9840)		TRUE	sp|P47820|ACE_RAT	P47820	ACE_RAT	Ace	4	58	3	Angiotensin-converting enzyme
ECAR170921R19211S08.24920.24920.2	E:\RawData\InVivoManuscript\ForManuscript-RatMouseBrain\Rat-Eclipse\Rat-OXY-chymotrypsin\MSFragger\Try1\Rat_OXY_chymotrypsin\interact-ECAR170921R19211S08.pep.xml	STGKVCFPNKTATCW	STGKVCFPN[115]KTATCW	Y	S	15	2	1662.44	1756.8	1756.79	879.406	879.403	1756.79	879.403	0.0006	1.768e-06	35.672	18.704	1	2	0	158	172	0	14C(57.0214), 6C(57.0214), 9N(0.9840)		TRUE	sp|P47820|ACE_RAT	P47820	ACE_RAT	Ace	4	58	3	Angiotensin-converting enzyme
ECAR170921R19211S08.30288.30288.2	E:\RawData\InVivoManuscript\ForManuscript-RatMouseBrain\Rat-Eclipse\Rat-OXY-chymotrypsin\MSFragger\Try1\Rat_OXY_chymotrypsin\interact-ECAR170921R19211S08.pep.xml	SVANVCYTNGTCL	SVAN[115]VCYTN[115]GTCL	Y	S	13	2	1942.31	1459.6	1459.59	730.806	730.805	1459.6	730.805	-0.0011	1.659e-06	32.938	19.568	1	2	1	758	770	0	12C(57.0214), 4N(0.9840), 6C(57.0214), 9N(0.9840)		TRUE	sp|P47820|ACE_RAT	P47820	ACE_RAT	Ace	4	58	3	Angiotensin-converting enzyme
ECAR170921R19211S08.32038.32038.2	E:\RawData\InVivoManuscript\ForManuscript-RatMouseBrain\Rat-Eclipse\Rat-OXY-chymotrypsin\MSFragger\Try1\Rat_OXY_chymotrypsin\interact-ECAR170921R19211S08.pep.xml	HYNTNITIEGSKIL	HYNTN[115]ITIEGSKIL	W	L	14	2	2033.82	1602.83	1602.82	802.421	802.417	1602.83	802.42	-0.0063	6.179e-07	37.859	33.322	1	2	1	679	692	0	5N(0.9840)		TRUE	sp|P47820|ACE_RAT	P47820	ACE_RAT	Ace	4	58	3	Angiotensin-converting enzyme
ECAR170921R19211S16.24983.24983.2	E:\RawData\InVivoManuscript\ForManuscript-RatMouseBrain\Rat-Eclipse\Rat-OXY-chymotrypsin\MSFragger\Try1\Rat_OXY_chymotrypsin\interact-ECAR170921R19211S16.pep.xml	STGKVCFPNKTATCW	STGKVCFPN[115]KTATCW	Y	S	15	2	1660.26	1756.79	1756.79	879.404	879.404	1756.79	879.403	0.0025	4.134e-06	30.967	14.79	1	2	0	158	172	0	14C(57.0214), 6C(57.0214), 9N(0.9840)		TRUE	sp|P47820|ACE_RAT	P47820	ACE_RAT	Ace	4	58	3	Angiotensin-converting enzyme
ECAR170921R19211S16.32016.32016.2	E:\RawData\InVivoManuscript\ForManuscript-RatMouseBrain\Rat-Eclipse\Rat-OXY-chymotrypsin\MSFragger\Try1\Rat_OXY_chymotrypsin\interact-ECAR170921R19211S16.pep.xml	HYNTNITIEGSKIL	HYN[115]TNITIEGSKIL	W	L	14	2	2028.04	1602.83	1602.83	802.421	802.42	1602.83	802.42	0.0006	3.547e-06	34.992	34.967	1	2	1	679	692	0	3N(0.9840)		TRUE	sp|P47820|ACE_RAT	P47820	ACE_RAT	Ace	4	58	3	Angiotensin-converting enzyme
ECAR170921R19211S18.24910.24910.2	E:\RawData\InVivoManuscript\ForManuscript-RatMouseBrain\Rat-Eclipse\Rat-OXY-chymotrypsin\MSFragger\Try1\Rat_OXY_chymotrypsin\interact-ECAR170921R19211S18.pep.xml	STGKVCFPNKTATCW	STGKVCFPN[115]KTATCW	Y	S	15	2	1656.63	1756.79	1756.8	879.404	879.406	1756.79	879.403	0.0058	6.306e-06	35.493	18.447	1	2	0	158	172	0	14C(57.0214), 6C(57.0214), 9N(0.9840)		TRUE	sp|P47820|ACE_RAT	P47820	ACE_RAT	Ace	4	58	3	Angiotensin-converting enzyme
ECAR170921R19211S18.30197.30197.2	E:\RawData\InVivoManuscript\ForManuscript-RatMouseBrain\Rat-Eclipse\Rat-OXY-chymotrypsin\MSFragger\Try1\Rat_OXY_chymotrypsin\interact-ECAR170921R19211S18.pep.xml	SVANVCYTNGTCL	SVAN[115]VCYTN[115]GTCL	Y	S	13	2	1934.12	1459.6	1459.6	730.806	730.805	1459.6	730.805	-0.0009	1.322e-05	30.797	17.563	1	2	1	758	770	0	12C(57.0214), 4N(0.9840), 6C(57.0214), 9N(0.9840)		TRUE	sp|P47820|ACE_RAT	P47820	ACE_RAT	Ace	4	58	3	Angiotensin-converting enzyme
ECAR170921R19211S18.31843.31843.2	E:\RawData\InVivoManuscript\ForManuscript-RatMouseBrain\Rat-Eclipse\Rat-OXY-chymotrypsin\MSFragger\Try1\Rat_OXY_chymotrypsin\interact-ECAR170921R19211S18.pep.xml	HYNTNITIEGSKIL	HYNTN[115]ITIEGSKIL	W	L	14	2	2020.04	1602.83	1602.83	802.421	802.42	1602.83	802.42	0.0003	6.063e-06	32.956	30.831	1	2	1	679	692	0	5N(0.9840)		TRUE	sp|P47820|ACE_RAT	P47820	ACE_RAT	Ace	4	58	3	Angiotensin-converting enzyme
ECAR170921R19211S16.51640.51640.2	E:\RawData\InVivoManuscript\ForManuscript-RatMouseBrain\Rat-Eclipse\Rat-OXY-chymotrypsin\MSFragger\Try1\Rat_OXY_chymotrypsin\interact-ECAR170921R19211S16.pep.xml	ESIWQNFTDQKL	ESIWQN[115]FTDQKL	Y	R	12	2	3069.53	1508.72	1508.71	755.367	755.365	1508.71	755.365	0	0.0001202	24.243	18.233	0.9999	2	2	112	123	0	6N(0.9840)		TRUE	sp|P47820|ACE_RAT	P47820	ACE_RAT	Ace	4	58	3	Angiotensin-converting enzyme
ECAR170921R19211S16.59445.59445.2	E:\RawData\InVivoManuscript\ForManuscript-RatMouseBrain\Rat-Eclipse\Rat-OXY-chymotrypsin\MSFragger\Try1\Rat_OXY_chymotrypsin\interact-ECAR170921R19211S16.pep.xml	GLLPVPPEFWNKSML	GLLPVPPEFWN[115]KSML	L	E	15	2	3495.09	1727.9	1727.89	864.955	864.955	1727.9	864.955	-0.0011	9.873e-05	28.097	14.716	0.9999	2	2	938	952	0	11N(0.9840)		TRUE	sp|P47820|ACE_RAT	P47820	ACE_RAT	Ace	4	58	3	Angiotensin-converting enzyme
ECAR170921R19211S14.53816.53816.3	E:\RawData\InVivoManuscript\ForManuscript-RatMouseBrain\Rat-Eclipse\Rat-OXY-trypsin\MSFragger\Try1\Rat_OXY_trypsin\interact-ECAR170921R19211S14.pep.xml	VCFPNKTATCWSLDPELTNILASSR	VCFPN[115]KTATCWSLDPELTNILASSR	K	N	25	3	3219.61	2880.38	2880.38	961.132	961.134	2880.38	961.133	0.0004	1.015e-05	35.517	23.169	0.9997	2	1	162	186	0	10C(57.0214), 2C(57.0214), 5N(0.9840)		TRUE	sp|P47820|ACE_RAT	P47820	ACE_RAT	Ace	4	58	3	Angiotensin-converting enzyme
ECAR170921R19211S16.35171.35171.2	E:\RawData\InVivoManuscript\ForManuscript-RatMouseBrain\Rat-Eclipse\Rat-OXY-chymotrypsin\MSFragger\Try1\Rat_OXY_chymotrypsin\interact-ECAR170921R19211S16.pep.xml	ADSYNSSAEVVMF	ADSYN[115]SSAEVVM[147]F	F	Q	13	2	2193.38	1435.59	1435.59	718.801	718.8	1435.58	718.798	0.0051	0.0001423	26.875	12.411	0.9996	2	1	56	68	0	12M(15.9949), 5N(0.9840)		TRUE	sp|P47820|ACE_RAT	P47820	ACE_RAT	Ace	4	58	3	Angiotensin-converting enzyme
ECAR170921R19211S10.38115.38115.2	E:\RawData\InVivoManuscript\ForManuscript-RatMouseBrain\Rat-Eclipse\Rat-OXY-trypsin\MSFragger\Try1\Rat_OXY_trypsin\interact-ECAR170921R19211S10.pep.xml	LQYNSLLSNMSR	LQYNSLLSN[115]MSR	R	I	12	2	2338	1425.69	1425.69	713.854	713.854	1425.69	713.853	0.0004	0.0002413	24.598	17.086	0.9995	2	0	144	155	0	9N(0.9840)		TRUE	sp|P47820|ACE_RAT	P47820	ACE_RAT	Ace	4	58	3	Angiotensin-converting enzyme
ECAR170921R19211S10.26500.26500.2	E:\RawData\InVivoManuscript\ForManuscript-RatMouseBrain\Rat-Eclipse\Rat-OXY-trypsin\MSFragger\Try1\Rat_OXY_trypsin\interact-ECAR170921R19211S10.pep.xml	TFDVSNFQNSTIKR	TFDVSNFQN[115]STIKR	K	I	14	2	1728.71	1656.81	1656.81	829.414	829.412	1656.81	829.413	-0.0003	0.0008837	27.86	20.369	0.996	2	0	712	725	0	9N(0.9840)		TRUE	sp|P47820|ACE_RAT	P47820	ACE_RAT	Ace	4	58	3	Angiotensin-converting enzyme
ECAR170921R19211S14.50692.50692.3	E:\RawData\InVivoManuscript\ForManuscript-RatMouseBrain\Rat-Eclipse\Rat-OXY-trypsin\MSFragger\Try1\Rat_OXY_trypsin\interact-ECAR170921R19211S14.pep.xml	AKELYESIWQNFTDQK	AKELYESIWQN[115]FTDQK	K	L	16	3	3045.86	2000.96	2000.96	667.993	667.992	1999.95	667.658	1.0029	2.498e-05	34.011	19.082	0.9917	2	1	107	122	0	11N(0.9840)		TRUE	sp|P47820|ACE_RAT	P47820	ACE_RAT	Ace	4	58	3	Angiotensin-converting enzyme
ECAR170921R19211S08.51582.51582.2	E:\RawData\InVivoManuscript\ForManuscript-RatMouseBrain\Rat-Eclipse\Rat-OXY-chymotrypsin\MSFragger\Try1\Rat_OXY_chymotrypsin\interact-ECAR170921R19211S08.pep.xml	ESIWQNFTDQKL	ESIWQN[115]FTDQKL	Y	R	12	2	3070.27	1508.72	1508.71	755.367	755.364	1508.71	755.365	-0.0012	0.0002492	26.31	16.425	0.9915	2	2	112	123	0	6N(0.9840)		TRUE	sp|P47820|ACE_RAT	P47820	ACE_RAT	Ace	4	58	3	Angiotensin-converting enzyme
ECAR170921R19211S18.35159.35159.2	E:\RawData\InVivoManuscript\ForManuscript-RatMouseBrain\Rat-Eclipse\Rat-OXY-chymotrypsin\MSFragger\Try1\Rat_OXY_chymotrypsin\interact-ECAR170921R19211S18.pep.xml	ADSYNSSAEVVMF	ADSYN[115]SSAEVVM[147]F	F	Q	13	2	2194.04	1435.58	1435.58	718.799	718.8	1435.58	718.798	0.0036	0.0002417	24.877	13.324	0.9899	2	1	56	68	0	12M(15.9949), 5N(0.9840)		TRUE	sp|P47820|ACE_RAT	P47820	ACE_RAT	Ace	4	58	3	Angiotensin-converting enzyme
ECAR170921R19211S14.25957.25957.2	E:\RawData\InVivoManuscript\ForManuscript-RatMouseBrain\Rat-Eclipse\Rat-OXY-trypsin\MSFragger\Try1\Rat_OXY_trypsin\interact-ECAR170921R19211S14.pep.xml	TFDVSNFQNSTIKR	TFDVSNFQN[115]STIKR	K	I	14	2	1717.32	1656.81	1656.81	829.414	829.413	1656.81	829.413	0.0007	0.001336	23.301	16.726	0.9873	2	0	712	725	0	9N(0.9840)		TRUE	sp|P47820|ACE_RAT	P47820	ACE_RAT	Ace	4	58	3	Angiotensin-converting enzyme
ECAR170921R19211S14.27838.27838.2	E:\RawData\InVivoManuscript\ForManuscript-RatMouseBrain\Rat-Eclipse\Rat-OXY-trypsin\MSFragger\Try1\Rat_OXY_trypsin\interact-ECAR170921R19211S14.pep.xml	GWNATHMFR	GWN[115]ATHMFR	K	V	9	2	1817.08	1119.49	1119.49	560.754	560.753	1119.49	560.753	-0.0004	0.001347	27.32	14.831	0.9872	2	0	322	330	0	3N(0.9840)		TRUE	sp|P47820|ACE_RAT	P47820	ACE_RAT	Ace	4	58	3	Angiotensin-converting enzyme
ECAR170921R19211S12.54338.54338.3	E:\RawData\InVivoManuscript\ForManuscript-RatMouseBrain\Rat-Eclipse\Rat-OXY-trypsin\MSFragger\Try1\Rat_OXY_trypsin\interact-ECAR170921R19211S12.pep.xml	ELYESIWQNFTDQK	ELYESIWQN[115]FTDQK	K	L	14	3	3245.09	1800.82	1800.82	601.282	601.281	1800.82	601.281	0	0.0004994	24.939	11.556	0.981	2	0	109	122	0	9N(0.9840)		TRUE	sp|P47820|ACE_RAT	P47820	ACE_RAT	Ace	4	58	3	Angiotensin-converting enzyme
ECAR170921R19211S12.27986.27986.2	E:\RawData\InVivoManuscript\ForManuscript-RatMouseBrain\Rat-Eclipse\Rat-OXY-trypsin\MSFragger\Try1\Rat_OXY_trypsin\interact-ECAR170921R19211S12.pep.xml	GWNATHMFR	GWN[115]ATHMFR	K	V	9	2	1823.91	1119.49	1119.49	560.754	560.753	1119.49	560.753	-0.0008	0.002673	26.992	14.488	0.9739	2	0	322	330	0	3N(0.9840)		TRUE	sp|P47820|ACE_RAT	P47820	ACE_RAT	Ace	4	58	3	Angiotensin-converting enzyme
ECAR170921R19211S10.02072.02072.2	E:\RawData\InVivoManuscript\ForManuscript-RatMouseBrain\Rat-Eclipse\Rat-OXY-trypsin\MSFragger\Try1\Rat_OXY_trypsin\interact-ECAR170921R19211S10.pep.xml	NKEVSNHTLK	NKEVSN[115]HTLK	K	Y	10	2	470.053	1169.6	1169.6	585.809	585.809	1169.6	585.809	-0.0009	0.00052	22.676	10.681	0.9623	2	1	696	705	0	6N(0.9840)		TRUE	sp|P47820|ACE_RAT	P47820	ACE_RAT	Ace	4	58	3	Angiotensin-converting enzyme
ECAR170921R19211S14.54053.54053.3	E:\RawData\InVivoManuscript\ForManuscript-RatMouseBrain\Rat-Eclipse\Rat-OXY-trypsin\MSFragger\Try1\Rat_OXY_trypsin\interact-ECAR170921R19211S14.pep.xml	ELYESIWQNFTDQK	ELYESIWQN[115]FTDQK	K	L	14	3	3232.76	1800.83	1800.82	601.282	601.281	1800.82	601.281	0.0007	0.003257	22.16	11.07	0.9442	2	0	109	122	0	9N(0.9840)		TRUE	sp|P47820|ACE_RAT	P47820	ACE_RAT	Ace	4	58	3	Angiotensin-converting enzyme
ECAR170921R19211S10.26413.26413.3	E:\RawData\InVivoManuscript\ForManuscript-RatMouseBrain\Rat-Eclipse\Rat-OXY-trypsin\MSFragger\Try1\Rat_OXY_trypsin\interact-ECAR170921R19211S10.pep.xml	TFDVSNFQNSTIKR	TFDVSNFQN[115]STIKR	K	I	14	3	1724.15	1656.81	1656.81	553.278	553.277	1656.81	553.278	-0.0003	0.01771	19.491	17.403	0.9368	2	0	712	725	0	9N(0.9840)		TRUE	sp|P47820|ACE_RAT	P47820	ACE_RAT	Ace	4	58	3	Angiotensin-converting enzyme
ECAR170921R19211S06.28471.28471.2	E:\RawData\InVivoManuscript\ForManuscript-RatMouseBrain\Rat-Eclipse\Rat-OXY-trypsin\MSFragger\Try1\Rat_OXY_trypsin\interact-ECAR170921R19211S06.pep.xml	GWNATHMFR	GWN[115]ATHMFR	K	V	9	2	1846.64	1119.49	1119.49	560.754	560.755	1119.49	560.753	0.0024	0.01466	22.703	14.366	0.9348	2	0	322	330	0	3N(0.9840)		TRUE	sp|P47820|ACE_RAT	P47820	ACE_RAT	Ace	4	58	3	Angiotensin-converting enzyme
ECAR170921R19211S10.26920.26920.2	E:\RawData\InVivoManuscript\ForManuscript-RatMouseBrain\Rat-Eclipse\Rat-OXY-trypsin\MSFragger\Try1\Rat_OXY_trypsin\interact-ECAR170921R19211S10.pep.xml	LQYNSLLSNMSR	LQYNSLLSN[115]M[147]SR	R	I	12	2	1750.91	1441.69	1441.68	721.852	721.85	1441.69	721.851	-0.0025	0.004468	20.663	12.414	0.9337	2	0	144	155	0	10M(15.9949), 9N(0.9840)		TRUE	sp|P47820|ACE_RAT	P47820	ACE_RAT	Ace	4	58	3	Angiotensin-converting enzyme
ECAR170921R19211S06.04334.04334.2	E:\RawData\InVivoManuscript\ForManuscript-RatMouseBrain\Rat-Eclipse\Rat-OXY-trypsin\MSFragger\Try1\Rat_OXY_trypsin\interact-ECAR170921R19211S06.pep.xml	NETHFDAGAK	N[115]ETHFDAGAK	R	F	10	2	582.609	1089.47	1089.47	545.743	545.743	1089.47	545.744	-0.0006	0.01724	15.554	0	0.9309	2	0	515	524	0	1N(0.9840)		TRUE	sp|P47820|ACE_RAT	P47820	ACE_RAT	Ace	4	58	3	Angiotensin-converting enzyme
ECAR170921R19211S12.50784.50784.3	E:\RawData\InVivoManuscript\ForManuscript-RatMouseBrain\Rat-Eclipse\Rat-OXY-trypsin\MSFragger\Try1\Rat_OXY_trypsin\interact-ECAR170921R19211S12.pep.xml	AKELYESIWQNFTDQK	AKELYESIWQN[115]FTDQK	K	L	16	3	3048.46	1999.95	1999.95	667.658	667.658	1999.95	667.658	-0.0007	0.0003842	27.669	13.903	0.9121	2	1	107	122	0	11N(0.9840)		TRUE	sp|P47820|ACE_RAT	P47820	ACE_RAT	Ace	4	58	3	Angiotensin-converting enzyme
ECAR170921R19211S08.39134.39134.2	E:\RawData\InVivoManuscript\ForManuscript-RatMouseBrain\Rat-Eclipse\Rat-OXY-chymotrypsin\MSFragger\Try1\Rat_OXY_chymotrypsin\interact-ECAR170921R19211S08.pep.xml	HYNTNITIEGSKILL	HYNTN[115]ITIEGSKILL	W	Q	15	2	2406.82	1715.91	1715.91	858.96	858.963	1715.91	858.962	0.0025	0.001101	26.353	24.451	0.8984	2	1	679	693	0	5N(0.9840)		TRUE	sp|P47820|ACE_RAT	P47820	ACE_RAT	Ace	4	58	3	Angiotensin-converting enzyme
ECAR170921R19211S18.44226.44226.2	E:\RawData\InVivoManuscript\ForManuscript-RatMouseBrain\Rat-Eclipse\Rat-OXY-chymotrypsin\MSFragger\Try1\Rat_OXY_chymotrypsin\interact-ECAR170921R19211S18.pep.xml	NSLLSNMSRIY	NSLLSN[115]MSRIY	Y	S	11	2	2673.63	1297.64	1297.63	649.825	649.824	1297.63	649.824	-0.0002	0.01587	22.083	15.163	0.8701	2	1	147	157	0	6N(0.9840)		TRUE	sp|P47820|ACE_RAT	P47820	ACE_RAT	Ace	4	58	3	Angiotensin-converting enzyme
ECAR170921R19211S16.39271.39271.2	E:\RawData\InVivoManuscript\ForManuscript-RatMouseBrain\Rat-Eclipse\Rat-OXY-chymotrypsin\MSFragger\Try1\Rat_OXY_chymotrypsin\interact-ECAR170921R19211S16.pep.xml	HYNTNITIEGSKILL	HYNTN[115]ITIEGSKILL	W	Q	15	2	2408.55	1715.91	1715.91	858.961	858.963	1715.91	858.962	0.0013	0.003005	22.708	20.552	0.8605	2	1	679	693	0	5N(0.9840)		TRUE	sp|P47820|ACE_RAT	P47820	ACE_RAT	Ace	4	58	3	Angiotensin-converting enzyme
ECAR170921R19211S18.59330.59330.2	E:\RawData\InVivoManuscript\ForManuscript-RatMouseBrain\Rat-Eclipse\Rat-OXY-chymotrypsin\MSFragger\Try1\Rat_OXY_chymotrypsin\interact-ECAR170921R19211S18.pep.xml	GLLPVPPEFWNKSML	GLLPVPPEFWN[115]KSML	L	E	15	2	3491.72	1727.9	1727.9	864.957	864.955	1727.9	864.955	0.0006	0.002977	23.618	14.686	0.8525	2	2	938	952	0	11N(0.9840)		TRUE	sp|P47820|ACE_RAT	P47820	ACE_RAT	Ace	4	58	3	Angiotensin-converting enzyme
ECAR170921R19211S06.42955.42955.2	E:\RawData\InVivoManuscript\ForManuscript-RatMouseBrain\Rat-Eclipse\Rat-OXY-trypsin\MSFragger\Try1\Rat_OXY_trypsin\interact-ECAR170921R19211S06.pep.xml	IAQNFSLQEIQNATIK	IAQN[115]FSLQEIQN[115]ATIK	K	R	16	2	2624.89	1818.94	1818.94	910.476	910.476	1818.94	910.475	0.0017	3.615e-07	28.013	18.335	1	2	0	79	94	0	12N(0.9840), 4N(0.9840)		TRUE	sp|Q5EGZ1|ACE2_RAT	Q5EGZ1	ACE2_RAT	Ace2	5	28	4	Angiotensin-converting enzyme 2
ECAR170921R19211S10.38557.38557.2	E:\RawData\InVivoManuscript\ForManuscript-RatMouseBrain\Rat-Eclipse\Rat-OXY-trypsin\MSFragger\Try1\Rat_OXY_trypsin\interact-ECAR170921R19211S10.pep.xml	IAQNFSLQEIQNATIKR	IAQN[115]FSLQEIQN[115]ATIKR	K	Q	17	2	2361.28	1975.04	1975.05	988.528	988.53	1975.04	988.526	0.0079	2.468e-05	36.168	24.323	1	2	0	79	95	0	12N(0.9840), 4N(0.9840)		TRUE	sp|Q5EGZ1|ACE2_RAT	Q5EGZ1	ACE2_RAT	Ace2	5	28	4	Angiotensin-converting enzyme 2
ECAR170921R19211S10.43110.43110.2	E:\RawData\InVivoManuscript\ForManuscript-RatMouseBrain\Rat-Eclipse\Rat-OXY-trypsin\MSFragger\Try1\Rat_OXY_trypsin\interact-ECAR170921R19211S10.pep.xml	IAQNFSLQEIQNATIK	IAQN[115]FSLQEIQN[115]ATIK	K	R	16	2	2602.83	1818.94	1818.94	910.477	910.477	1818.94	910.475	0.0024	2.939e-06	45.726	20.776	1	2	0	79	94	0	12N(0.9840), 4N(0.9840)		TRUE	sp|Q5EGZ1|ACE2_RAT	Q5EGZ1	ACE2_RAT	Ace2	5	28	4	Angiotensin-converting enzyme 2
ECAR170921R19211S12.38163.38163.2	E:\RawData\InVivoManuscript\ForManuscript-RatMouseBrain\Rat-Eclipse\Rat-OXY-trypsin\MSFragger\Try1\Rat_OXY_trypsin\interact-ECAR170921R19211S12.pep.xml	IAQNFSLQEIQNATIKR	IAQN[115]FSLQEIQN[115]ATIKR	K	Q	17	2	2363.87	1975.04	1975.04	988.527	988.526	1975.04	988.526	-0.0004	1.725e-06	33.544	30.767	1	2	0	79	95	0	12N(0.9840), 4N(0.9840)		TRUE	sp|Q5EGZ1|ACE2_RAT	Q5EGZ1	ACE2_RAT	Ace2	5	28	4	Angiotensin-converting enzyme 2
ECAR170921R19211S12.38538.38538.2	E:\RawData\InVivoManuscript\ForManuscript-RatMouseBrain\Rat-Eclipse\Rat-OXY-trypsin\MSFragger\Try1\Rat_OXY_trypsin\interact-ECAR170921R19211S12.pep.xml	IAQNFSLQEIQNATIKR	IAQN[115]FSLQEIQN[115]ATIKR	K	Q	17	2	2383.81	1976.04	1976.04	989.028	989.028	1975.04	988.526	1.0042	9.297e-06	42.763	26.195	1	2	0	79	95	0	12N(0.9840), 4N(0.9840)		TRUE	sp|Q5EGZ1|ACE2_RAT	Q5EGZ1	ACE2_RAT	Ace2	5	28	4	Angiotensin-converting enzyme 2
ECAR170921R19211S12.42703.42703.2	E:\RawData\InVivoManuscript\ForManuscript-RatMouseBrain\Rat-Eclipse\Rat-OXY-trypsin\MSFragger\Try1\Rat_OXY_trypsin\interact-ECAR170921R19211S12.pep.xml	IAQNFSLQEIQNATIK	IAQN[115]FSLQEIQN[115]ATIK	K	R	16	2	2607.78	1818.94	1818.94	910.477	910.478	1818.94	910.475	0.0048	2.368e-05	41.262	18.7	1	2	0	79	94	0	12N(0.9840), 4N(0.9840)		TRUE	sp|Q5EGZ1|ACE2_RAT	Q5EGZ1	ACE2_RAT	Ace2	5	28	4	Angiotensin-converting enzyme 2
ECAR170921R19211S14.42510.42510.2	E:\RawData\InVivoManuscript\ForManuscript-RatMouseBrain\Rat-Eclipse\Rat-OXY-trypsin\MSFragger\Try1\Rat_OXY_trypsin\interact-ECAR170921R19211S14.pep.xml	IAQNFSLQEIQNATIK	IAQN[115]FSLQEIQN[115]ATIK	K	R	16	2	2600.78	1818.94	1818.94	910.476	910.477	1818.94	910.475	0.0041	3.38e-07	46.561	22.641	1	2	0	79	94	0	12N(0.9840), 4N(0.9840)		TRUE	sp|Q5EGZ1|ACE2_RAT	Q5EGZ1	ACE2_RAT	Ace2	5	28	4	Angiotensin-converting enzyme 2
ECAR170921R19211S14.43570.43570.3	E:\RawData\InVivoManuscript\ForManuscript-RatMouseBrain\Rat-Eclipse\Rat-OXY-trypsin\MSFragger\Try1\Rat_OXY_trypsin\interact-ECAR170921R19211S14.pep.xml	FNQEAEDLSYQSSLASWNYNTNITEENAQK	FNQEAEDLSYQSSLASWNYN[115]TNITEENAQK	K	M	30	3	2657.57	3495.54	3495.54	1166.19	1166.19	3494.54	1165.85	1.0004	8.822e-07	39.284	36.832	1	2	0	32	61	0	20N(0.9840)		TRUE	sp|Q5EGZ1|ACE2_RAT	Q5EGZ1	ACE2_RAT	Ace2	5	28	4	Angiotensin-converting enzyme 2
EN61090421R18077S02.41222.41222.2	E:\RawData\InVivoManuscript\ForManuscript-RatMouseBrain\Rat-Eclipse\Rat-OXY-trypsin\MSFragger\Try1\Rat_OXY_trypsin\interact-EN61090421R18077S02.pep.xml	IAQNFSLQEIQNATIKR	IAQN[115]FSLQEIQN[115]ATIKR	K	Q	17	2	2517.07	1975.06	1975.05	988.536	988.532	1975.04	988.526	0.012	6.313e-08	49.018	23.841	1	2	0	79	95	0	12N(0.9840), 4N(0.9840)		TRUE	sp|Q5EGZ1|ACE2_RAT	Q5EGZ1	ACE2_RAT	Ace2	5	28	4	Angiotensin-converting enzyme 2
EN61090421R18077S02.45089.45089.2	E:\RawData\InVivoManuscript\ForManuscript-RatMouseBrain\Rat-Eclipse\Rat-OXY-trypsin\MSFragger\Try1\Rat_OXY_trypsin\interact-EN61090421R18077S02.pep.xml	IAQNFSLQEIQNATIK	IAQN[115]FSLQEIQN[115]ATIK	K	R	16	2	2731.19	1818.95	1818.95	910.484	910.481	1818.94	910.475	0.0113	2.133e-08	54.299	27.764	1	2	0	79	94	0	12N(0.9840), 4N(0.9840)		TRUE	sp|Q5EGZ1|ACE2_RAT	Q5EGZ1	ACE2_RAT	Ace2	5	28	4	Angiotensin-converting enzyme 2
EN61090421R18077S02.59840.59840.2	E:\RawData\InVivoManuscript\ForManuscript-RatMouseBrain\Rat-Eclipse\Rat-OXY-trypsin\MSFragger\Try1\Rat_OXY_trypsin\interact-EN61090421R18077S02.pep.xml	SIGLLPSNFQEDNETEINFLLK	SIGLLPSNFQEDN[115]ETEINFLLK	K	Q	22	2	3555.36	2521.28	2521.28	1261.65	1261.65	2521.26	1261.64	0.0183	7.238e-08	27.703	25.646	1	2	0	420	441	0	13N(0.9840)		TRUE	sp|Q5EGZ1|ACE2_RAT	Q5EGZ1	ACE2_RAT	Ace2	5	28	4	Angiotensin-converting enzyme 2
EN61090421R18077S02.59860.59860.3	E:\RawData\InVivoManuscript\ForManuscript-RatMouseBrain\Rat-Eclipse\Rat-OXY-trypsin\MSFragger\Try1\Rat_OXY_trypsin\interact-EN61090421R18077S02.pep.xml	SIGLLPSNFQEDNETEINFLLK	SIGLLPSNFQEDN[115]ETEINFLLK	K	Q	22	3	3556.46	2521.28	2521.27	841.435	841.431	2521.26	841.427	0.0119	1.702e-06	39.358	34.388	1	2	0	420	441	0	13N(0.9840)		TRUE	sp|Q5EGZ1|ACE2_RAT	Q5EGZ1	ACE2_RAT	Ace2	5	28	4	Angiotensin-converting enzyme 2
EN61090421R18077S02.59954.59954.2	E:\RawData\InVivoManuscript\ForManuscript-RatMouseBrain\Rat-Eclipse\Rat-OXY-trypsin\MSFragger\Try1\Rat_OXY_trypsin\interact-EN61090421R18077S02.pep.xml	SIGLLPSNFQEDNETEINFLLK	SIGLLPSNFQEDN[115]ETEINFLLK	K	Q	22	2	3561.62	2522.29	2522.29	1262.15	1262.15	2521.26	1261.64	1.029	6.617e-06	27.872	27.514	1	2	0	420	441	0	13N(0.9840)		TRUE	sp|Q5EGZ1|ACE2_RAT	Q5EGZ1	ACE2_RAT	Ace2	5	28	4	Angiotensin-converting enzyme 2
ECAR170921R19211S08.36596.36596.2	E:\RawData\InVivoManuscript\ForManuscript-RatMouseBrain\Rat-Eclipse\Rat-OXY-chymotrypsin\MSFragger\Try1\Rat_OXY_chymotrypsin\interact-ECAR170921R19211S08.pep.xml	SAFYEEQSKIAQNF	SAFYEEQSKIAQN[115]F	W	S	14	2	2272.82	1661.76	1661.76	831.886	831.886	1661.76	831.886	-0.0001	5.854e-06	30.956	20.354	1	2	1	70	83	0	13N(0.9840)		TRUE	sp|Q5EGZ1|ACE2_RAT	Q5EGZ1	ACE2_RAT	Ace2	5	28	4	Angiotensin-converting enzyme 2
ECAR170921R19211S18.42168.42168.2	E:\RawData\InVivoManuscript\ForManuscript-RatMouseBrain\Rat-Eclipse\Rat-OXY-chymotrypsin\MSFragger\Try1\Rat_OXY_chymotrypsin\interact-ECAR170921R19211S18.pep.xml	LQKPNIDVTDAMVNQSW	LQKPNIDVTDAMVN[115]QSW	F	D	17	2	2564.32	1958.95	1958.94	980.48	980.479	1958.94	980.478	0.0024	3.534e-06	33.217	22.186	1	2	0	286	302	0	14N(0.9840)		TRUE	sp|Q5EGZ1|ACE2_RAT	Q5EGZ1	ACE2_RAT	Ace2	5	28	4	Angiotensin-converting enzyme 2
ECAR170921R19211S14.37973.37973.2	E:\RawData\InVivoManuscript\ForManuscript-RatMouseBrain\Rat-Eclipse\Rat-OXY-trypsin\MSFragger\Try1\Rat_OXY_trypsin\interact-ECAR170921R19211S14.pep.xml	IAQNFSLQEIQNATIKR	IAQN[115]FSLQEIQN[115]ATIKR	K	Q	17	2	2357.88	1976.04	1976.04	989.028	989.028	1975.04	988.526	1.0036	1.509e-05	35.054	28.362	0.9998	2	0	79	95	0	12N(0.9840), 4N(0.9840)		TRUE	sp|Q5EGZ1|ACE2_RAT	Q5EGZ1	ACE2_RAT	Ace2	5	28	4	Angiotensin-converting enzyme 2
ECAR170921R19211S16.27617.27617.2	E:\RawData\InVivoManuscript\ForManuscript-RatMouseBrain\Rat-Eclipse\Rat-OXY-chymotrypsin\MSFragger\Try1\Rat_OXY_chymotrypsin\interact-ECAR170921R19211S16.pep.xml	SLQEIQNATIKRQL	SLQEIQN[115]ATIKRQL	F	K	14	2	1798.5	1641.91	1641.91	821.963	821.961	1641.9	821.96	0.0031	0.0001723	31.564	20.526	0.9995	2	1	84	97	0	7N(0.9840)		TRUE	sp|Q5EGZ1|ACE2_RAT	Q5EGZ1	ACE2_RAT	Ace2	5	28	4	Angiotensin-converting enzyme 2
ECAR170921R19211S14.37986.37986.2	E:\RawData\InVivoManuscript\ForManuscript-RatMouseBrain\Rat-Eclipse\Rat-OXY-trypsin\MSFragger\Try1\Rat_OXY_trypsin\interact-ECAR170921R19211S14.pep.xml	IAQNFSLQEIQNATIKR	IAQN[115]FSLQEIQN[115]ATIKR	K	Q	17	2	2358.53	1975.03	1975.04	988.525	988.526	1975.04	988.526	0.0002	0.0003249	29.892	21.283	0.9987	2	0	79	95	0	12N(0.9840), 4N(0.9840)		TRUE	sp|Q5EGZ1|ACE2_RAT	Q5EGZ1	ACE2_RAT	Ace2	5	28	4	Angiotensin-converting enzyme 2
ECAR170921R19211S12.44426.44426.3	E:\RawData\InVivoManuscript\ForManuscript-RatMouseBrain\Rat-Eclipse\Rat-OXY-trypsin\MSFragger\Try1\Rat_OXY_trypsin\interact-ECAR170921R19211S12.pep.xml	EKNQTVPFGEADVWVSDLKPR	EKN[115]QTVPFGEADVWVSDLKPR	R	V	21	3	2701.3	2415.22	2415.21	806.08	806.078	2415.21	806.076	0.0046	8.413e-05	31.666	25.969	0.9909	2	1	658	678	0	3N(0.9840)		TRUE	sp|Q5EGZ1|ACE2_RAT	Q5EGZ1	ACE2_RAT	Ace2	5	28	4	Angiotensin-converting enzyme 2
ECAR170921R19211S16.36737.36737.2	E:\RawData\InVivoManuscript\ForManuscript-RatMouseBrain\Rat-Eclipse\Rat-OXY-chymotrypsin\MSFragger\Try1\Rat_OXY_chymotrypsin\interact-ECAR170921R19211S16.pep.xml	SAFYEEQSKIAQNF	SAFYEEQSKIAQN[115]F	W	S	14	2	2275.59	1661.76	1661.76	831.889	831.887	1661.76	831.886	0.0028	0.0005256	31.29	16.318	0.983	2	1	70	83	0	13N(0.9840)		TRUE	sp|Q5EGZ1|ACE2_RAT	Q5EGZ1	ACE2_RAT	Ace2	5	28	4	Angiotensin-converting enzyme 2
ECAR170921R19211S18.27443.27443.2	E:\RawData\InVivoManuscript\ForManuscript-RatMouseBrain\Rat-Eclipse\Rat-OXY-chymotrypsin\MSFragger\Try1\Rat_OXY_chymotrypsin\interact-ECAR170921R19211S18.pep.xml	SLQEIQNATIKRQL	SLQEIQN[115]ATIKRQL	F	K	14	2	1789.78	1641.91	1641.91	821.962	821.962	1641.9	821.96	0.0048	0.0006092	29.62	18.468	0.9426	2	1	84	97	0	7N(0.9840)		TRUE	sp|Q5EGZ1|ACE2_RAT	Q5EGZ1	ACE2_RAT	Ace2	5	28	4	Angiotensin-converting enzyme 2
ECAR170921R19211S14.44211.44211.3	E:\RawData\InVivoManuscript\ForManuscript-RatMouseBrain\Rat-Eclipse\Rat-OXY-trypsin\MSFragger\Try1\Rat_OXY_trypsin\interact-ECAR170921R19211S14.pep.xml	EKNQTVPFGEADVWVSDLKPR	EKN[115]QTVPFGEADVWVSDLKPR	R	V	21	3	2692.06	2415.21	2415.21	806.077	806.076	2415.21	806.076	-0.0009	0.0003894	30.453	24.374	0.9357	2	1	658	678	0	3N(0.9840)		TRUE	sp|Q5EGZ1|ACE2_RAT	Q5EGZ1	ACE2_RAT	Ace2	5	28	4	Angiotensin-converting enzyme 2
ECAR170921R19211S08.27530.27530.2	E:\RawData\InVivoManuscript\ForManuscript-RatMouseBrain\Rat-Eclipse\Rat-OXY-chymotrypsin\MSFragger\Try1\Rat_OXY_chymotrypsin\interact-ECAR170921R19211S08.pep.xml	SLQEIQNATIKRQL	SLQEIQN[115]ATIKRQL	F	K	14	2	1798.39	1641.91	1641.91	821.96	821.96	1641.9	821.96	0.0013	0.0008983	31.511	18.742	0.9315	2	1	84	97	0	7N(0.9840)		TRUE	sp|Q5EGZ1|ACE2_RAT	Q5EGZ1	ACE2_RAT	Ace2	5	28	4	Angiotensin-converting enzyme 2
EN61090421R18077S02.47999.47999.3	E:\RawData\InVivoManuscript\ForManuscript-RatMouseBrain\Rat-Eclipse\Rat-OXY-trypsin\MSFragger\Try1\Rat_OXY_trypsin\interact-EN61090421R18077S02.pep.xml	EKNQTVPFGEADVWVSDLKPR	EKN[115]QTVPFGEADVWVSDLKPR	R	V	21	3	2893.2	2415.23	2415.21	806.085	806.077	2415.21	806.076	0.0029	0.0006609	27.678	23.821	0.9004	2	1	658	678	0	3N(0.9840)		TRUE	sp|Q5EGZ1|ACE2_RAT	Q5EGZ1	ACE2_RAT	Ace2	5	28	4	Angiotensin-converting enzyme 2
ECAR170921R19211S06.38578.38578.3	E:\RawData\InVivoManuscript\ForManuscript-RatMouseBrain\Rat-Eclipse\Rat-OXY-trypsin\MSFragger\Try1\Rat_OXY_trypsin\interact-ECAR170921R19211S06.pep.xml	IAQNFSLQEIQNATIKR	IAQN[115]FSLQEIQN[115]ATIKR	K	Q	17	3	2387.43	1975.04	1975.04	659.353	659.354	1975.04	659.353	0.0022	0.01572	19.59	9.786	0.873	2	0	79	95	0	12N(0.9840), 4N(0.9840)		TRUE	sp|Q5EGZ1|ACE2_RAT	Q5EGZ1	ACE2_RAT	Ace2	5	28	4	Angiotensin-converting enzyme 2
ECAR170921R19211S18.36558.36558.2	E:\RawData\InVivoManuscript\ForManuscript-RatMouseBrain\Rat-Eclipse\Rat-OXY-chymotrypsin\MSFragger\Try1\Rat_OXY_chymotrypsin\interact-ECAR170921R19211S18.pep.xml	SAFYEEQSKIAQNF	SAFYEEQSKIAQN[115]F	W	S	14	2	2267.91	1661.76	1661.76	831.887	831.889	1661.76	831.886	0.0053	0.008747	24.922	16.378	0.8631	2	1	70	83	0	13N(0.9840)		TRUE	sp|Q5EGZ1|ACE2_RAT	Q5EGZ1	ACE2_RAT	Ace2	5	28	4	Angiotensin-converting enzyme 2
ECAR170921R19211S10.44879.44879.3	E:\RawData\InVivoManuscript\ForManuscript-RatMouseBrain\Rat-Eclipse\Rat-OXY-trypsin\MSFragger\Try1\Rat_OXY_trypsin\interact-ECAR170921R19211S10.pep.xml	EKNQTVPFGEADVWVSDLKPR	EKN[115]QTVPFGEADVWVSDLKPR	R	V	21	3	2697.13	2415.21	2415.21	806.077	806.077	2415.21	806.076	0.0029	0.002183	28.112	23.534	0.7921	2	1	658	678	0	3N(0.9840)		TRUE	sp|Q5EGZ1|ACE2_RAT	Q5EGZ1	ACE2_RAT	Ace2	5	28	4	Angiotensin-converting enzyme 2
ECAR170921R19211S12.44424.44424.4	E:\RawData\InVivoManuscript\ForManuscript-RatMouseBrain\Rat-Eclipse\Rat-OXY-trypsin\MSFragger\Try1\Rat_OXY_trypsin\interact-ECAR170921R19211S12.pep.xml	EKNQTVPFGEADVWVSDLKPR	EKN[115]QTVPFGEADVWVSDLKPR	R	V	21	4	2701.19	2415.21	2415.21	604.811	604.81	2415.21	604.809	0.0022	0.3286	16.446	10.57	0.7657	2	1	658	678	0	3N(0.9840)		TRUE	sp|Q5EGZ1|ACE2_RAT	Q5EGZ1	ACE2_RAT	Ace2	5	28	4	Angiotensin-converting enzyme 2
EN61090421R18077S02.04826.04826.2	E:\RawData\InVivoManuscript\ForManuscript-RatMouseBrain\Rat-Eclipse\Rat-OXY-trypsin\MSFragger\Try1\Rat_OXY_trypsin\interact-EN61090421R18077S02.pep.xml	TVTSASNNETYCR	TVTSASN[115]NETYCR	K	S	13	2	606.277	1502.65	1502.64	752.331	752.329	1502.63	752.323	0.012	0.0006847	24.158	24.158	0.9909	2	0	185	197	0	12C(57.0214), 7N(0.9840)		TRUE	sp|O89039|ACKR3_RAT	O89039	ACKR3_RAT	Ackr3	6	1	4	Atypical chemokine receptor 3
ECAR170921R19211S06.22607.22607.4	E:\RawData\InVivoManuscript\ForManuscript-RatMouseBrain\Rat-Eclipse\Rat-OXY-trypsin\MSFragger\Try1\Rat_OXY_trypsin\interact-ECAR170921R19211S06.pep.xml	IRINTTSDEKDPTNPFR	IRIN[115]TTSDEKDPTNPFR	R	F	17	4	1535.9	2004	2003.99	502.006	502.005	2003.99	502.005	-0.0008	0.0009873	26.9	12.836	1	2	2	276	292	0	4N(0.9840)		TRUE	sp|Q10743|ADA10_RAT	Q10743	ADA10_RAT	Adam10	7	12	5	Disintegrin and metalloproteinase domain-containing protein 10
EN61090421R18077S02.41369.41369.2	E:\RawData\InVivoManuscript\ForManuscript-RatMouseBrain\Rat-Eclipse\Rat-OXY-trypsin\MSFragger\Try1\Rat_OXY_trypsin\interact-EN61090421R18077S02.pep.xml	INTTSDEKDPTNPFRFPNIGVEK	IN[115]TTSDEKDPTNPFRFPNIGVEK	R	F	23	2	2524.99	2619.31	2619.3	1310.66	1310.66	2619.28	1310.65	0.0197	0.0001783	28.419	20.047	0.9971	2	2	278	300	0	2N(0.9840)		TRUE	sp|Q10743|ADA10_RAT	Q10743	ADA10_RAT	Adam10	7	12	5	Disintegrin and metalloproteinase domain-containing protein 10
ECAR170921R19211S12.22083.22083.4	E:\RawData\InVivoManuscript\ForManuscript-RatMouseBrain\Rat-Eclipse\Rat-OXY-trypsin\MSFragger\Try1\Rat_OXY_trypsin\interact-ECAR170921R19211S12.pep.xml	IRINTTSDEKDPTNPFR	IRIN[115]TTSDEKDPTNPFR	R	F	17	4	1512.17	2003.99	2003.99	502.006	502.005	2003.99	502.005	-0.0003	0.01934	20.02	9.625	0.9833	2	2	276	292	0	4N(0.9840)		TRUE	sp|Q10743|ADA10_RAT	Q10743	ADA10_RAT	Adam10	7	12	5	Disintegrin and metalloproteinase domain-containing protein 10
ECAR170921R19211S14.21926.21926.3	E:\RawData\InVivoManuscript\ForManuscript-RatMouseBrain\Rat-Eclipse\Rat-OXY-trypsin\MSFragger\Try1\Rat_OXY_trypsin\interact-ECAR170921R19211S14.pep.xml	IRINTTSDEKDPTNPFR	IRIN[115]TTSDEKDPTNPFR	R	F	17	3	1504.93	2003.99	2003.99	669.005	669.004	2003.99	669.004	-0.0023	0.000114	38.959	18.673	0.9734	2	2	276	292	0	4N(0.9840)		TRUE	sp|Q10743|ADA10_RAT	Q10743	ADA10_RAT	Adam10	7	12	5	Disintegrin and metalloproteinase domain-containing protein 10
ECAR170921R19211S14.21949.21949.4	E:\RawData\InVivoManuscript\ForManuscript-RatMouseBrain\Rat-Eclipse\Rat-OXY-trypsin\MSFragger\Try1\Rat_OXY_trypsin\interact-ECAR170921R19211S14.pep.xml	IRINTTSDEKDPTNPFR	IRIN[115]TTSDEKDPTNPFR	R	F	17	4	1506.14	2003.99	2003.99	502.005	502.005	2003.99	502.005	-0.0014	0.03646	16.776	9.966	0.973	2	2	276	292	0	4N(0.9840)		TRUE	sp|Q10743|ADA10_RAT	Q10743	ADA10_RAT	Adam10	7	12	5	Disintegrin and metalloproteinase domain-containing protein 10
EN61090421R18077S02.24918.24918.4	E:\RawData\InVivoManuscript\ForManuscript-RatMouseBrain\Rat-Eclipse\Rat-OXY-trypsin\MSFragger\Try1\Rat_OXY_trypsin\interact-EN61090421R18077S02.pep.xml	IRINTTSDEKDPTNPFR	IRIN[115]TTSDEKDPTNPFR	R	F	17	4	1641.16	2004.01	2004	502.01	502.008	2003.99	502.005	0.01	0.0212	20.895	10.951	0.9461	2	2	276	292	0	4N(0.9840)		TRUE	sp|Q10743|ADA10_RAT	Q10743	ADA10_RAT	Adam10	7	12	5	Disintegrin and metalloproteinase domain-containing protein 10
ECAR170921R19211S10.37997.37997.3	E:\RawData\InVivoManuscript\ForManuscript-RatMouseBrain\Rat-Eclipse\Rat-OXY-trypsin\MSFragger\Try1\Rat_OXY_trypsin\interact-ECAR170921R19211S10.pep.xml	INTTSDEKDPTNPFRFPNIGVEK	IN[115]TTSDEKDPTNPFRFPNIGVEK	R	F	23	3	2331.84	2619.29	2619.29	874.103	874.103	2619.28	874.101	0.0043	0.0002575	28.9	22.859	0.9375	2	2	278	300	0	2N(0.9840)		TRUE	sp|Q10743|ADA10_RAT	Q10743	ADA10_RAT	Adam10	7	12	5	Disintegrin and metalloproteinase domain-containing protein 10
ECAR170921R19211S18.42406.42406.2	E:\RawData\InVivoManuscript\ForManuscript-RatMouseBrain\Rat-Eclipse\Rat-OXY-chymotrypsin\MSFragger\Try1\Rat_OXY_chymotrypsin\interact-ECAR170921R19211S18.pep.xml	SLCSIRNISQVL	SLCSIRN[115]ISQVL	F	E	12	2	2576.89	1389.73	1389.73	695.874	695.872	1389.73	695.871	0.0006	0.01441	23.503	15.937	0.876	2	1	434	445	0	3C(57.0214), 7N(0.9840)		TRUE	sp|Q10743|ADA10_RAT	Q10743	ADA10_RAT	Adam10	7	12	5	Disintegrin and metalloproteinase domain-containing protein 10
ECAR170921R19211S10.22362.22362.4	E:\RawData\InVivoManuscript\ForManuscript-RatMouseBrain\Rat-Eclipse\Rat-OXY-trypsin\MSFragger\Try1\Rat_OXY_trypsin\interact-ECAR170921R19211S10.pep.xml	IRINTTSDEKDPTNPFR	IRIN[115]TTSDEKDPTNPFR	R	F	17	4	1513.59	2003.99	2003.99	502.005	502.004	2003.99	502.005	-0.0035	0.07726	19.185	12.717	0.8488	2	2	276	292	0	4N(0.9840)		TRUE	sp|Q10743|ADA10_RAT	Q10743	ADA10_RAT	Adam10	7	12	5	Disintegrin and metalloproteinase domain-containing protein 10
ECAR170921R19211S10.22356.22356.3	E:\RawData\InVivoManuscript\ForManuscript-RatMouseBrain\Rat-Eclipse\Rat-OXY-trypsin\MSFragger\Try1\Rat_OXY_trypsin\interact-ECAR170921R19211S10.pep.xml	IRINTTSDEKDPTNPFR	IRIN[115]TTSDEKDPTNPFR	R	F	17	3	1513.27	2003.99	2003.99	669.004	669.005	2003.99	669.004	0.0008	0.002506	27.786	16.167	0.783	2	2	276	292	0	4N(0.9840)		TRUE	sp|Q10743|ADA10_RAT	Q10743	ADA10_RAT	Adam10	7	12	5	Disintegrin and metalloproteinase domain-containing protein 10
EN61090421R18077S02.41200.41200.3	E:\RawData\InVivoManuscript\ForManuscript-RatMouseBrain\Rat-Eclipse\Rat-OXY-trypsin\MSFragger\Try1\Rat_OXY_trypsin\interact-EN61090421R18077S02.pep.xml	INTTSDEKDPTNPFRFPNIGVEK	IN[115]TTSDEKDPTNPFRFPNIGVEK	R	F	23	3	2515.86	2619.31	2619.29	874.111	874.104	2619.28	874.101	0.0068	0.004263	30.534	28.492	0.7683	2	2	278	300	0	2N(0.9840)		TRUE	sp|Q10743|ADA10_RAT	Q10743	ADA10_RAT	Adam10	7	12	5	Disintegrin and metalloproteinase domain-containing protein 10
ECAR170921R19211S14.17128.17128.2	E:\RawData\InVivoManuscript\ForManuscript-RatMouseBrain\Rat-Eclipse\Rat-OXY-trypsin\MSFragger\Try1\Rat_OXY_trypsin\interact-ECAR170921R19211S14.pep.xml	INTTSDEKDPTNPFR	IN[115]TTSDEKDPTNPFR	R	F	15	2	1253.74	1734.81	1734.81	868.412	868.412	1734.81	868.41	0.0026	0.001859	27.175	24.603	0.7627	2	1	278	292	0	2N(0.9840)		TRUE	sp|Q10743|ADA10_RAT	Q10743	ADA10_RAT	Adam10	7	12	5	Disintegrin and metalloproteinase domain-containing protein 10
ECAR170921R19211S14.53135.53135.3	E:\RawData\InVivoManuscript\ForManuscript-RatMouseBrain\Rat-Eclipse\Rat-OXY-trypsin\MSFragger\Try1\Rat_OXY_trypsin\interact-ECAR170921R19211S14.pep.xml	CGNGYVEDGEECDCGEPEECTNR	CGN[115]GYVEDGEECDCGEPEECTNR	K	C	23	3	3181.81	2736.94	2736.94	913.32	913.319	2735.93	912.984	1.0048	0.0002767	15.732	11.856	0.9869	2	0	425	447	0	12C(57.0214), 14C(57.0214), 1C(57.0214), 20C(57.0214), 3N(0.9840)		TRUE	tr|A0A8I6AGQ6|A0A8I6AGQ6_RAT	A0A8I6AGQ6	A0A8I6AGQ6_RAT	Adam12	8	1	5	ADAM metallopeptidase domain 12
ECAR170921R19211S10.53870.53870.2	E:\RawData\InVivoManuscript\ForManuscript-RatMouseBrain\Rat-Eclipse\Rat-OXY-trypsin\MSFragger\Try1\Rat_OXY_trypsin\interact-ECAR170921R19211S10.pep.xml	SCIMEASTDFLPGLNFSNCSR	SCIMEASTDFLPGLNFSN[115]CSR	K	W	21	2	3179.74	2406.03	2406.04	1204.02	1204.03	2406.03	1204.02	0.0083	2.682e-07	32.91	30.546	1	2	0	377	397	0	18N(0.9840), 19C(57.0214), 2C(57.0214)		TRUE	sp|Q9QYV0|ADA15_RAT	Q9QYV0	ADA15_RAT	Adam15	9	7	6	Disintegrin and metalloproteinase domain-containing protein 15
ECAR170921R19211S12.53358.53358.2	E:\RawData\InVivoManuscript\ForManuscript-RatMouseBrain\Rat-Eclipse\Rat-OXY-trypsin\MSFragger\Try1\Rat_OXY_trypsin\interact-ECAR170921R19211S12.pep.xml	SCIMEASTDFLPGLNFSNCSR	SCIMEASTDFLPGLNFSN[115]CSR	K	W	21	2	3191.25	2406.02	2406.03	1204.02	1204.02	2406.03	1204.02	0.0046	1.724e-09	46.645	39.191	1	2	0	377	397	0	18N(0.9840), 19C(57.0214), 2C(57.0214)		TRUE	sp|Q9QYV0|ADA15_RAT	Q9QYV0	ADA15_RAT	Adam15	9	7	6	Disintegrin and metalloproteinase domain-containing protein 15
EN61090421R18077S02.55629.55629.2	E:\RawData\InVivoManuscript\ForManuscript-RatMouseBrain\Rat-Eclipse\Rat-OXY-trypsin\MSFragger\Try1\Rat_OXY_trypsin\interact-EN61090421R18077S02.pep.xml	SCIMEASTDFLPGLNFSNCSR	SCIMEASTDFLPGLNFSN[115]CSR	K	W	21	2	3320.05	2407.06	2407.06	1204.54	1204.54	2406.03	1204.02	1.0324	2.078e-08	51.79	39.316	1	2	0	377	397	0	18N(0.9840), 19C(57.0214), 2C(57.0214)		TRUE	sp|Q9QYV0|ADA15_RAT	Q9QYV0	ADA15_RAT	Adam15	9	7	6	Disintegrin and metalloproteinase domain-containing protein 15
EN61090421R18077S02.55635.55635.2	E:\RawData\InVivoManuscript\ForManuscript-RatMouseBrain\Rat-Eclipse\Rat-OXY-trypsin\MSFragger\Try1\Rat_OXY_trypsin\interact-EN61090421R18077S02.pep.xml	SCIMEASTDFLPGLNFSNCSR	SCIMEASTDFLPGLNFSN[115]CSR	K	W	21	2	3320.43	2406.05	2406.05	1204.03	1204.03	2406.03	1204.02	0.0258	7.214e-09	46.779	36.963	1	2	0	377	397	0	18N(0.9840), 19C(57.0214), 2C(57.0214)		TRUE	sp|Q9QYV0|ADA15_RAT	Q9QYV0	ADA15_RAT	Adam15	9	7	6	Disintegrin and metalloproteinase domain-containing protein 15
ECAR170921R19211S14.53163.53163.2	E:\RawData\InVivoManuscript\ForManuscript-RatMouseBrain\Rat-Eclipse\Rat-OXY-trypsin\MSFragger\Try1\Rat_OXY_trypsin\interact-ECAR170921R19211S14.pep.xml	SCIMEASTDFLPGLNFSNCSR	SCIMEASTDFLPGLNFSN[115]CSR	K	W	21	2	3183.41	2406.03	2406.03	1204.02	1204.02	2406.03	1204.02	0.0053	6.58e-05	30.227	27.728	0.9989	2	0	377	397	0	18N(0.9840), 19C(57.0214), 2C(57.0214)		TRUE	sp|Q9QYV0|ADA15_RAT	Q9QYV0	ADA15_RAT	Adam15	9	7	6	Disintegrin and metalloproteinase domain-containing protein 15
ECAR170921R19211S12.53686.53686.2	E:\RawData\InVivoManuscript\ForManuscript-RatMouseBrain\Rat-Eclipse\Rat-OXY-trypsin\MSFragger\Try1\Rat_OXY_trypsin\interact-ECAR170921R19211S12.pep.xml	SCIMEASTDFLPGLNFSNCSR	SCIMEASTDFLPGLNFSN[115]CSR	K	W	21	2	3209.38	2407.04	2407.04	1204.53	1204.53	2406.03	1204.02	1.0122	0.0003872	26.911	26.249	0.9782	2	0	377	397	0	18N(0.9840), 19C(57.0214), 2C(57.0214)		TRUE	sp|Q9QYV0|ADA15_RAT	Q9QYV0	ADA15_RAT	Adam15	9	7	6	Disintegrin and metalloproteinase domain-containing protein 15
ECAR170921R19211S12.53565.53565.3	E:\RawData\InVivoManuscript\ForManuscript-RatMouseBrain\Rat-Eclipse\Rat-OXY-trypsin\MSFragger\Try1\Rat_OXY_trypsin\interact-ECAR170921R19211S12.pep.xml	SCIMEASTDFLPGLNFSNCSR	SCIMEASTDFLPGLN[115]FSNCSR	K	W	21	3	3202.64	2406.04	2406.04	803.02	803.019	2406.03	803.017	0.0065	0.02969	21.16	21.095	0.8082	2	0	377	397	0	15N(0.9840), 19C(57.0214), 2C(57.0214)		TRUE	sp|Q9QYV0|ADA15_RAT	Q9QYV0	ADA15_RAT	Adam15	9	7	6	Disintegrin and metalloproteinase domain-containing protein 15
ECAR170921R19211S06.38189.38189.2	E:\RawData\InVivoManuscript\ForManuscript-RatMouseBrain\Rat-Eclipse\Rat-OXY-trypsin\MSFragger\Try1\Rat_OXY_trypsin\interact-ECAR170921R19211S06.pep.xml	NFQCVNASVLNYDCDIQGK	NFQCVN[115]ASVLNYDCDIQGK	R	C	19	2	2366.48	2244.98	2244.99	1123.5	1123.5	2244.98	1123.5	0.0078	8.333e-11	39.242	32.115	1	2	0	631	649	0	14C(57.0214), 4C(57.0214), 6N(0.9840)		TRUE	tr|A0A8I5Y224|A0A8I5Y224_RAT	A0A8I5Y224	A0A8I5Y224_RAT	Adam9	10	5	7	ADAM metallopeptidase domain 9
ECAR170921R19211S12.37997.37997.2	E:\RawData\InVivoManuscript\ForManuscript-RatMouseBrain\Rat-Eclipse\Rat-OXY-trypsin\MSFragger\Try1\Rat_OXY_trypsin\interact-ECAR170921R19211S12.pep.xml	NFQCVNASVLNYDCDIQGK	NFQCVN[115]ASVLNYDCDIQGK	R	C	19	2	2354.98	2245.99	2245.98	1124	1124	2244.98	1123.5	1.0017	7.161e-08	39.587	39.512	1	2	0	631	649	0	14C(57.0214), 4C(57.0214), 6N(0.9840)		TRUE	tr|A0A8I5Y224|A0A8I5Y224_RAT	A0A8I5Y224	A0A8I5Y224_RAT	Adam9	10	5	7	ADAM metallopeptidase domain 9
ECAR170921R19211S12.38011.38011.2	E:\RawData\InVivoManuscript\ForManuscript-RatMouseBrain\Rat-Eclipse\Rat-OXY-trypsin\MSFragger\Try1\Rat_OXY_trypsin\interact-ECAR170921R19211S12.pep.xml	NFQCVNASVLNYDCDIQGK	NFQCVN[115]ASVLNYDCDIQGK	R	C	19	2	2355.71	2244.98	2244.97	1123.5	1123.49	2244.98	1123.5	-0.0029	3.85e-11	53.883	43.601	1	2	0	631	649	0	14C(57.0214), 4C(57.0214), 6N(0.9840)		TRUE	tr|A0A8I5Y224|A0A8I5Y224_RAT	A0A8I5Y224	A0A8I5Y224_RAT	Adam9	10	5	7	ADAM metallopeptidase domain 9
ECAR170921R19211S14.37725.37725.2	E:\RawData\InVivoManuscript\ForManuscript-RatMouseBrain\Rat-Eclipse\Rat-OXY-trypsin\MSFragger\Try1\Rat_OXY_trypsin\interact-ECAR170921R19211S14.pep.xml	NFQCVNASVLNYDCDIQGK	NFQCVN[115]ASVLNYDCDIQGK	R	C	19	2	2344.6	2244.97	2244.98	1123.49	1123.5	2244.98	1123.5	0.0031	2.82e-08	38.996	34.852	1	2	0	631	649	0	14C(57.0214), 4C(57.0214), 6N(0.9840)		TRUE	tr|A0A8I5Y224|A0A8I5Y224_RAT	A0A8I5Y224	A0A8I5Y224_RAT	Adam9	10	5	7	ADAM metallopeptidase domain 9
EN61090421R18077S02.39672.39672.2	E:\RawData\InVivoManuscript\ForManuscript-RatMouseBrain\Rat-Eclipse\Rat-OXY-trypsin\MSFragger\Try1\Rat_OXY_trypsin\interact-EN61090421R18077S02.pep.xml	NFQCVNASVLNYDCDIQGK	NFQCVN[115]ASVLNYDCDIQGK	R	C	19	2	2432.72	2245	2244.99	1123.51	1123.5	2244.98	1123.5	0.0151	1.349e-11	56.391	43.61	1	2	0	631	649	0	14C(57.0214), 4C(57.0214), 6N(0.9840)		TRUE	tr|A0A8I5Y224|A0A8I5Y224_RAT	A0A8I5Y224	A0A8I5Y224_RAT	Adam9	10	5	7	ADAM metallopeptidase domain 9
EN61090421R18077S02.57507.57507.2	E:\RawData\InVivoManuscript\ForManuscript-RatMouseBrain\Rat-Eclipse\Rat-OXY-trypsin\MSFragger\Try1\Rat_OXY_trypsin\interact-EN61090421R18077S02.pep.xml	DAGAFAGYWNVTLIPEGAR	DAGAFAGYWN[115]VTLIPEGAR	R	H	19	2	3425.84	2007.99	2007.98	1005	1005	2007.97	1004.99	0.0109	2.288e-05	36.078	16.023	1	2	0	306	324	0	10N(0.9840)		TRUE	tr|A0A8I6GJQ1|A0A8I6GJQ1_RAT	A0A8I6GJQ1	A0A8I6GJQ1_RAT	Adamtsl5	11	1	7	ADAMTS-like 5
ECAR170921R19211S06.29331.29331.3	E:\RawData\InVivoManuscript\ForManuscript-RatMouseBrain\Rat-Eclipse\Rat-OXY-trypsin\MSFragger\Try1\Rat_OXY_trypsin\interact-ECAR170921R19211S06.pep.xml	MLNLTPSDVTACHLR	M[147]LN[115]LTPSDVTACHLR	R	Q	15	3	1892.7	1743.83	1743.83	582.284	582.285	1743.83	582.283	0.0048	0.005493	23.026	19.113	0.9003	2	0	774	788	0	12C(57.0214), 1M(15.9949), 3N(0.9840)		TRUE	sp|Q03343|ADCY6_RAT	Q03343	ADCY6_RAT	Adcy6	12	1	7	Adenylate cyclase type 6
ECAR170921R19211S10.62879.62879.3	E:\RawData\InVivoManuscript\ForManuscript-RatMouseBrain\Rat-Eclipse\Rat-OXY-trypsin\MSFragger\Try1\Rat_OXY_trypsin\interact-ECAR170921R19211S10.pep.xml	STLLLIPLFGIHYTVFAFSPENVSK	STLLLIPLFGIHYTVFAFSPEN[115]VSK	R	R	25	3	3667.31	2793.52	2793.52	932.181	932.179	2793.5	932.174	0.0168	0.001614	29.033	24.028	0.8577	2	0	409	433	0	22N(0.9840)		TRUE	sp|P32215|PACR_RAT	P32215	PACR_RAT	Adcyap1r1	13	1	7	Pituitary adenylate cyclase-activating polypeptide type I receptor
ECAR170921R19211S10.52982.52982.3	E:\RawData\InVivoManuscript\ForManuscript-RatMouseBrain\Rat-Eclipse\Rat-OXY-trypsin\MSFragger\Try1\Rat_OXY_trypsin\interact-ECAR170921R19211S10.pep.xml	GVATPVIFAGTSGCGVGNLTEPVAVSLR	GVATPVIFAGTSGCGVGN[115]LTEPVAVSLR	R	H	28	3	3131.81	2730.41	2730.42	911.144	911.146	2729.41	910.809	1.0119	0.0015	32.604	20.219	0.824	2	0	715	742	0	14C(57.0214), 18N(0.9840)		TRUE	tr|D4ADC7|D4ADC7_RAT	D4ADC7	D4ADC7_RAT	Adgra2	14	2	8	Adhesion G protein-coupled receptor A2
ECAR170921R19211S10.58400.58400.3	E:\RawData\InVivoManuscript\ForManuscript-RatMouseBrain\Rat-Eclipse\Rat-OXY-trypsin\MSFragger\Try1\Rat_OXY_trypsin\interact-ECAR170921R19211S10.pep.xml	VLYTFVLMPINASNALTLAHQLR	VLYTFVLM[147]PINASN[115]ALTLAHQLR	R	V	23	3	3426.01	2601.4	2601.4	868.141	868.14	2601.4	868.14	-0.0009	0.06234	19.057	19.054	0.7978	2	0	468	490	0	14N(0.9840), 8M(15.9949)		TRUE	tr|D4ADC7|D4ADC7_RAT	D4ADC7	D4ADC7_RAT	Adgra2	14	2	8	Adhesion G protein-coupled receptor A2
EN61090421R18077S02.32033.32033.2	E:\RawData\InVivoManuscript\ForManuscript-RatMouseBrain\Rat-Eclipse\Rat-OXY-trypsin\MSFragger\Try1\Rat_OXY_trypsin\interact-EN61090421R18077S02.pep.xml	DFNPATVNYTIQK	DFNPATVN[115]YTIQK	R	L	13	2	2019.6	1510.74	1510.73	756.379	756.372	1510.73	756.372	-0.0011	3.333e-06	29.428	15.916	1	2	0	375	387	0	8N(0.9840)		TRUE	tr|A0A0G2JSI4|A0A0G2JSI4_RAT	A0A0G2JSI4	A0A0G2JSI4_RAT	Adgre5	15	2	9	Adhesion G protein-coupled receptor E5
EN61090421R18077S02.30202.30202.2	E:\RawData\InVivoManuscript\ForManuscript-RatMouseBrain\Rat-Eclipse\Rat-OXY-trypsin\MSFragger\Try1\Rat_OXY_trypsin\interact-EN61090421R18077S02.pep.xml	LLANTSLNLEQK	LLAN[115]TSLNLEQK	K	R	12	2	1921.14	1343.74	1343.73	672.878	672.871	1343.73	672.872	-0.0018	0.0001224	31.34	24.307	0.9998	2	0	496	507	0	4N(0.9840)		TRUE	tr|A0A0G2JSI4|A0A0G2JSI4_RAT	A0A0G2JSI4	A0A0G2JSI4_RAT	Adgre5	15	2	9	Adhesion G protein-coupled receptor E5
ECAR170921R19211S06.25456.25456.2	E:\RawData\InVivoManuscript\ForManuscript-RatMouseBrain\Rat-Eclipse\Rat-OXY-trypsin\MSFragger\Try1\Rat_OXY_trypsin\interact-ECAR170921R19211S06.pep.xml	ANEQVIQNLNQTYK	ANEQVIQNLN[115]QTYK	K	M	14	2	1686.86	1662.82	1662.82	832.418	832.418	1662.82	832.418	0.0004	6.773e-05	37.002	32.04	1	2	0	245	258	0	10N(0.9840)		TRUE	sp|Q9WVT0|AGRF5_RAT	Q9WVT0	AGRF5_RAT	Adgrf5	16	60	10	Adhesion G protein-coupled receptor F5
ECAR170921R19211S06.39463.39463.2	E:\RawData\InVivoManuscript\ForManuscript-RatMouseBrain\Rat-Eclipse\Rat-OXY-trypsin\MSFragger\Try1\Rat_OXY_trypsin\interact-ECAR170921R19211S06.pep.xml	DIDVFCHFTNAANSSVR	DIDVFCHFTNAAN[115]SSVR	K	S	17	2	2435.3	1952.87	1952.88	977.44	977.445	1952.87	977.442	0.0064	2.213e-08	48.081	35.859	1	2	0	637	653	0	13N(0.9840), 6C(57.0214)		TRUE	sp|Q9WVT0|AGRF5_RAT	Q9WVT0	AGRF5_RAT	Adgrf5	16	60	10	Adhesion G protein-coupled receptor F5
ECAR170921R19211S06.39476.39476.3	E:\RawData\InVivoManuscript\ForManuscript-RatMouseBrain\Rat-Eclipse\Rat-OXY-trypsin\MSFragger\Try1\Rat_OXY_trypsin\interact-ECAR170921R19211S06.pep.xml	DIDVFCHFTNAANSSVR	DIDVFCHFTNAAN[115]SSVR	K	S	17	3	2435.98	1952.87	1952.87	651.963	651.965	1952.87	651.963	0.0031	7.029e-06	35.813	30.365	1	2	0	637	653	0	13N(0.9840), 6C(57.0214)		TRUE	sp|Q9WVT0|AGRF5_RAT	Q9WVT0	AGRF5_RAT	Adgrf5	16	60	10	Adhesion G protein-coupled receptor F5
ECAR170921R19211S10.25323.25323.2	E:\RawData\InVivoManuscript\ForManuscript-RatMouseBrain\Rat-Eclipse\Rat-OXY-trypsin\MSFragger\Try1\Rat_OXY_trypsin\interact-ECAR170921R19211S10.pep.xml	ANEQVIQNLNQTYK	ANEQVIQNLN[115]QTYK	K	M	14	2	1667.62	1662.82	1662.82	832.418	832.419	1662.82	832.418	0.0028	2.157e-05	39.233	34.331	1	2	0	245	258	0	10N(0.9840)		TRUE	sp|Q9WVT0|AGRF5_RAT	Q9WVT0	AGRF5_RAT	Adgrf5	16	60	10	Adhesion G protein-coupled receptor F5
ECAR170921R19211S10.32939.32939.2	E:\RawData\InVivoManuscript\ForManuscript-RatMouseBrain\Rat-Eclipse\Rat-OXY-trypsin\MSFragger\Try1\Rat_OXY_trypsin\interact-ECAR170921R19211S10.pep.xml	LLQQQSNQSSQFLQSVER	LLQQQSN[115]QSSQFLQSVER	K	F	18	2	2066.03	2120.06	2120.06	1061.04	1061.04	2120.05	1061.03	0.0136	3.905e-08	34.294	19.947	1	2	0	814	831	0	7N(0.9840)		TRUE	sp|Q9WVT0|AGRF5_RAT	Q9WVT0	AGRF5_RAT	Adgrf5	16	60	10	Adhesion G protein-coupled receptor F5
ECAR170921R19211S10.32940.32940.3	E:\RawData\InVivoManuscript\ForManuscript-RatMouseBrain\Rat-Eclipse\Rat-OXY-trypsin\MSFragger\Try1\Rat_OXY_trypsin\interact-ECAR170921R19211S10.pep.xml	LLQQQSNQSSQFLQSVER	LLQQQSN[115]QSSQFLQSVER	K	F	18	3	2066.09	2120.05	2120.05	707.692	707.691	2120.05	707.691	0.0022	2.893e-07	40.155	23.169	1	2	0	814	831	0	7N(0.9840)		TRUE	sp|Q9WVT0|AGRF5_RAT	Q9WVT0	AGRF5_RAT	Adgrf5	16	60	10	Adhesion G protein-coupled receptor F5
ECAR170921R19211S10.39523.39523.2	E:\RawData\InVivoManuscript\ForManuscript-RatMouseBrain\Rat-Eclipse\Rat-OXY-trypsin\MSFragger\Try1\Rat_OXY_trypsin\interact-ECAR170921R19211S10.pep.xml	DIDVFCHFTNAANSSVR	DIDVFCHFTNAAN[115]SSVR	K	S	17	2	2412.34	1952.87	1952.88	977.443	977.445	1952.87	977.442	0.0075	3.111e-10	56.341	48.779	1	2	0	637	653	0	13N(0.9840), 6C(57.0214)		TRUE	sp|Q9WVT0|AGRF5_RAT	Q9WVT0	AGRF5_RAT	Adgrf5	16	60	10	Adhesion G protein-coupled receptor F5
ECAR170921R19211S12.24959.24959.2	E:\RawData\InVivoManuscript\ForManuscript-RatMouseBrain\Rat-Eclipse\Rat-OXY-trypsin\MSFragger\Try1\Rat_OXY_trypsin\interact-ECAR170921R19211S12.pep.xml	ANEQVIQNLNQTYK	ANEQVIQNLN[115]QTYK	K	M	14	2	1663.55	1662.82	1662.83	832.418	832.421	1662.82	832.418	0.0056	4.123e-05	41.624	38.919	1	2	0	245	258	0	10N(0.9840)		TRUE	sp|Q9WVT0|AGRF5_RAT	Q9WVT0	AGRF5_RAT	Adgrf5	16	60	10	Adhesion G protein-coupled receptor F5
ECAR170921R19211S12.37056.37056.3	E:\RawData\InVivoManuscript\ForManuscript-RatMouseBrain\Rat-Eclipse\Rat-OXY-trypsin\MSFragger\Try1\Rat_OXY_trypsin\interact-ECAR170921R19211S12.pep.xml	KVVCDNNPISLNCCSENIANWSR	KVVCDNNPISLN[115]CCSENIAN[115]WSR	R	I	23	3	2304.67	2752.21	2752.21	918.409	918.41	2751.2	918.076	1.0043	1.685e-06	38.859	35.062	1	2	0	377	399	0	12N(0.9840), 13C(57.0214), 14C(57.0214), 20N(0.9840), 4C(57.0214)		TRUE	sp|Q9WVT0|AGRF5_RAT	Q9WVT0	AGRF5_RAT	Adgrf5	16	60	10	Adhesion G protein-coupled receptor F5
ECAR170921R19211S12.39099.39099.2	E:\RawData\InVivoManuscript\ForManuscript-RatMouseBrain\Rat-Eclipse\Rat-OXY-trypsin\MSFragger\Try1\Rat_OXY_trypsin\interact-ECAR170921R19211S12.pep.xml	DIDVFCHFTNAANSSVR	DIDVFCHFTNAAN[115]SSVR	K	S	17	2	2413.86	1952.87	1952.87	977.44	977.444	1952.87	977.442	0.0048	6.281e-09	51.196	41.344	1	2	0	637	653	0	13N(0.9840), 6C(57.0214)		TRUE	sp|Q9WVT0|AGRF5_RAT	Q9WVT0	AGRF5_RAT	Adgrf5	16	60	10	Adhesion G protein-coupled receptor F5
ECAR170921R19211S12.39125.39125.3	E:\RawData\InVivoManuscript\ForManuscript-RatMouseBrain\Rat-Eclipse\Rat-OXY-trypsin\MSFragger\Try1\Rat_OXY_trypsin\interact-ECAR170921R19211S12.pep.xml	DIDVFCHFTNAANSSVR	DIDVFCHFTNAAN[115]SSVR	K	S	17	3	2415.23	1952.87	1952.87	651.963	651.964	1952.87	651.963	0.0007	5.477e-07	42.829	35.465	1	2	0	637	653	0	13N(0.9840), 6C(57.0214)		TRUE	sp|Q9WVT0|AGRF5_RAT	Q9WVT0	AGRF5_RAT	Adgrf5	16	60	10	Adhesion G protein-coupled receptor F5
ECAR170921R19211S12.41178.41178.2	E:\RawData\InVivoManuscript\ForManuscript-RatMouseBrain\Rat-Eclipse\Rat-OXY-trypsin\MSFragger\Try1\Rat_OXY_trypsin\interact-ECAR170921R19211S12.pep.xml	VVCDNNPISLNCCSENIANWSR	VVCDNNPISLN[115]CCSENIAN[115]WSR	K	I	22	2	2525.66	2624.12	2624.1	1313.07	1313.06	2623.11	1312.56	0.9943	4.529e-08	43.876	36.891	1	2	0	378	399	0	11N(0.9840), 12C(57.0214), 13C(57.0214), 19N(0.9840), 3C(57.0214)		TRUE	sp|Q9WVT0|AGRF5_RAT	Q9WVT0	AGRF5_RAT	Adgrf5	16	60	10	Adhesion G protein-coupled receptor F5
ECAR170921R19211S12.41243.41243.2	E:\RawData\InVivoManuscript\ForManuscript-RatMouseBrain\Rat-Eclipse\Rat-OXY-trypsin\MSFragger\Try1\Rat_OXY_trypsin\interact-ECAR170921R19211S12.pep.xml	VVCDNNPISLNCCSENIANWSR	VVCDNNPISLN[115]CCSENIAN[115]WSR	K	I	22	2	2529.16	2623.11	2623.09	1312.56	1312.55	2623.11	1312.56	-0.0168	7.696e-07	36.955	33.34	1	2	0	378	399	0	11N(0.9840), 12C(57.0214), 13C(57.0214), 19N(0.9840), 3C(57.0214)		TRUE	sp|Q9WVT0|AGRF5_RAT	Q9WVT0	AGRF5_RAT	Adgrf5	16	60	10	Adhesion G protein-coupled receptor F5
ECAR170921R19211S14.32393.32393.3	E:\RawData\InVivoManuscript\ForManuscript-RatMouseBrain\Rat-Eclipse\Rat-OXY-trypsin\MSFragger\Try1\Rat_OXY_trypsin\interact-ECAR170921R19211S14.pep.xml	LLQQQSNQSSQFLQSVER	LLQQQSN[115]QSSQFLQSVER	K	F	18	3	2060.14	2120.05	2120.05	707.691	707.692	2120.05	707.691	0.0041	1.025e-06	44.422	25.125	1	2	0	814	831	0	7N(0.9840)		TRUE	sp|Q9WVT0|AGRF5_RAT	Q9WVT0	AGRF5_RAT	Adgrf5	16	60	10	Adhesion G protein-coupled receptor F5
ECAR170921R19211S14.38840.38840.2	E:\RawData\InVivoManuscript\ForManuscript-RatMouseBrain\Rat-Eclipse\Rat-OXY-trypsin\MSFragger\Try1\Rat_OXY_trypsin\interact-ECAR170921R19211S14.pep.xml	DIDVFCHFTNAANSSVR	DIDVFCHFTNAAN[115]SSVR	K	S	17	2	2404.47	1952.87	1952.87	977.445	977.444	1952.87	977.442	0.0047	4.555e-08	38.458	31.665	1	2	0	637	653	0	13N(0.9840), 6C(57.0214)		TRUE	sp|Q9WVT0|AGRF5_RAT	Q9WVT0	AGRF5_RAT	Adgrf5	16	60	10	Adhesion G protein-coupled receptor F5
ECAR170921R19211S14.38870.38870.3	E:\RawData\InVivoManuscript\ForManuscript-RatMouseBrain\Rat-Eclipse\Rat-OXY-trypsin\MSFragger\Try1\Rat_OXY_trypsin\interact-ECAR170921R19211S14.pep.xml	DIDVFCHFTNAANSSVR	DIDVFCHFTNAAN[115]SSVR	K	S	17	3	2406.01	1952.87	1952.87	651.964	651.965	1952.87	651.963	0.005	6.753e-07	40.448	30.806	1	2	0	637	653	0	13N(0.9840), 6C(57.0214)		TRUE	sp|Q9WVT0|AGRF5_RAT	Q9WVT0	AGRF5_RAT	Adgrf5	16	60	10	Adhesion G protein-coupled receptor F5
ECAR170921R19211S14.39898.39898.2	E:\RawData\InVivoManuscript\ForManuscript-RatMouseBrain\Rat-Eclipse\Rat-OXY-trypsin\MSFragger\Try1\Rat_OXY_trypsin\interact-ECAR170921R19211S14.pep.xml	VVCDNNPISLNCCSENIANWSR	VVCDNNPISLNCCSENIAN[115]WSR	K	I	22	2	2461.77	2622.14	2622.12	1312.08	1312.07	2622.13	1312.07	-0.0012	7.674e-06	32.96	30.001	1	2	0	378	399	0	12C(57.0214), 13C(57.0214), 19N(0.9840), 3C(57.0214)		TRUE	sp|Q9WVT0|AGRF5_RAT	Q9WVT0	AGRF5_RAT	Adgrf5	16	60	10	Adhesion G protein-coupled receptor F5
ECAR170921R19211S14.40975.40975.3	E:\RawData\InVivoManuscript\ForManuscript-RatMouseBrain\Rat-Eclipse\Rat-OXY-trypsin\MSFragger\Try1\Rat_OXY_trypsin\interact-ECAR170921R19211S14.pep.xml	VVCDNNPISLNCCSENIANWSR	VVCDNNPISLN[115]CCSENIAN[115]WSR	K	I	22	3	2519.13	2623.12	2623.12	875.38	875.381	2623.11	875.377	0.0127	2.715e-09	50.162	42.366	1	2	0	378	399	0	11N(0.9840), 12C(57.0214), 13C(57.0214), 19N(0.9840), 3C(57.0214)		TRUE	sp|Q9WVT0|AGRF5_RAT	Q9WVT0	AGRF5_RAT	Adgrf5	16	60	10	Adhesion G protein-coupled receptor F5
ECAR170921R19211S14.41069.41069.2	E:\RawData\InVivoManuscript\ForManuscript-RatMouseBrain\Rat-Eclipse\Rat-OXY-trypsin\MSFragger\Try1\Rat_OXY_trypsin\interact-ECAR170921R19211S14.pep.xml	VVCDNNPISLNCCSENIANWSR	VVCDNNPISLN[115]CCSENIAN[115]WSR	K	I	22	2	2524.06	2623.11	2623.1	1312.56	1312.56	2623.11	1312.56	-0.0136	5.774e-09	48.454	43.032	1	2	0	378	399	0	11N(0.9840), 12C(57.0214), 13C(57.0214), 19N(0.9840), 3C(57.0214)		TRUE	sp|Q9WVT0|AGRF5_RAT	Q9WVT0	AGRF5_RAT	Adgrf5	16	60	10	Adhesion G protein-coupled receptor F5
ECAR170921R19211S14.41102.41102.2	E:\RawData\InVivoManuscript\ForManuscript-RatMouseBrain\Rat-Eclipse\Rat-OXY-trypsin\MSFragger\Try1\Rat_OXY_trypsin\interact-ECAR170921R19211S14.pep.xml	VVCDNNPISLNCCSENIANWSR	VVCDNNPISLN[115]CCSENIAN[115]WSR	K	I	22	2	2525.83	2624.11	2624.1	1313.06	1313.06	2623.11	1312.56	0.9924	5.395e-08	46.572	41.87	1	2	0	378	399	0	11N(0.9840), 12C(57.0214), 13C(57.0214), 19N(0.9840), 3C(57.0214)		TRUE	sp|Q9WVT0|AGRF5_RAT	Q9WVT0	AGRF5_RAT	Adgrf5	16	60	10	Adhesion G protein-coupled receptor F5
ECAR170921R19211S14.41633.41633.2	E:\RawData\InVivoManuscript\ForManuscript-RatMouseBrain\Rat-Eclipse\Rat-OXY-trypsin\MSFragger\Try1\Rat_OXY_trypsin\interact-ECAR170921R19211S14.pep.xml	LTLVPGKNITCQDPIIGIGEPGK	LTLVPGKN[115]ITCQDPIIGIGEPGK	K	V	23	2	2554.1	2420.31	2420.3	1211.16	1211.16	2420.3	1211.16	0.0058	1.996e-06	32.126	21.423	1	2	1	659	681	0	11C(57.0214), 8N(0.9840)		TRUE	sp|Q9WVT0|AGRF5_RAT	Q9WVT0	AGRF5_RAT	Adgrf5	16	60	10	Adhesion G protein-coupled receptor F5
EN61090421R18077S02.34706.34706.2	E:\RawData\InVivoManuscript\ForManuscript-RatMouseBrain\Rat-Eclipse\Rat-OXY-trypsin\MSFragger\Try1\Rat_OXY_trypsin\interact-EN61090421R18077S02.pep.xml	LLQQQSNQSSQFLQSVER	LLQQQSN[115]QSSQFLQSVER	K	F	18	2	2163.45	2120.07	2120.07	1061.04	1061.04	2120.05	1061.03	0.0224	4.32e-11	52.21	22.003	1	2	0	814	831	0	7N(0.9840)		TRUE	sp|Q9WVT0|AGRF5_RAT	Q9WVT0	AGRF5_RAT	Adgrf5	16	60	10	Adhesion G protein-coupled receptor F5
EN61090421R18077S02.39710.39710.3	E:\RawData\InVivoManuscript\ForManuscript-RatMouseBrain\Rat-Eclipse\Rat-OXY-trypsin\MSFragger\Try1\Rat_OXY_trypsin\interact-EN61090421R18077S02.pep.xml	KVVCDNNPISLNCCSENIANWSR	KVVCDNNPISLN[115]CCSENIAN[115]WSR	R	I	23	3	2434.82	2751.23	2751.21	918.085	918.079	2751.2	918.076	0.0097	1.345e-07	53.794	45.735	1	2	0	377	399	0	12N(0.9840), 13C(57.0214), 14C(57.0214), 20N(0.9840), 4C(57.0214)		TRUE	sp|Q9WVT0|AGRF5_RAT	Q9WVT0	AGRF5_RAT	Adgrf5	16	60	10	Adhesion G protein-coupled receptor F5
EN61090421R18077S02.39797.39797.2	E:\RawData\InVivoManuscript\ForManuscript-RatMouseBrain\Rat-Eclipse\Rat-OXY-trypsin\MSFragger\Try1\Rat_OXY_trypsin\interact-EN61090421R18077S02.pep.xml	KVVCDNNPISLNCCSENIANWSR	KVVCDNNPISLN[115]CCSENIAN[115]WSR	R	I	23	2	2439.5	2751.24	2751.22	1376.62	1376.62	2751.2	1376.61	0.018	2.403e-08	47.245	39.678	1	2	0	377	399	0	12N(0.9840), 13C(57.0214), 14C(57.0214), 20N(0.9840), 4C(57.0214)		TRUE	sp|Q9WVT0|AGRF5_RAT	Q9WVT0	AGRF5_RAT	Adgrf5	16	60	10	Adhesion G protein-coupled receptor F5
EN61090421R18077S02.41961.41961.2	E:\RawData\InVivoManuscript\ForManuscript-RatMouseBrain\Rat-Eclipse\Rat-OXY-trypsin\MSFragger\Try1\Rat_OXY_trypsin\interact-EN61090421R18077S02.pep.xml	DIDVFCHFTNAANSSVR	DIDVFCHFTNAAN[115]SSVR	K	S	17	2	2557.53	1952.89	1952.88	977.451	977.449	1952.87	977.442	0.0151	1.273e-06	40.903	39.185	1	2	0	637	653	0	13N(0.9840), 6C(57.0214)		TRUE	sp|Q9WVT0|AGRF5_RAT	Q9WVT0	AGRF5_RAT	Adgrf5	16	60	10	Adhesion G protein-coupled receptor F5
EN61090421R18077S02.41964.41964.3	E:\RawData\InVivoManuscript\ForManuscript-RatMouseBrain\Rat-Eclipse\Rat-OXY-trypsin\MSFragger\Try1\Rat_OXY_trypsin\interact-EN61090421R18077S02.pep.xml	DIDVFCHFTNAANSSVR	DIDVFCHFTNAAN[115]SSVR	K	S	17	3	2557.7	1952.89	1952.87	651.97	651.965	1952.87	651.963	0.0043	6.229e-08	38.83	28.692	1	2	0	637	653	0	13N(0.9840), 6C(57.0214)		TRUE	sp|Q9WVT0|AGRF5_RAT	Q9WVT0	AGRF5_RAT	Adgrf5	16	60	10	Adhesion G protein-coupled receptor F5
EN61090421R18077S02.43006.43006.2	E:\RawData\InVivoManuscript\ForManuscript-RatMouseBrain\Rat-Eclipse\Rat-OXY-trypsin\MSFragger\Try1\Rat_OXY_trypsin\interact-EN61090421R18077S02.pep.xml	VVCDNNPISLNCCSENIANWSR	VVCDNNPISLN[115]CCSENIAN[115]WSR	K	I	22	2	2614.71	2623.14	2623.13	1312.58	1312.57	2623.11	1312.56	0.0173	5.548e-10	43.695	38.815	1	2	0	378	399	0	11N(0.9840), 12C(57.0214), 13C(57.0214), 19N(0.9840), 3C(57.0214)		TRUE	sp|Q9WVT0|AGRF5_RAT	Q9WVT0	AGRF5_RAT	Adgrf5	16	60	10	Adhesion G protein-coupled receptor F5
EN61090421R18077S02.44671.44671.2	E:\RawData\InVivoManuscript\ForManuscript-RatMouseBrain\Rat-Eclipse\Rat-OXY-trypsin\MSFragger\Try1\Rat_OXY_trypsin\interact-EN61090421R18077S02.pep.xml	LTLVPGKNITCQDPIIGIGEPGK	LTLVPGKN[115]ITCQDPIIGIGEPGK	K	V	23	2	2707.83	2420.33	2420.32	1211.17	1211.17	2420.3	1211.16	0.0236	3.585e-07	38.927	23.032	1	2	1	659	681	0	11C(57.0214), 8N(0.9840)		TRUE	sp|Q9WVT0|AGRF5_RAT	Q9WVT0	AGRF5_RAT	Adgrf5	16	60	10	Adhesion G protein-coupled receptor F5
EN61090421R18077S02.49009.49009.2	E:\RawData\InVivoManuscript\ForManuscript-RatMouseBrain\Rat-Eclipse\Rat-OXY-trypsin\MSFragger\Try1\Rat_OXY_trypsin\interact-EN61090421R18077S02.pep.xml	LNIGFQEDLENTSSALYR	LNIGFQEDLEN[115]TSSALYR	R	S	18	2	2949.09	2070.01	2070.01	1036.01	1036.01	2069.99	1036	0.0241	2.55e-12	56.61	26.968	1	2	0	175	192	0	11N(0.9840)		TRUE	sp|Q9WVT0|AGRF5_RAT	Q9WVT0	AGRF5_RAT	Adgrf5	16	60	10	Adhesion G protein-coupled receptor F5
ECAR170921R19211S16.16141.16141.2	E:\RawData\InVivoManuscript\ForManuscript-RatMouseBrain\Rat-Eclipse\Rat-OXY-chymotrypsin\MSFragger\Try1\Rat_OXY_chymotrypsin\interact-ECAR170921R19211S16.pep.xml	TNAANSSVRSPSMKL	TNAAN[115]SSVRSPSMKL	F	T	15	2	1200.66	1562.77	1562.77	782.393	782.392	1562.77	782.393	-0.0023	1.794e-05	35.306	26.431	1	2	0	645	659	0	5N(0.9840)		TRUE	sp|Q9WVT0|AGRF5_RAT	Q9WVT0	AGRF5_RAT	Adgrf5	16	60	10	Adhesion G protein-coupled receptor F5
EN61090421R18077S02.27190.27190.2	E:\RawData\InVivoManuscript\ForManuscript-RatMouseBrain\Rat-Eclipse\Rat-OXY-trypsin\MSFragger\Try1\Rat_OXY_trypsin\interact-EN61090421R18077S02.pep.xml	ANEQVIQNLNQTYK	ANEQVIQNLN[115]QTYK	K	M	14	2	1761.22	1662.84	1662.83	832.427	832.421	1662.82	832.418	0.007	0.0001497	36.964	34.54	0.9999	2	0	245	258	0	10N(0.9840)		TRUE	sp|Q9WVT0|AGRF5_RAT	Q9WVT0	AGRF5_RAT	Adgrf5	16	60	10	Adhesion G protein-coupled receptor F5
EN61090421R18077S02.61638.61638.3	E:\RawData\InVivoManuscript\ForManuscript-RatMouseBrain\Rat-Eclipse\Rat-OXY-trypsin\MSFragger\Try1\Rat_OXY_trypsin\interact-EN61090421R18077S02.pep.xml	LTIFNFTQHDAGLYGCNVTLDIFEYGTVR	LTIFN[115]FTQHDAGLYGCN[115]VTLDIFEYGTVR	R	K	29	3	3652.96	3366.63	3366.62	1123.22	1123.21	3365.59	1122.87	1.0261	1.175e-05	37.315	27.214	0.9998	2	0	333	361	0	16C(57.0214), 17N(0.9840), 5N(0.9840)		TRUE	sp|Q9WVT0|AGRF5_RAT	Q9WVT0	AGRF5_RAT	Adgrf5	16	60	10	Adhesion G protein-coupled receptor F5
ECAR170921R19211S06.42348.42348.2	E:\RawData\InVivoManuscript\ForManuscript-RatMouseBrain\Rat-Eclipse\Rat-OXY-trypsin\MSFragger\Try1\Rat_OXY_trypsin\interact-ECAR170921R19211S06.pep.xml	LTLVPGKNITCQDPIIGIGEPGK	LTLVPGKN[115]ITCQDPIIGIGEPGK	K	V	23	2	2591.98	2420.3	2420.3	1211.16	1211.15	2420.3	1211.16	-0.0034	0.0001438	29.981	13.674	0.9997	2	1	659	681	0	11C(57.0214), 8N(0.9840)		TRUE	sp|Q9WVT0|AGRF5_RAT	Q9WVT0	AGRF5_RAT	Adgrf5	16	60	10	Adhesion G protein-coupled receptor F5
ECAR170921R19211S14.24868.24868.2	E:\RawData\InVivoManuscript\ForManuscript-RatMouseBrain\Rat-Eclipse\Rat-OXY-trypsin\MSFragger\Try1\Rat_OXY_trypsin\interact-ECAR170921R19211S14.pep.xml	ANEQVIQNLNQTYK	ANEQVIQNLN[115]QTYK	K	M	14	2	1659.62	1662.82	1662.82	832.418	832.419	1662.82	832.418	0.003	2.344e-05	39.475	34.533	0.9997	2	0	245	258	0	10N(0.9840)		TRUE	sp|Q9WVT0|AGRF5_RAT	Q9WVT0	AGRF5_RAT	Adgrf5	16	60	10	Adhesion G protein-coupled receptor F5
ECAR170921R19211S14.36734.36734.3	E:\RawData\InVivoManuscript\ForManuscript-RatMouseBrain\Rat-Eclipse\Rat-OXY-trypsin\MSFragger\Try1\Rat_OXY_trypsin\interact-ECAR170921R19211S14.pep.xml	KVVCDNNPISLNCCSENIANWSR	KVVCDNNPISLN[115]CCSENIAN[115]WSR	R	I	23	3	2291.62	2751.2	2751.2	918.072	918.076	2751.2	918.076	-0.0004	1.848e-05	40.509	37.947	0.9997	2	0	377	399	0	12N(0.9840), 13C(57.0214), 14C(57.0214), 20N(0.9840), 4C(57.0214)		TRUE	sp|Q9WVT0|AGRF5_RAT	Q9WVT0	AGRF5_RAT	Adgrf5	16	60	10	Adhesion G protein-coupled receptor F5
ECAR170921R19211S06.37486.37486.3	E:\RawData\InVivoManuscript\ForManuscript-RatMouseBrain\Rat-Eclipse\Rat-OXY-trypsin\MSFragger\Try1\Rat_OXY_trypsin\interact-ECAR170921R19211S06.pep.xml	KVVCDNNPISLNCCSENIANWSR	KVVCDNNPISLN[115]CCSENIAN[115]WSR	R	I	23	3	2328.56	2752.2	2752.21	918.408	918.412	2751.2	918.076	1.0087	1.332e-05	41.478	39.296	0.9994	2	0	377	399	0	12N(0.9840), 13C(57.0214), 14C(57.0214), 20N(0.9840), 4C(57.0214)		TRUE	sp|Q9WVT0|AGRF5_RAT	Q9WVT0	AGRF5_RAT	Adgrf5	16	60	10	Adhesion G protein-coupled receptor F5
EN61090421R18077S02.34725.34725.3	E:\RawData\InVivoManuscript\ForManuscript-RatMouseBrain\Rat-Eclipse\Rat-OXY-trypsin\MSFragger\Try1\Rat_OXY_trypsin\interact-EN61090421R18077S02.pep.xml	LLQQQSNQSSQFLQSVER	LLQQQSN[115]QSSQFLQSVER	K	F	18	3	2164.48	2120.07	2120.05	707.697	707.691	2120.05	707.691	0.0004	2.593e-05	31.78	15.268	0.9991	2	0	814	831	0	7N(0.9840)		TRUE	sp|Q9WVT0|AGRF5_RAT	Q9WVT0	AGRF5_RAT	Adgrf5	16	60	10	Adhesion G protein-coupled receptor F5
ECAR170921R19211S06.32901.32901.3	E:\RawData\InVivoManuscript\ForManuscript-RatMouseBrain\Rat-Eclipse\Rat-OXY-trypsin\MSFragger\Try1\Rat_OXY_trypsin\interact-ECAR170921R19211S06.pep.xml	LLQQQSNQSSQFLQSVER	LLQQQSN[115]QSSQFLQSVER	K	F	18	3	2083.42	2120.05	2120.06	707.691	707.692	2120.05	707.691	0.0058	4.616e-05	37.493	17.714	0.9966	2	0	814	831	0	7N(0.9840)		TRUE	sp|Q9WVT0|AGRF5_RAT	Q9WVT0	AGRF5_RAT	Adgrf5	16	60	10	Adhesion G protein-coupled receptor F5
ECAR170921R19211S12.32563.32563.3	E:\RawData\InVivoManuscript\ForManuscript-RatMouseBrain\Rat-Eclipse\Rat-OXY-trypsin\MSFragger\Try1\Rat_OXY_trypsin\interact-ECAR170921R19211S12.pep.xml	LLQQQSNQSSQFLQSVER	LLQQQSN[115]QSSQFLQSVER	K	F	18	3	2065.94	2120.05	2120.05	707.692	707.692	2120.05	707.691	0.0039	0.0001298	41.576	20.949	0.9966	2	0	814	831	0	7N(0.9840)		TRUE	sp|Q9WVT0|AGRF5_RAT	Q9WVT0	AGRF5_RAT	Adgrf5	16	60	10	Adhesion G protein-coupled receptor F5
ECAR170921R19211S14.35756.35756.2	E:\RawData\InVivoManuscript\ForManuscript-RatMouseBrain\Rat-Eclipse\Rat-OXY-trypsin\MSFragger\Try1\Rat_OXY_trypsin\interact-ECAR170921R19211S14.pep.xml	KVVCDNNPISLNCCSENIANWSR	KVVCDNNPISLNCCSENIAN[115]WSR	R	I	23	2	2239.74	2751.23	2751.19	1376.62	1376.6	2750.22	1376.12	0.9714	1.241e-05	27.917	27.878	0.9965	2	0	377	399	0	13C(57.0214), 14C(57.0214), 20N(0.9840), 4C(57.0214)		TRUE	sp|Q9WVT0|AGRF5_RAT	Q9WVT0	AGRF5_RAT	Adgrf5	16	60	10	Adhesion G protein-coupled receptor F5
ECAR170921R19211S06.41356.41356.3	E:\RawData\InVivoManuscript\ForManuscript-RatMouseBrain\Rat-Eclipse\Rat-OXY-trypsin\MSFragger\Try1\Rat_OXY_trypsin\interact-ECAR170921R19211S06.pep.xml	VVCDNNPISLNCCSENIANWSR	VVCDNNPISLN[115]CCSENIAN[115]WSR	K	I	22	3	2538.22	2623.12	2623.12	875.38	875.382	2623.11	875.377	0.0129	2.551e-05	44.084	37.829	0.9955	2	0	378	399	0	11N(0.9840), 12C(57.0214), 13C(57.0214), 19N(0.9840), 3C(57.0214)		TRUE	sp|Q9WVT0|AGRF5_RAT	Q9WVT0	AGRF5_RAT	Adgrf5	16	60	10	Adhesion G protein-coupled receptor F5
ECAR170921R19211S10.39505.39505.3	E:\RawData\InVivoManuscript\ForManuscript-RatMouseBrain\Rat-Eclipse\Rat-OXY-trypsin\MSFragger\Try1\Rat_OXY_trypsin\interact-ECAR170921R19211S10.pep.xml	DIDVFCHFTNAANSSVR	DIDVFCHFTNAAN[115]SSVR	K	S	17	3	2411.38	1952.87	1952.87	651.964	651.964	1952.87	651.963	0.0002	0.0001961	28.388	23.054	0.995	2	0	637	653	0	13N(0.9840), 6C(57.0214)		TRUE	sp|Q9WVT0|AGRF5_RAT	Q9WVT0	AGRF5_RAT	Adgrf5	16	60	10	Adhesion G protein-coupled receptor F5
ECAR170921R19211S10.39497.39497.3	E:\RawData\InVivoManuscript\ForManuscript-RatMouseBrain\Rat-Eclipse\Rat-OXY-trypsin\MSFragger\Try1\Rat_OXY_trypsin\interact-ECAR170921R19211S10.pep.xml	DIDVFCHFTNAANSSVR	DIDVFCHFTNAAN[115]SSVR	K	S	17	3	2410.96	1953.87	1953.87	652.298	652.298	1952.87	651.963	1.0019	0.0002023	32.601	25.666	0.985	2	0	637	653	0	13N(0.9840), 6C(57.0214)		TRUE	sp|Q9WVT0|AGRF5_RAT	Q9WVT0	AGRF5_RAT	Adgrf5	16	60	10	Adhesion G protein-coupled receptor F5
EN61090421R18077S02.32790.32790.2	E:\RawData\InVivoManuscript\ForManuscript-RatMouseBrain\Rat-Eclipse\Rat-OXY-trypsin\MSFragger\Try1\Rat_OXY_trypsin\interact-EN61090421R18077S02.pep.xml	EWNGTYHCIFR	EWN[115]GTYHCIFR	R	Y	11	2	2059.88	1482.65	1482.64	742.332	742.325	1482.63	742.325	0.0006	0.001405	23.909	14.649	0.9742	2	0	536	546	0	3N(0.9840), 8C(57.0214)		TRUE	sp|Q9WVT0|AGRF5_RAT	Q9WVT0	AGRF5_RAT	Adgrf5	16	60	10	Adhesion G protein-coupled receptor F5
ECAR170921R19211S14.12892.12892.2	E:\RawData\InVivoManuscript\ForManuscript-RatMouseBrain\Rat-Eclipse\Rat-OXY-trypsin\MSFragger\Try1\Rat_OXY_trypsin\interact-ECAR170921R19211S14.pep.xml	MDYNSFQGTPSNETK	M[147]DYNSFQGTPSN[115]ETK	K	F	15	2	1032.16	1734.71	1734.71	868.362	868.361	1734.7	868.359	0.0029	0.002881	22.662	12.29	0.974	2	0	259	273	0	12N(0.9840), 1M(15.9949)		TRUE	sp|Q9WVT0|AGRF5_RAT	Q9WVT0	AGRF5_RAT	Adgrf5	16	60	10	Adhesion G protein-coupled receptor F5
ECAR170921R19211S12.30171.30171.2	E:\RawData\InVivoManuscript\ForManuscript-RatMouseBrain\Rat-Eclipse\Rat-OXY-trypsin\MSFragger\Try1\Rat_OXY_trypsin\interact-ECAR170921R19211S12.pep.xml	EWNGTYHCIFR	EWN[115]GTYHCIFR	R	Y	11	2	1939.55	1482.64	1482.64	742.326	742.326	1482.63	742.325	0.0026	0.002721	22.761	15.865	0.9733	2	0	536	546	0	3N(0.9840), 8C(57.0214)		TRUE	sp|Q9WVT0|AGRF5_RAT	Q9WVT0	AGRF5_RAT	Adgrf5	16	60	10	Adhesion G protein-coupled receptor F5
ECAR170921R19211S14.35705.35705.3	E:\RawData\InVivoManuscript\ForManuscript-RatMouseBrain\Rat-Eclipse\Rat-OXY-trypsin\MSFragger\Try1\Rat_OXY_trypsin\interact-ECAR170921R19211S14.pep.xml	KVVCDNNPISLNCCSENIANWSR	KVVCDNNPISLNCCSENIAN[115]WSR	R	I	23	3	2237.01	2751.23	2751.22	918.083	918.082	2750.22	917.748	1.0036	0.0005983	37.783	32.835	0.9684	2	0	377	399	0	13C(57.0214), 14C(57.0214), 20N(0.9840), 4C(57.0214)		TRUE	sp|Q9WVT0|AGRF5_RAT	Q9WVT0	AGRF5_RAT	Adgrf5	16	60	10	Adhesion G protein-coupled receptor F5
ECAR170921R19211S14.29970.29970.2	E:\RawData\InVivoManuscript\ForManuscript-RatMouseBrain\Rat-Eclipse\Rat-OXY-trypsin\MSFragger\Try1\Rat_OXY_trypsin\interact-ECAR170921R19211S14.pep.xml	EWNGTYHCIFR	EWN[115]GTYHCIFR	R	Y	11	2	1930.66	1482.64	1482.64	742.326	742.326	1482.63	742.325	0.0025	0.01694	20.584	13.649	0.9594	2	0	536	546	0	3N(0.9840), 8C(57.0214)		TRUE	sp|Q9WVT0|AGRF5_RAT	Q9WVT0	AGRF5_RAT	Adgrf5	16	60	10	Adhesion G protein-coupled receptor F5
ECAR170921R19211S16.55478.55478.2	E:\RawData\InVivoManuscript\ForManuscript-RatMouseBrain\Rat-Eclipse\Rat-OXY-chymotrypsin\MSFragger\Try1\Rat_OXY_chymotrypsin\interact-ECAR170921R19211S16.pep.xml	GCNVTLDIFEY	GCN[115]VTLDIFEY	Y	G	11	2	3277.74	1330.58	1330.57	666.295	666.295	1330.58	666.295	-0.0002	0.0009146	26.776	15.553	0.9516	2	2	347	357	0	2C(57.0214), 3N(0.9840)		TRUE	sp|Q9WVT0|AGRF5_RAT	Q9WVT0	AGRF5_RAT	Adgrf5	16	60	10	Adhesion G protein-coupled receptor F5
ECAR170921R19211S14.41508.41508.3	E:\RawData\InVivoManuscript\ForManuscript-RatMouseBrain\Rat-Eclipse\Rat-OXY-trypsin\MSFragger\Try1\Rat_OXY_trypsin\interact-ECAR170921R19211S14.pep.xml	LTLVPGKNITCQDPIIGIGEPGK	LTLVPGKN[115]ITCQDPIIGIGEPGK	K	V	23	3	2547.36	2420.3	2420.3	807.775	807.774	2420.3	807.773	0.0034	0.0003039	27.378	18.818	0.9504	2	1	659	681	0	11C(57.0214), 8N(0.9840)		TRUE	sp|Q9WVT0|AGRF5_RAT	Q9WVT0	AGRF5_RAT	Adgrf5	16	60	10	Adhesion G protein-coupled receptor F5
ECAR170921R19211S14.41645.41645.2	E:\RawData\InVivoManuscript\ForManuscript-RatMouseBrain\Rat-Eclipse\Rat-OXY-trypsin\MSFragger\Try1\Rat_OXY_trypsin\interact-ECAR170921R19211S14.pep.xml	LTLVPGKNITCQDPIIGIGEPGK	LTLVPGKN[115]ITCQDPIIGIGEPGK	K	V	23	2	2554.71	2421.3	2421.3	1211.66	1211.66	2420.3	1211.16	1.0029	6.624e-05	30.455	18.031	0.9492	2	1	659	681	0	11C(57.0214), 8N(0.9840)		TRUE	sp|Q9WVT0|AGRF5_RAT	Q9WVT0	AGRF5_RAT	Adgrf5	16	60	10	Adhesion G protein-coupled receptor F5
ECAR170921R19211S08.55636.55636.2	E:\RawData\InVivoManuscript\ForManuscript-RatMouseBrain\Rat-Eclipse\Rat-OXY-chymotrypsin\MSFragger\Try1\Rat_OXY_chymotrypsin\interact-ECAR170921R19211S08.pep.xml	GCNVTLDIFEY	GCN[115]VTLDIFEY	Y	G	11	2	3288.74	1330.58	1330.57	666.295	666.294	1330.58	666.295	-0.0013	0.0008006	26.663	13.028	0.9302	2	2	347	357	0	2C(57.0214), 3N(0.9840)		TRUE	sp|Q9WVT0|AGRF5_RAT	Q9WVT0	AGRF5_RAT	Adgrf5	16	60	10	Adhesion G protein-coupled receptor F5
ECAR170921R19211S12.36953.36953.3	E:\RawData\InVivoManuscript\ForManuscript-RatMouseBrain\Rat-Eclipse\Rat-OXY-trypsin\MSFragger\Try1\Rat_OXY_trypsin\interact-ECAR170921R19211S12.pep.xml	KVVCDNNPISLNCCSENIANWSR	KVVCDNNPISLNCCSEN[115]IAN[115]WSR	R	I	23	3	2299.16	2751.21	2751.21	918.077	918.076	2751.2	918.076	0.0024	0.003828	27.418	26.951	0.928	2	0	377	399	0	13C(57.0214), 14C(57.0214), 17N(0.9840), 20N(0.9840), 4C(57.0214)		TRUE	sp|Q9WVT0|AGRF5_RAT	Q9WVT0	AGRF5_RAT	Adgrf5	16	60	10	Adhesion G protein-coupled receptor F5
EN61090421R18077S02.13979.13979.2	E:\RawData\InVivoManuscript\ForManuscript-RatMouseBrain\Rat-Eclipse\Rat-OXY-trypsin\MSFragger\Try1\Rat_OXY_trypsin\interact-EN61090421R18077S02.pep.xml	MDYNSFQGTPSNETK	M[147]DYNSFQGTPSN[115]ETK	K	F	15	2	1069.93	1734.72	1734.71	868.366	868.364	1734.7	868.359	0.0086	0.01276	19.077	9.016	0.9264	2	0	259	273	0	12N(0.9840), 1M(15.9949)		TRUE	sp|Q9WVT0|AGRF5_RAT	Q9WVT0	AGRF5_RAT	Adgrf5	16	60	10	Adhesion G protein-coupled receptor F5
ECAR170921R19211S14.30172.30172.2	E:\RawData\InVivoManuscript\ForManuscript-RatMouseBrain\Rat-Eclipse\Rat-OXY-trypsin\MSFragger\Try1\Rat_OXY_trypsin\interact-ECAR170921R19211S14.pep.xml	EWNGTYHCIFR	EWN[115]GTYHCIFR	R	Y	11	2	1941.24	1483.64	1483.64	742.827	742.827	1482.63	742.325	1.0039	0.006871	20.152	13.489	0.9233	2	0	536	546	0	3N(0.9840), 8C(57.0214)		TRUE	sp|Q9WVT0|AGRF5_RAT	Q9WVT0	AGRF5_RAT	Adgrf5	16	60	10	Adhesion G protein-coupled receptor F5
ECAR170921R19211S18.55317.55317.2	E:\RawData\InVivoManuscript\ForManuscript-RatMouseBrain\Rat-Eclipse\Rat-OXY-chymotrypsin\MSFragger\Try1\Rat_OXY_chymotrypsin\interact-ECAR170921R19211S18.pep.xml	GCNVTLDIFEY	GCN[115]VTLDIFEY	Y	G	11	2	3272.51	1330.58	1330.58	666.296	666.295	1330.58	666.295	0.0009	0.0008566	26.413	13.092	0.9164	2	2	347	357	0	2C(57.0214), 3N(0.9840)		TRUE	sp|Q9WVT0|AGRF5_RAT	Q9WVT0	AGRF5_RAT	Adgrf5	16	60	10	Adhesion G protein-coupled receptor F5
ECAR170921R19211S14.35658.35658.3	E:\RawData\InVivoManuscript\ForManuscript-RatMouseBrain\Rat-Eclipse\Rat-OXY-trypsin\MSFragger\Try1\Rat_OXY_trypsin\interact-ECAR170921R19211S14.pep.xml	KVVCDNNPISLNCCSENIANWSR	KVVCDNNPISLNCCSENIAN[115]WSR	R	I	23	3	2234.51	2750.24	2750.22	917.752	917.749	2750.22	917.748	0.0034	0.02062	24.826	18.418	0.9035	2	0	377	399	0	13C(57.0214), 14C(57.0214), 20N(0.9840), 4C(57.0214)		TRUE	sp|Q9WVT0|AGRF5_RAT	Q9WVT0	AGRF5_RAT	Adgrf5	16	60	10	Adhesion G protein-coupled receptor F5
ECAR170921R19211S16.46528.46528.2	E:\RawData\InVivoManuscript\ForManuscript-RatMouseBrain\Rat-Eclipse\Rat-OXY-chymotrypsin\MSFragger\Try1\Rat_OXY_chymotrypsin\interact-ECAR170921R19211S16.pep.xml	TIFNFTQHDAGLY	TIFN[115]FTQHDAGLY	L	G	13	2	2793.74	1526.71	1526.71	764.361	764.362	1526.7	764.359	0.0045	0.0069	19.766	11.041	0.8576	2	2	334	346	0	4N(0.9840)		TRUE	sp|Q9WVT0|AGRF5_RAT	Q9WVT0	AGRF5_RAT	Adgrf5	16	60	10	Adhesion G protein-coupled receptor F5
ECAR170921R19211S18.46359.46359.2	E:\RawData\InVivoManuscript\ForManuscript-RatMouseBrain\Rat-Eclipse\Rat-OXY-chymotrypsin\MSFragger\Try1\Rat_OXY_chymotrypsin\interact-ECAR170921R19211S18.pep.xml	TIFNFTQHDAGLY	TIFN[115]FTQHDAGLY	L	G	13	2	2787.35	1526.71	1526.71	764.36	764.36	1526.7	764.359	0.0011	0.002604	22.102	11.626	0.8526	2	2	334	346	0	4N(0.9840)		TRUE	sp|Q9WVT0|AGRF5_RAT	Q9WVT0	AGRF5_RAT	Adgrf5	16	60	10	Adhesion G protein-coupled receptor F5
ECAR170921R19211S12.35903.35903.3	E:\RawData\InVivoManuscript\ForManuscript-RatMouseBrain\Rat-Eclipse\Rat-OXY-trypsin\MSFragger\Try1\Rat_OXY_trypsin\interact-ECAR170921R19211S12.pep.xml	KVVCDNNPISLNCCSENIANWSR	KVVCDNNPISLNCCSENIAN[115]WSR	R	I	23	3	2243.43	2752.22	2752.23	918.415	918.416	2750.22	917.748	2.0058	0.001027	28.688	28.454	0.777	2	0	377	399	0	13C(57.0214), 14C(57.0214), 20N(0.9840), 4C(57.0214)		TRUE	sp|Q9WVT0|AGRF5_RAT	Q9WVT0	AGRF5_RAT	Adgrf5	16	60	10	Adhesion G protein-coupled receptor F5
ECAR170921R19211S14.34018.34018.2	E:\RawData\InVivoManuscript\ForManuscript-RatMouseBrain\Rat-Eclipse\Rat-OXY-trypsin\MSFragger\Try1\Rat_OXY_trypsin\interact-ECAR170921R19211S14.pep.xml	SLGPFLSTENATVK	SLGPFLSTEN[115]ATVK	R	L	14	2	2147.05	1463.75	1463.75	732.884	732.883	1463.75	732.883	-0.0001	0.003754	24.616	12.751	0.9704	2	0	726	739	0	10N(0.9840)		TRUE	sp|O88923|AGRL2_RAT	O88923	AGRL2_RAT	Adgrl2	17	1	10	Adhesion G protein-coupled receptor L2
ECAR170921R19211S14.33430.33430.3	E:\RawData\InVivoManuscript\ForManuscript-RatMouseBrain\Rat-Eclipse\Rat-OXY-trypsin\MSFragger\Try1\Rat_OXY_trypsin\interact-ECAR170921R19211S14.pep.xml	LGTEAMSTNHSVIVNSPVITAAINK	LGTEAM[147]STN[115]HSVIVNSPVITAAINK	K	E	25	3	2115.5	2583.32	2583.32	862.115	862.115	2583.32	862.114	0.0019	0.003888	27.144	25.041	0.9406	2	0	831	855	0	6M(15.9949), 9N(0.9840)		TRUE	sp|Q9Z173|AGRL3_RAT	Q9Z173	AGRL3_RAT	Adgrl3	18	1	10	Adhesion G protein-coupled receptor L3
EN61090421R18077S02.35377.35377.2	E:\RawData\InVivoManuscript\ForManuscript-RatMouseBrain\Rat-Eclipse\Rat-OXY-trypsin\MSFragger\Try1\Rat_OXY_trypsin\interact-EN61090421R18077S02.pep.xml	NTQFDMNSTDLALK	NTQFDMN[115]STDLALK	K	V	14	2	2199.68	1597.75	1597.73	799.88	799.873	1597.73	799.872	0.002	1.211e-06	33.496	19.426	1	2	0	291	304	0	7N(0.9840)		TRUE	sp|Q9ESC1|AGRL4_RAT	Q9ESC1	AGRL4_RAT	Adgrl4	19	1	10	Adhesion G protein-coupled receptor L4
ECAR170921R19211S06.33091.33091.2	E:\RawData\InVivoManuscript\ForManuscript-RatMouseBrain\Rat-Eclipse\Rat-OXY-trypsin\MSFragger\Try1\Rat_OXY_trypsin\interact-ECAR170921R19211S06.pep.xml	AGFAQCICPTLTCPEANSTK	AGFAQCICPTLTCPEAN[115]STK	K	V	20	2	2093.51	2226.98	2226.98	1114.5	1114.5	2225.98	1113.99	1.0095	1.129e-05	37.116	12.383	1	2	0	811	830	0	13C(57.0214), 17N(0.9840), 6C(57.0214), 8C(57.0214)		TRUE	sp|P25304|AGRIN_RAT	P25304	AGRIN_RAT	Agrn	20	12	11	Agrin
ECAR170921R19211S06.33129.33129.2	E:\RawData\InVivoManuscript\ForManuscript-RatMouseBrain\Rat-Eclipse\Rat-OXY-trypsin\MSFragger\Try1\Rat_OXY_trypsin\interact-ECAR170921R19211S06.pep.xml	AGFAQCICPTLTCPEANSTK	AGFAQCICPTLTCPEAN[115]STK	K	V	20	2	2095.56	2225.98	2225.98	1114	1114	2225.98	1113.99	0.0065	2.435e-07	41.858	19.978	1	2	0	811	830	0	13C(57.0214), 17N(0.9840), 6C(57.0214), 8C(57.0214)		TRUE	sp|P25304|AGRIN_RAT	P25304	AGRIN_RAT	Agrn	20	12	11	Agrin
ECAR170921R19211S12.32793.32793.2	E:\RawData\InVivoManuscript\ForManuscript-RatMouseBrain\Rat-Eclipse\Rat-OXY-trypsin\MSFragger\Try1\Rat_OXY_trypsin\interact-ECAR170921R19211S12.pep.xml	AGFAQCICPTLTCPEANSTK	AGFAQCICPTLTCPEAN[115]STK	K	V	20	2	2078.06	2225.98	2225.98	1114	1114	2225.98	1113.99	0.0046	3.857e-07	34.739	16.1	1	2	0	811	830	0	13C(57.0214), 17N(0.9840), 6C(57.0214), 8C(57.0214)		TRUE	sp|P25304|AGRIN_RAT	P25304	AGRIN_RAT	Agrn	20	12	11	Agrin
ECAR170921R19211S14.32560.32560.2	E:\RawData\InVivoManuscript\ForManuscript-RatMouseBrain\Rat-Eclipse\Rat-OXY-trypsin\MSFragger\Try1\Rat_OXY_trypsin\interact-ECAR170921R19211S14.pep.xml	AGFAQCICPTLTCPEANSTK	AGFAQCICPTLTCPEAN[115]STK	K	V	20	2	2069	2225.98	2225.98	1114	1114	2225.98	1113.99	0.0014	4.819e-09	41.248	21.679	1	2	0	811	830	0	13C(57.0214), 17N(0.9840), 6C(57.0214), 8C(57.0214)		TRUE	sp|P25304|AGRIN_RAT	P25304	AGRIN_RAT	Agrn	20	12	11	Agrin
ECAR170921R19211S14.32773.32773.2	E:\RawData\InVivoManuscript\ForManuscript-RatMouseBrain\Rat-Eclipse\Rat-OXY-trypsin\MSFragger\Try1\Rat_OXY_trypsin\interact-ECAR170921R19211S14.pep.xml	AGFAQCICPTLTCPEANSTK	AGFAQCICPTLTCPEAN[115]STK	K	V	20	2	2080.43	2226.98	2226.98	1114.5	1114.5	2225.98	1113.99	1.0043	1.713e-08	44.181	22.225	1	2	0	811	830	0	13C(57.0214), 17N(0.9840), 6C(57.0214), 8C(57.0214)		TRUE	sp|P25304|AGRIN_RAT	P25304	AGRIN_RAT	Agrn	20	12	11	Agrin
EN61090421R18077S02.34770.34770.2	E:\RawData\InVivoManuscript\ForManuscript-RatMouseBrain\Rat-Eclipse\Rat-OXY-trypsin\MSFragger\Try1\Rat_OXY_trypsin\interact-EN61090421R18077S02.pep.xml	AGFAQCICPTLTCPEANSTK	AGFAQCICPTLTCPEAN[115]STK	K	V	20	2	2166.97	2225.99	2225.99	1114	1114	2225.98	1113.99	0.0153	1.07e-10	43.431	17.845	1	2	0	811	830	0	13C(57.0214), 17N(0.9840), 6C(57.0214), 8C(57.0214)		TRUE	sp|P25304|AGRIN_RAT	P25304	AGRIN_RAT	Agrn	20	12	11	Agrin
ECAR170921R19211S16.34612.34612.2	E:\RawData\InVivoManuscript\ForManuscript-RatMouseBrain\Rat-Eclipse\Rat-OXY-chymotrypsin\MSFragger\Try1\Rat_OXY_chymotrypsin\interact-ECAR170921R19211S16.pep.xml	GCCQDNFTAAQGVGL	GCCQDN[115]FTAAQGVGL	Y	A	15	2	2163.68	1597.65	1597.65	799.834	799.835	1597.65	799.832	0.0043	8.47e-05	31.174	17.267	1	2	1	667	681	0	2C(57.0214), 3C(57.0214), 6N(0.9840)		TRUE	sp|P25304|AGRIN_RAT	P25304	AGRIN_RAT	Agrn	20	12	11	Agrin
EN61090421R18077S02.34886.34886.3	E:\RawData\InVivoManuscript\ForManuscript-RatMouseBrain\Rat-Eclipse\Rat-OXY-trypsin\MSFragger\Try1\Rat_OXY_trypsin\interact-EN61090421R18077S02.pep.xml	AGFAQCICPTLTCPEANSTK	AGFAQCICPTLTCPEAN[115]STK	K	V	20	3	2173.19	2226	2225.98	743.006	742.999	2225.98	742.999	0.0002	1.285e-05	33.029	19.948	0.9999	2	0	811	830	0	13C(57.0214), 17N(0.9840), 6C(57.0214), 8C(57.0214)		TRUE	sp|P25304|AGRIN_RAT	P25304	AGRIN_RAT	Agrn	20	12	11	Agrin
ECAR170921R19211S08.34605.34605.2	E:\RawData\InVivoManuscript\ForManuscript-RatMouseBrain\Rat-Eclipse\Rat-OXY-chymotrypsin\MSFragger\Try1\Rat_OXY_chymotrypsin\interact-ECAR170921R19211S08.pep.xml	GCCQDNFTAAQGVGL	GCCQDN[115]FTAAQGVGL	Y	A	15	2	2168.18	1597.65	1597.64	799.834	799.83	1597.65	799.832	-0.0053	6.505e-05	33.247	15.938	0.9995	2	1	667	681	0	2C(57.0214), 3C(57.0214), 6N(0.9840)		TRUE	sp|P25304|AGRIN_RAT	P25304	AGRIN_RAT	Agrn	20	12	11	Agrin
ECAR170921R19211S06.33247.33247.3	E:\RawData\InVivoManuscript\ForManuscript-RatMouseBrain\Rat-Eclipse\Rat-OXY-trypsin\MSFragger\Try1\Rat_OXY_trypsin\interact-ECAR170921R19211S06.pep.xml	AGFAQCICPTLTCPEANSTK	AGFAQCICPTLTCPEAN[115]STK	K	V	20	3	2101.86	2226.98	2226.99	743.333	743.336	2225.98	742.999	1.01	0.0001275	30.175	19.825	0.9712	2	0	811	830	0	13C(57.0214), 17N(0.9840), 6C(57.0214), 8C(57.0214)		TRUE	sp|P25304|AGRIN_RAT	P25304	AGRIN_RAT	Agrn	20	12	11	Agrin
ECAR170921R19211S10.33210.33210.3	E:\RawData\InVivoManuscript\ForManuscript-RatMouseBrain\Rat-Eclipse\Rat-OXY-trypsin\MSFragger\Try1\Rat_OXY_trypsin\interact-ECAR170921R19211S10.pep.xml	AGFAQCICPTLTCPEANSTK	AGFAQCICPTLTCPEAN[115]STK	K	V	20	3	2080.28	2226.98	2226.98	743.336	743.335	2225.98	742.999	1.0078	0.001539	26.563	19.411	0.898	2	0	811	830	0	13C(57.0214), 17N(0.9840), 6C(57.0214), 8C(57.0214)		TRUE	sp|P25304|AGRIN_RAT	P25304	AGRIN_RAT	Agrn	20	12	11	Agrin
ECAR170921R19211S10.33353.33353.3	E:\RawData\InVivoManuscript\ForManuscript-RatMouseBrain\Rat-Eclipse\Rat-OXY-trypsin\MSFragger\Try1\Rat_OXY_trypsin\interact-ECAR170921R19211S10.pep.xml	AGFAQCICPTLTCPEANSTK	AGFAQCICPTLTCPEAN[115]STK	K	V	20	3	2087.79	2225.98	2225.97	743	742.999	2225.98	742.999	-0.0004	0.0324	20.443	13.529	0.8917	2	0	811	830	0	13C(57.0214), 17N(0.9840), 6C(57.0214), 8C(57.0214)		TRUE	sp|P25304|AGRIN_RAT	P25304	AGRIN_RAT	Agrn	20	12	11	Agrin
ECAR170921R19211S06.35413.35413.2	E:\RawData\InVivoManuscript\ForManuscript-RatMouseBrain\Rat-Eclipse\Rat-OXY-trypsin\MSFragger\Try1\Rat_OXY_trypsin\interact-ECAR170921R19211S06.pep.xml	TALAAFNAQNNGTYFK	TALAAFN[115]AQNNGTYFK	K	L	16	2	2217.39	1730.83	1730.83	866.424	866.424	1730.83	866.42	0.0075	1.096e-06	28.514	24.119	1	2	0	166	181	0	7N(0.9840)		TRUE	sp|P24090|FETUA_RAT	P24090	FETUA_RAT	Ahsg	21	6	12	Alpha-2-HS-glycoprotein
ECAR170921R19211S10.35313.35313.2	E:\RawData\InVivoManuscript\ForManuscript-RatMouseBrain\Rat-Eclipse\Rat-OXY-trypsin\MSFragger\Try1\Rat_OXY_trypsin\interact-ECAR170921R19211S10.pep.xml	TALAAFNAQNNGTYFK	TALAAFNAQN[115]NGTYFK	K	L	16	2	2190.64	1730.83	1730.83	866.423	866.422	1730.83	866.42	0.0023	1.676e-06	36.938	36.938	1	2	0	166	181	0	10N(0.9840)		TRUE	sp|P24090|FETUA_RAT	P24090	FETUA_RAT	Ahsg	21	6	12	Alpha-2-HS-glycoprotein
ECAR170921R19211S12.34958.34958.2	E:\RawData\InVivoManuscript\ForManuscript-RatMouseBrain\Rat-Eclipse\Rat-OXY-trypsin\MSFragger\Try1\Rat_OXY_trypsin\interact-ECAR170921R19211S12.pep.xml	TALAAFNAQNNGTYFK	TALAAFNAQNN[115]GTYFK	K	L	16	2	2192.88	1730.83	1730.83	866.423	866.422	1730.83	866.42	0.0037	1.465e-08	36.883	34.402	1	2	0	166	181	0	11N(0.9840)		TRUE	sp|P24090|FETUA_RAT	P24090	FETUA_RAT	Ahsg	21	6	12	Alpha-2-HS-glycoprotein
ECAR170921R19211S14.34799.34799.2	E:\RawData\InVivoManuscript\ForManuscript-RatMouseBrain\Rat-Eclipse\Rat-OXY-trypsin\MSFragger\Try1\Rat_OXY_trypsin\interact-ECAR170921R19211S14.pep.xml	TALAAFNAQNNGTYFK	TALAAFNAQN[115]NGTYFK	K	L	16	2	2188.43	1730.83	1730.83	866.422	866.423	1730.83	866.42	0.0042	7.874e-07	33.565	33.565	1	2	0	166	181	0	10N(0.9840)		TRUE	sp|P24090|FETUA_RAT	P24090	FETUA_RAT	Ahsg	21	6	12	Alpha-2-HS-glycoprotein
EN61090421R18077S02.37264.37264.2	E:\RawData\InVivoManuscript\ForManuscript-RatMouseBrain\Rat-Eclipse\Rat-OXY-trypsin\MSFragger\Try1\Rat_OXY_trypsin\interact-EN61090421R18077S02.pep.xml	TALAAFNAQNNGTYFK	TALAAFNAQNN[115]GTYFK	K	L	16	2	2301.46	1730.84	1730.83	866.429	866.422	1730.83	866.42	0.0022	4.691e-09	47.631	42.623	1	2	0	166	181	0	11N(0.9840)		TRUE	sp|P24090|FETUA_RAT	P24090	FETUA_RAT	Ahsg	21	6	12	Alpha-2-HS-glycoprotein
EN61090421R18077S02.15247.15247.2	E:\RawData\InVivoManuscript\ForManuscript-RatMouseBrain\Rat-Eclipse\Rat-OXY-trypsin\MSFragger\Try1\Rat_OXY_trypsin\interact-EN61090421R18077S02.pep.xml	FNDTNVVHTVK	FN[115]DTNVVHTVK	R	T	11	2	1135.47	1273.64	1273.63	637.829	637.823	1273.63	637.822	0.002	0.008737	17.743	17.527	0.9533	2	0	155	165	0	2N(0.9840)		TRUE	sp|P24090|FETUA_RAT	P24090	FETUA_RAT	Ahsg	21	6	12	Alpha-2-HS-glycoprotein
ECAR170921R19211S06.43387.43387.3	E:\RawData\InVivoManuscript\ForManuscript-RatMouseBrain\Rat-Eclipse\Rat-OXY-trypsin\MSFragger\Try1\Rat_OXY_trypsin\interact-ECAR170921R19211S06.pep.xml	IIISPEENVTLTCTAENQLER	IIISPEEN[115]VTLTCTAENQLER	K	T	21	3	2648.39	2430.2	2430.2	811.074	811.073	2430.19	811.072	0.0026	2.741e-08	44.232	28.333	1	2	0	473	493	0	13C(57.0214), 8N(0.9840)		TRUE	sp|O35112|CD166_RAT	O35112	CD166_RAT	Alcam	22	43	13	CD166 antigen
ECAR170921R19211S06.43447.43447.2	E:\RawData\InVivoManuscript\ForManuscript-RatMouseBrain\Rat-Eclipse\Rat-OXY-trypsin\MSFragger\Try1\Rat_OXY_trypsin\interact-ECAR170921R19211S06.pep.xml	IIISPEENVTLTCTAENQLER	IIISPEEN[115]VTLTCTAENQLER	K	T	21	2	2651.67	2430.19	2430.19	1216.1	1216.1	2430.19	1216.1	-0.0053	1.109e-07	38.754	22.506	1	2	0	473	493	0	13C(57.0214), 8N(0.9840)		TRUE	sp|O35112|CD166_RAT	O35112	CD166_RAT	Alcam	22	43	13	CD166 antigen
ECAR170921R19211S10.35317.35317.2	E:\RawData\InVivoManuscript\ForManuscript-RatMouseBrain\Rat-Eclipse\Rat-OXY-trypsin\MSFragger\Try1\Rat_OXY_trypsin\interact-ECAR170921R19211S10.pep.xml	LSLSENYTLSINNAK	LSLSEN[115]YTLSINNAK	R	I	15	2	2190.84	1667.85	1667.85	834.931	834.931	1666.84	834.428	1.0051	5.726e-05	35.896	29.974	1	2	0	90	104	0	6N(0.9840)		TRUE	sp|O35112|CD166_RAT	O35112	CD166_RAT	Alcam	22	43	13	CD166 antigen
ECAR170921R19211S10.35344.35344.2	E:\RawData\InVivoManuscript\ForManuscript-RatMouseBrain\Rat-Eclipse\Rat-OXY-trypsin\MSFragger\Try1\Rat_OXY_trypsin\interact-ECAR170921R19211S10.pep.xml	LSLSENYTLSINNAK	LSLSEN[115]YTLSINNAK	R	I	15	2	2192.23	1666.84	1666.84	834.428	834.428	1666.84	834.428	0.0011	5.708e-07	45.626	28.015	1	2	0	90	104	0	6N(0.9840)		TRUE	sp|O35112|CD166_RAT	O35112	CD166_RAT	Alcam	22	43	13	CD166 antigen
ECAR170921R19211S10.43604.43604.3	E:\RawData\InVivoManuscript\ForManuscript-RatMouseBrain\Rat-Eclipse\Rat-OXY-trypsin\MSFragger\Try1\Rat_OXY_trypsin\interact-ECAR170921R19211S10.pep.xml	IIISPEENVTLTCTAENQLER	IIISPEEN[115]VTLTCTAENQLER	K	T	21	3	2629.1	2431.2	2431.2	811.406	811.407	2430.19	811.072	1.0056	2.147e-06	38.75	29.107	1	2	0	473	493	0	13C(57.0214), 8N(0.9840)		TRUE	sp|O35112|CD166_RAT	O35112	CD166_RAT	Alcam	22	43	13	CD166 antigen
ECAR170921R19211S10.43661.43661.3	E:\RawData\InVivoManuscript\ForManuscript-RatMouseBrain\Rat-Eclipse\Rat-OXY-trypsin\MSFragger\Try1\Rat_OXY_trypsin\interact-ECAR170921R19211S10.pep.xml	IIISPEENVTLTCTAENQLER	IIISPEEN[115]VTLTCTAENQLER	K	T	21	3	2632.18	2430.19	2430.2	811.072	811.072	2430.19	811.072	0.0007	3.287e-05	31.852	24.773	1	2	0	473	493	0	13C(57.0214), 8N(0.9840)		TRUE	sp|O35112|CD166_RAT	O35112	CD166_RAT	Alcam	22	43	13	CD166 antigen
ECAR170921R19211S12.35017.35017.2	E:\RawData\InVivoManuscript\ForManuscript-RatMouseBrain\Rat-Eclipse\Rat-OXY-trypsin\MSFragger\Try1\Rat_OXY_trypsin\interact-ECAR170921R19211S12.pep.xml	LSLSENYTLSINNAK	LSLSEN[115]YTLSINNAK	R	I	15	2	2196.01	1666.84	1666.84	834.428	834.429	1666.84	834.428	0.0017	5.356e-06	38.066	28.882	1	2	0	90	104	0	6N(0.9840)		TRUE	sp|O35112|CD166_RAT	O35112	CD166_RAT	Alcam	22	43	13	CD166 antigen
ECAR170921R19211S12.35281.35281.3	E:\RawData\InVivoManuscript\ForManuscript-RatMouseBrain\Rat-Eclipse\Rat-OXY-trypsin\MSFragger\Try1\Rat_OXY_trypsin\interact-ECAR170921R19211S12.pep.xml	TVNSLNVSAISIPEHDEADDISDENR	TVNSLN[115]VSAISIPEHDEADDISDENR	R	E	26	3	2209.98	2840.3	2840.3	947.776	947.774	2840.3	947.772	0.0039	1.378e-05	33.756	30.269	1	2	0	494	519	0	6N(0.9840)		TRUE	sp|O35112|CD166_RAT	O35112	CD166_RAT	Alcam	22	43	13	CD166 antigen
ECAR170921R19211S12.35575.35575.2	E:\RawData\InVivoManuscript\ForManuscript-RatMouseBrain\Rat-Eclipse\Rat-OXY-trypsin\MSFragger\Try1\Rat_OXY_trypsin\interact-ECAR170921R19211S12.pep.xml	TVNSLNVSAISIPEHDEADDISDENR	TVN[115]SLNVSAISIPEHDEADDISDENR	R	E	26	2	2225.9	2841.3	2841.26	1421.66	1421.64	2840.3	1421.15	0.9689	1.587e-10	37.075	37.075	1	2	0	494	519	0	3N(0.9840)		TRUE	sp|O35112|CD166_RAT	O35112	CD166_RAT	Alcam	22	43	13	CD166 antigen
ECAR170921R19211S12.43262.43262.2	E:\RawData\InVivoManuscript\ForManuscript-RatMouseBrain\Rat-Eclipse\Rat-OXY-trypsin\MSFragger\Try1\Rat_OXY_trypsin\interact-ECAR170921R19211S12.pep.xml	IIISPEENVTLTCTAENQLER	IIISPEEN[115]VTLTCTAENQLER	K	T	21	2	2637.79	2430.2	2430.19	1216.11	1216.1	2430.19	1216.1	-0.0031	3.702e-07	38.786	25.344	1	2	0	473	493	0	13C(57.0214), 8N(0.9840)		TRUE	sp|O35112|CD166_RAT	O35112	CD166_RAT	Alcam	22	43	13	CD166 antigen
ECAR170921R19211S12.43285.43285.2	E:\RawData\InVivoManuscript\ForManuscript-RatMouseBrain\Rat-Eclipse\Rat-OXY-trypsin\MSFragger\Try1\Rat_OXY_trypsin\interact-ECAR170921R19211S12.pep.xml	IIISPEENVTLTCTAENQLER	IIISPEEN[115]VTLTCTAENQLER	K	T	21	2	2638.98	2431.21	2431.19	1216.61	1216.6	2430.19	1216.1	0.999	3.601e-09	48.77	43.18	1	2	0	473	493	0	13C(57.0214), 8N(0.9840)		TRUE	sp|O35112|CD166_RAT	O35112	CD166_RAT	Alcam	22	43	13	CD166 antigen
ECAR170921R19211S14.34753.34753.2	E:\RawData\InVivoManuscript\ForManuscript-RatMouseBrain\Rat-Eclipse\Rat-OXY-trypsin\MSFragger\Try1\Rat_OXY_trypsin\interact-ECAR170921R19211S14.pep.xml	LSLSENYTLSINNAK	LSLSEN[115]YTLSINNAK	R	I	15	2	2186.02	1666.85	1666.84	834.43	834.429	1666.84	834.428	0.0023	2.134e-06	36.029	27.056	1	2	0	90	104	0	6N(0.9840)		TRUE	sp|O35112|CD166_RAT	O35112	CD166_RAT	Alcam	22	43	13	CD166 antigen
ECAR170921R19211S14.35261.35261.2	E:\RawData\InVivoManuscript\ForManuscript-RatMouseBrain\Rat-Eclipse\Rat-OXY-trypsin\MSFragger\Try1\Rat_OXY_trypsin\interact-ECAR170921R19211S14.pep.xml	TVNSLNVSAISIPEHDEADDISDENR	TVN[115]SLNVSAISIPEHDEADDISDENR	R	E	26	2	2212.91	2840.3	2840.25	1421.16	1421.13	2840.3	1421.15	-0.0415	3.284e-07	37.917	37.917	1	2	0	494	519	0	3N(0.9840)		TRUE	sp|O35112|CD166_RAT	O35112	CD166_RAT	Alcam	22	43	13	CD166 antigen
ECAR170921R19211S14.35300.35300.2	E:\RawData\InVivoManuscript\ForManuscript-RatMouseBrain\Rat-Eclipse\Rat-OXY-trypsin\MSFragger\Try1\Rat_OXY_trypsin\interact-ECAR170921R19211S14.pep.xml	TVNSLNVSAISIPEHDEADDISDENR	TVN[115]SLNVSAISIPEHDEADDISDENR	R	E	26	2	2214.98	2841.3	2841.25	1421.66	1421.63	2840.3	1421.15	0.9594	1.136e-07	29.634	29.634	1	2	0	494	519	0	3N(0.9840)		TRUE	sp|O35112|CD166_RAT	O35112	CD166_RAT	Alcam	22	43	13	CD166 antigen
ECAR170921R19211S14.42966.42966.3	E:\RawData\InVivoManuscript\ForManuscript-RatMouseBrain\Rat-Eclipse\Rat-OXY-trypsin\MSFragger\Try1\Rat_OXY_trypsin\interact-ECAR170921R19211S14.pep.xml	IIISPEENVTLTCTAENQLER	IIISPEEN[115]VTLTCTAENQLER	K	T	21	3	2625.24	2430.2	2430.19	811.072	811.071	2430.19	811.072	-0.0031	2.37e-06	38.271	22.057	1	2	0	473	493	0	13C(57.0214), 8N(0.9840)		TRUE	sp|O35112|CD166_RAT	O35112	CD166_RAT	Alcam	22	43	13	CD166 antigen
ECAR170921R19211S14.43001.43001.2	E:\RawData\InVivoManuscript\ForManuscript-RatMouseBrain\Rat-Eclipse\Rat-OXY-trypsin\MSFragger\Try1\Rat_OXY_trypsin\interact-ECAR170921R19211S14.pep.xml	IIISPEENVTLTCTAENQLER	IIISPEEN[115]VTLTCTAENQLER	K	T	21	2	2627.09	2430.2	2430.2	1216.11	1216.11	2430.19	1216.1	0.0026	1.762e-08	44.037	23.287	1	2	0	473	493	0	13C(57.0214), 8N(0.9840)		TRUE	sp|O35112|CD166_RAT	O35112	CD166_RAT	Alcam	22	43	13	CD166 antigen
EN61090421R18077S02.37214.37214.2	E:\RawData\InVivoManuscript\ForManuscript-RatMouseBrain\Rat-Eclipse\Rat-OXY-trypsin\MSFragger\Try1\Rat_OXY_trypsin\interact-EN61090421R18077S02.pep.xml	LSLSENYTLSINNAK	LSLSEN[115]YTLSINNAK	R	I	15	2	2298.74	1666.86	1666.84	834.436	834.428	1666.84	834.428	0.0004	1.461e-06	38.113	28.678	1	2	0	90	104	0	6N(0.9840)		TRUE	sp|O35112|CD166_RAT	O35112	CD166_RAT	Alcam	22	43	13	CD166 antigen
ECAR170921R19211S08.28572.28572.2	E:\RawData\InVivoManuscript\ForManuscript-RatMouseBrain\Rat-Eclipse\Rat-OXY-chymotrypsin\MSFragger\Try1\Rat_OXY_chymotrypsin\interact-ECAR170921R19211S08.pep.xml	TITGSGSVINQTEESPY	TITGSGSVIN[115]QTEESPY	W	I	17	2	1852.98	1782.82	1782.81	892.416	892.414	1782.82	892.415	-0.0018	6.613e-06	33.075	15.327	1	2	0	448	464	0	10N(0.9840)		TRUE	sp|O35112|CD166_RAT	O35112	CD166_RAT	Alcam	22	43	13	CD166 antigen
ECAR170921R19211S16.28552.28552.2	E:\RawData\InVivoManuscript\ForManuscript-RatMouseBrain\Rat-Eclipse\Rat-OXY-chymotrypsin\MSFragger\Try1\Rat_OXY_chymotrypsin\interact-ECAR170921R19211S16.pep.xml	TITGSGSVINQTEESPY	TITGSGSVIN[115]QTEESPY	W	I	17	2	1846.98	1782.82	1782.82	892.417	892.417	1782.82	892.415	0.0043	1.068e-08	37.919	18.498	1	2	0	448	464	0	10N(0.9840)		TRUE	sp|O35112|CD166_RAT	O35112	CD166_RAT	Alcam	22	43	13	CD166 antigen
ECAR170921R19211S16.29590.29590.2	E:\RawData\InVivoManuscript\ForManuscript-RatMouseBrain\Rat-Eclipse\Rat-OXY-chymotrypsin\MSFragger\Try1\Rat_OXY_chymotrypsin\interact-ECAR170921R19211S16.pep.xml	DDVPEYKDRLSLSENY	DDVPEYKDRLSLSEN[115]Y	Y	T	16	2	1901.04	1942.88	1942.88	972.448	972.449	1942.88	972.447	0.004	7.627e-05	27.634	13.424	1	2	3	81	96	0	15N(0.9840)		TRUE	sp|O35112|CD166_RAT	O35112	CD166_RAT	Alcam	22	43	13	CD166 antigen
ECAR170921R19211S18.28536.28536.2	E:\RawData\InVivoManuscript\ForManuscript-RatMouseBrain\Rat-Eclipse\Rat-OXY-chymotrypsin\MSFragger\Try1\Rat_OXY_chymotrypsin\interact-ECAR170921R19211S18.pep.xml	TITGSGSVINQTEESPY	TITGSGSVIN[115]QTEESPY	W	I	17	2	1846.87	1782.82	1782.82	892.417	892.416	1782.82	892.415	0.0018	8.01e-06	31.218	15.994	1	2	0	448	464	0	10N(0.9840)		TRUE	sp|O35112|CD166_RAT	O35112	CD166_RAT	Alcam	22	43	13	CD166 antigen
EN61090421R18077S02.45294.45294.3	E:\RawData\InVivoManuscript\ForManuscript-RatMouseBrain\Rat-Eclipse\Rat-OXY-trypsin\MSFragger\Try1\Rat_OXY_trypsin\interact-EN61090421R18077S02.pep.xml	IIISPEENVTLTCTAENQLER	IIISPEEN[115]VTLTCTAENQLER	K	T	21	3	2742.7	2430.22	2430.2	811.08	811.074	2430.19	811.072	0.0065	1.917e-05	34.61	22.661	0.9997	2	0	473	493	0	13C(57.0214), 8N(0.9840)		TRUE	sp|O35112|CD166_RAT	O35112	CD166_RAT	Alcam	22	43	13	CD166 antigen
ECAR170921R19211S06.35341.35341.2	E:\RawData\InVivoManuscript\ForManuscript-RatMouseBrain\Rat-Eclipse\Rat-OXY-trypsin\MSFragger\Try1\Rat_OXY_trypsin\interact-ECAR170921R19211S06.pep.xml	LSLSENYTLSINNAK	LSLSEN[115]YTLSINNAK	R	I	15	2	2213.46	1666.84	1666.85	834.428	834.43	1666.84	834.428	0.0041	0.000389	33.857	27.652	0.9992	2	0	90	104	0	6N(0.9840)		TRUE	sp|O35112|CD166_RAT	O35112	CD166_RAT	Alcam	22	43	13	CD166 antigen
ECAR170921R19211S12.33441.33441.2	E:\RawData\InVivoManuscript\ForManuscript-RatMouseBrain\Rat-Eclipse\Rat-OXY-trypsin\MSFragger\Try1\Rat_OXY_trypsin\interact-ECAR170921R19211S12.pep.xml	DSYPDGNITWYR	DSYPDGN[115]ITWYR	R	N	12	2	2112.28	1486.64	1486.64	744.327	744.327	1486.64	744.326	0.0026	0.0001675	25.604	9.79	0.9992	2	0	161	172	0	7N(0.9840)		TRUE	sp|O35112|CD166_RAT	O35112	CD166_RAT	Alcam	22	43	13	CD166 antigen
ECAR170921R19211S10.56302.56302.3	E:\RawData\InVivoManuscript\ForManuscript-RatMouseBrain\Rat-Eclipse\Rat-OXY-trypsin\MSFragger\Try1\Rat_OXY_trypsin\interact-ECAR170921R19211S10.pep.xml	EGDNITLQCLGNGNPPPEEFMFYLPGQAEGIR	EGDN[115]ITLQCLGNGNPPPEEFM[147]FYLPGQAEGIR	K	S	32	3	3311.53	3579.59	3579.6	1194.2	1194.21	3579.63	1194.22	-0.0305	4.271e-05	32.908	25.174	0.999	2	0	262	293	0	21M(15.9949), 4N(0.9840), 9C(57.0214)		TRUE	sp|O35112|CD166_RAT	O35112	CD166_RAT	Alcam	22	43	13	CD166 antigen
ECAR170921R19211S14.33123.33123.2	E:\RawData\InVivoManuscript\ForManuscript-RatMouseBrain\Rat-Eclipse\Rat-OXY-trypsin\MSFragger\Try1\Rat_OXY_trypsin\interact-ECAR170921R19211S14.pep.xml	DSYPDGNITWYR	DSYPDGN[115]ITWYR	R	N	12	2	2099.09	1486.64	1486.64	744.327	744.328	1486.64	744.326	0.0047	0.0002086	25.223	9.309	0.9986	2	0	161	172	0	7N(0.9840)		TRUE	sp|O35112|CD166_RAT	O35112	CD166_RAT	Alcam	22	43	13	CD166 antigen
ECAR170921R19211S18.35687.35687.2	E:\RawData\InVivoManuscript\ForManuscript-RatMouseBrain\Rat-Eclipse\Rat-OXY-chymotrypsin\MSFragger\Try1\Rat_OXY_chymotrypsin\interact-ECAR170921R19211S18.pep.xml	SKIIISPEENVTL	SKIIISPEEN[115]VTL	Y	T	13	2	2221.91	1442.79	1442.79	722.402	722.401	1442.79	722.401	0.0014	0.0001597	31.138	19.691	0.998	2	0	471	483	0	10N(0.9840)		TRUE	sp|O35112|CD166_RAT	O35112	CD166_RAT	Alcam	22	43	13	CD166 antigen
ECAR170921R19211S06.33661.33661.2	E:\RawData\InVivoManuscript\ForManuscript-RatMouseBrain\Rat-Eclipse\Rat-OXY-trypsin\MSFragger\Try1\Rat_OXY_trypsin\interact-ECAR170921R19211S06.pep.xml	DSYPDGNITWYR	DSYPDGN[115]ITWYR	R	N	12	2	2123.75	1486.64	1486.64	744.327	744.328	1486.64	744.326	0.0054	0.0005594	23.509	9.742	0.997	2	0	161	172	0	7N(0.9840)		TRUE	sp|O35112|CD166_RAT	O35112	CD166_RAT	Alcam	22	43	13	CD166 antigen
ECAR170921R19211S08.35896.35896.2	E:\RawData\InVivoManuscript\ForManuscript-RatMouseBrain\Rat-Eclipse\Rat-OXY-chymotrypsin\MSFragger\Try1\Rat_OXY_chymotrypsin\interact-ECAR170921R19211S08.pep.xml	SKIIISPEENVTL	SKIIISPEEN[115]VTL	Y	T	13	2	2236.06	1442.79	1442.78	722.401	722.4	1442.79	722.401	-0.002	0.0004018	33.05	20.921	0.9845	2	0	471	483	0	10N(0.9840)		TRUE	sp|O35112|CD166_RAT	O35112	CD166_RAT	Alcam	22	43	13	CD166 antigen
ECAR170921R19211S10.33786.33786.2	E:\RawData\InVivoManuscript\ForManuscript-RatMouseBrain\Rat-Eclipse\Rat-OXY-trypsin\MSFragger\Try1\Rat_OXY_trypsin\interact-ECAR170921R19211S10.pep.xml	DSYPDGNITWYR	DSYPDGN[115]ITWYR	R	N	12	2	2110.58	1486.64	1486.64	744.326	744.327	1486.64	744.326	0.0028	0.002864	21.672	0	0.9822	2	0	161	172	0	7N(0.9840)		TRUE	sp|O35112|CD166_RAT	O35112	CD166_RAT	Alcam	22	43	13	CD166 antigen
EN61090421R18077S02.37752.37752.3	E:\RawData\InVivoManuscript\ForManuscript-RatMouseBrain\Rat-Eclipse\Rat-OXY-trypsin\MSFragger\Try1\Rat_OXY_trypsin\interact-EN61090421R18077S02.pep.xml	TVNSLNVSAISIPEHDEADDISDENR	TVNSLN[115]VSAISIPEHDEADDISDENR	R	E	26	3	2327.97	2840.32	2840.31	947.781	947.776	2840.3	947.772	0.0114	0.0007664	27.021	24.321	0.9717	2	0	494	519	0	6N(0.9840)		TRUE	sp|O35112|CD166_RAT	O35112	CD166_RAT	Alcam	22	43	13	CD166 antigen
EN61090421R18077S02.34610.34610.2	E:\RawData\InVivoManuscript\ForManuscript-RatMouseBrain\Rat-Eclipse\Rat-OXY-trypsin\MSFragger\Try1\Rat_OXY_trypsin\interact-EN61090421R18077S02.pep.xml	DSYPDGNITWYR	DSYPDGN[115]ITWYR	R	N	12	2	2158.06	1486.65	1486.64	744.333	744.326	1486.64	744.326	0.0011	0.001803	21.476	0	0.9699	2	0	161	172	0	7N(0.9840)		TRUE	sp|O35112|CD166_RAT	O35112	CD166_RAT	Alcam	22	43	13	CD166 antigen
ECAR170921R19211S14.35043.35043.3	E:\RawData\InVivoManuscript\ForManuscript-RatMouseBrain\Rat-Eclipse\Rat-OXY-trypsin\MSFragger\Try1\Rat_OXY_trypsin\interact-ECAR170921R19211S14.pep.xml	TVNSLNVSAISIPEHDEADDISDENR	TVNSLN[115]VSAISIPEHDEADDISDENR	R	E	26	3	2201.39	2841.3	2841.3	948.107	948.109	2840.3	947.772	1.009	0.0004604	29.121	27.43	0.9646	2	0	494	519	0	6N(0.9840)		TRUE	sp|O35112|CD166_RAT	O35112	CD166_RAT	Alcam	22	43	13	CD166 antigen
EN61090421R18077S02.37735.37735.3	E:\RawData\InVivoManuscript\ForManuscript-RatMouseBrain\Rat-Eclipse\Rat-OXY-trypsin\MSFragger\Try1\Rat_OXY_trypsin\interact-EN61090421R18077S02.pep.xml	TVNSLNVSAISIPEHDEADDISDENR	TVNSLN[115]VSAISIPEHDEADDISDENR	R	E	26	3	2327.05	2841.33	2841.31	948.116	948.111	2840.3	947.772	1.0148	0.0003171	30.171	26.308	0.9644	2	0	494	519	0	6N(0.9840)		TRUE	sp|O35112|CD166_RAT	O35112	CD166_RAT	Alcam	22	43	13	CD166 antigen
ECAR170921R19211S14.25614.25614.2	E:\RawData\InVivoManuscript\ForManuscript-RatMouseBrain\Rat-Eclipse\Rat-OXY-trypsin\MSFragger\Try1\Rat_OXY_trypsin\interact-ECAR170921R19211S14.pep.xml	NATVVWMK	N[115]ATVVWMK	R	D	8	2	1699.13	948.474	948.473	475.244	475.244	948.474	475.244	-0.0006	0.01287	17.934	8.957	0.9633	2	0	361	368	0	1N(0.9840)		TRUE	sp|O35112|CD166_RAT	O35112	CD166_RAT	Alcam	22	43	13	CD166 antigen
ECAR170921R19211S10.43637.43637.2	E:\RawData\InVivoManuscript\ForManuscript-RatMouseBrain\Rat-Eclipse\Rat-OXY-trypsin\MSFragger\Try1\Rat_OXY_trypsin\interact-ECAR170921R19211S10.pep.xml	IIISPEENVTLTCTAENQLER	IIISPEEN[115]VTLTCTAENQLER	K	T	21	2	2630.91	2430.19	2430.19	1216.1	1216.1	2430.19	1216.1	-0.0031	0.005827	19.214	12.089	0.9537	2	0	473	493	0	13C(57.0214), 8N(0.9840)		TRUE	sp|O35112|CD166_RAT	O35112	CD166_RAT	Alcam	22	43	13	CD166 antigen
ECAR170921R19211S16.39397.39397.2	E:\RawData\InVivoManuscript\ForManuscript-RatMouseBrain\Rat-Eclipse\Rat-OXY-chymotrypsin\MSFragger\Try1\Rat_OXY_chymotrypsin\interact-ECAR170921R19211S16.pep.xml	YSKIIISPEENVTL	YSKIIISPEEN[115]VTL	Y	T	14	2	2415.17	1605.85	1605.86	803.934	803.935	1605.85	803.932	0.0053	0.001151	24.179	15.887	0.9501	2	0	470	483	0	11N(0.9840)		TRUE	sp|O35112|CD166_RAT	O35112	CD166_RAT	Alcam	22	43	13	CD166 antigen
ECAR170921R19211S16.35788.35788.2	E:\RawData\InVivoManuscript\ForManuscript-RatMouseBrain\Rat-Eclipse\Rat-OXY-chymotrypsin\MSFragger\Try1\Rat_OXY_chymotrypsin\interact-ECAR170921R19211S16.pep.xml	SKIIISPEENVTL	SKIIISPEEN[115]VTL	Y	T	13	2	2225.82	1442.79	1442.79	722.402	722.402	1442.79	722.401	0.002	0.002385	28.605	17.1	0.9246	2	0	471	483	0	10N(0.9840)		TRUE	sp|O35112|CD166_RAT	O35112	CD166_RAT	Alcam	22	43	13	CD166 antigen
ECAR170921R19211S10.32826.32826.3	E:\RawData\InVivoManuscript\ForManuscript-RatMouseBrain\Rat-Eclipse\Rat-OXY-trypsin\MSFragger\Try1\Rat_OXY_trypsin\interact-ECAR170921R19211S10.pep.xml	TVNSLNVSAISIPEHDEADDISDENREK	TVNSLN[115]VSAISIPEHDEADDISDENREK	R	V	28	3	2060.16	3097.43	3097.44	1033.48	1033.49	3097.43	1033.48	0.0085	0.0002417	30.347	28.35	0.914	2	1	494	521	0	6N(0.9840)		TRUE	sp|O35112|CD166_RAT	O35112	CD166_RAT	Alcam	22	43	13	CD166 antigen
ECAR170921R19211S16.32617.32617.2	E:\RawData\InVivoManuscript\ForManuscript-RatMouseBrain\Rat-Eclipse\Rat-OXY-chymotrypsin\MSFragger\Try1\Rat_OXY_chymotrypsin\interact-ECAR170921R19211S16.pep.xml	KKLGDCISRDSYPDGNITWY	KKLGDCISRDSYPDGN[115]ITWY	L	R	20	2	2059.58	2388.09	2388.1	1195.05	1195.06	2388.11	1195.06	-0.0063	0.0005337	24.442	13.875	0.9013	2	1	152	171	0	16N(0.9840), 6C(57.0214)		TRUE	sp|O35112|CD166_RAT	O35112	CD166_RAT	Alcam	22	43	13	CD166 antigen
EN61090421R18077S02.45230.45230.2	E:\RawData\InVivoManuscript\ForManuscript-RatMouseBrain\Rat-Eclipse\Rat-OXY-trypsin\MSFragger\Try1\Rat_OXY_trypsin\interact-EN61090421R18077S02.pep.xml	IIISPEENVTLTCTAENQLER	IIISPEENVTLTCTAEN[115]QLER	K	T	21	2	2739.05	2430.22	2430.22	1216.12	1216.12	2430.19	1216.1	0.0253	0.003267	23.377	15.602	0.8989	2	0	473	493	0	13C(57.0214), 17N(0.9840)		TRUE	sp|O35112|CD166_RAT	O35112	CD166_RAT	Alcam	22	43	13	CD166 antigen
ECAR170921R19211S12.15735.15735.2	E:\RawData\InVivoManuscript\ForManuscript-RatMouseBrain\Rat-Eclipse\Rat-OXY-trypsin\MSFragger\Try1\Rat_OXY_trypsin\interact-ECAR170921R19211S12.pep.xml	NATVVWMK	N[115]ATVVWM[147]K	R	D	8	2	1180.23	964.469	964.469	483.242	483.242	964.469	483.242	-0.0001	0.0435	18.209	11.504	0.8806	2	0	361	368	0	1N(0.9840), 7M(15.9949)		TRUE	sp|O35112|CD166_RAT	O35112	CD166_RAT	Alcam	22	43	13	CD166 antigen
ECAR170921R19211S14.32204.32204.4	E:\RawData\InVivoManuscript\ForManuscript-RatMouseBrain\Rat-Eclipse\Rat-OXY-trypsin\MSFragger\Try1\Rat_OXY_trypsin\interact-ECAR170921R19211S14.pep.xml	TVNSLNVSAISIPEHDEADDISDENREK	TVNSLN[115]VSAISIPEHDEADDISDENREK	R	V	28	4	2049.99	3097.44	3097.43	775.367	775.365	3097.43	775.365	-0.0007	0.3109	17.139	14.767	0.7746	2	1	494	521	0	6N(0.9840)		TRUE	sp|O35112|CD166_RAT	O35112	CD166_RAT	Alcam	22	43	13	CD166 antigen
ECAR170921R19211S06.27368.27368.2	E:\RawData\InVivoManuscript\ForManuscript-RatMouseBrain\Rat-Eclipse\Rat-OXY-trypsin\MSFragger\Try1\Rat_OXY_trypsin\interact-ECAR170921R19211S06.pep.xml	CNTTQGNEVTSILR	CN[115]TTQGNEVTSILR	R	W	14	2	1788.04	1592.75	1592.75	797.38	797.381	1592.75	797.38	0.0007	9.683e-08	38.355	27.491	1	2	0	139	152	0	1C(57.0214), 2N(0.9840)		TRUE	sp|P08289|PPBT_RAT	P08289	PPBT_RAT	Alpl	23	52	14	Alkaline phosphatase, tissue-nonspecific isozyme
ECAR170921R19211S06.29893.29893.3	E:\RawData\InVivoManuscript\ForManuscript-RatMouseBrain\Rat-Eclipse\Rat-OXY-trypsin\MSFragger\Try1\Rat_OXY_trypsin\interact-ECAR170921R19211S06.pep.xml	VVDGERENVSMVDYAHNNYQAQSAVPLR	VVDGEREN[115]VSMVDYAHNNYQAQSAVPLR	K	H	28	3	1922.58	3161.48	3161.48	1054.84	1054.84	3161.48	1054.84	0.0007	1.034e-09	47.606	28.914	1	2	1	423	450	0	8N(0.9840)		TRUE	sp|P08289|PPBT_RAT	P08289	PPBT_RAT	Alpl	23	52	14	Alkaline phosphatase, tissue-nonspecific isozyme
ECAR170921R19211S06.35878.35878.4	E:\RawData\InVivoManuscript\ForManuscript-RatMouseBrain\Rat-Eclipse\Rat-OXY-trypsin\MSFragger\Try1\Rat_OXY_trypsin\interact-ECAR170921R19211S06.pep.xml	HSHYVWNRTELLALDPSR	HSHYVWN[115]RTELLALDPSR	K	V	18	4	2242.07	2194.09	2194.1	549.531	549.532	2194.09	549.53	0.0068	0.001077	24.753	13.318	1	2	1	265	282	0	7N(0.9840)		TRUE	sp|P08289|PPBT_RAT	P08289	PPBT_RAT	Alpl	23	52	14	Alkaline phosphatase, tissue-nonspecific isozyme
ECAR170921R19211S10.15446.15446.2	E:\RawData\InVivoManuscript\ForManuscript-RatMouseBrain\Rat-Eclipse\Rat-OXY-trypsin\MSFragger\Try1\Rat_OXY_trypsin\interact-ECAR170921R19211S10.pep.xml	NRTDVEYELDEK	N[115]RTDVEYELDEK	K	A	12	2	1154.16	1510.68	1510.68	756.346	756.347	1510.68	756.347	0.0004	1.075e-05	32.003	14.781	1	2	1	230	241	0	1N(0.9840)		TRUE	sp|P08289|PPBT_RAT	P08289	PPBT_RAT	Alpl	23	52	14	Alkaline phosphatase, tissue-nonspecific isozyme
ECAR170921R19211S10.22012.22012.2	E:\RawData\InVivoManuscript\ForManuscript-RatMouseBrain\Rat-Eclipse\Rat-OXY-trypsin\MSFragger\Try1\Rat_OXY_trypsin\interact-ECAR170921R19211S10.pep.xml	TRCNTTQGNEVTSILR	TRCN[115]TTQGNEVTSILR	R	W	16	2	1495	1849.89	1849.89	925.953	925.953	1849.9	925.955	-0.0028	1.234e-06	36.232	26.645	1	2	1	137	152	0	3C(57.0214), 4N(0.9840)		TRUE	sp|P08289|PPBT_RAT	P08289	PPBT_RAT	Alpl	23	52	14	Alkaline phosphatase, tissue-nonspecific isozyme
ECAR170921R19211S10.23653.23653.3	E:\RawData\InVivoManuscript\ForManuscript-RatMouseBrain\Rat-Eclipse\Rat-OXY-trypsin\MSFragger\Try1\Rat_OXY_trypsin\interact-ECAR170921R19211S10.pep.xml	VVDGERENVSMVDYAHNNYQAQSAVPLR	VVDGEREN[115]VSM[147]VDYAHNNYQAQSAVPLR	K	H	28	3	1580.73	3177.48	3177.47	1060.17	1060.16	3177.48	1060.17	-0.0053	1.895e-07	38.198	25.06	1	2	1	423	450	0	11M(15.9949), 8N(0.9840)		TRUE	sp|P08289|PPBT_RAT	P08289	PPBT_RAT	Alpl	23	52	14	Alkaline phosphatase, tissue-nonspecific isozyme
ECAR170921R19211S10.27211.27211.2	E:\RawData\InVivoManuscript\ForManuscript-RatMouseBrain\Rat-Eclipse\Rat-OXY-trypsin\MSFragger\Try1\Rat_OXY_trypsin\interact-ECAR170921R19211S10.pep.xml	CNTTQGNEVTSILR	CN[115]TTQGNEVTSILR	R	W	14	2	1766.18	1592.75	1592.75	797.381	797.38	1592.75	797.38	-0.0012	4.516e-07	38.398	25.383	1	2	0	139	152	0	1C(57.0214), 2N(0.9840)		TRUE	sp|P08289|PPBT_RAT	P08289	PPBT_RAT	Alpl	23	52	14	Alkaline phosphatase, tissue-nonspecific isozyme
ECAR170921R19211S10.29791.29791.3	E:\RawData\InVivoManuscript\ForManuscript-RatMouseBrain\Rat-Eclipse\Rat-OXY-trypsin\MSFragger\Try1\Rat_OXY_trypsin\interact-ECAR170921R19211S10.pep.xml	VVDGERENVSMVDYAHNNYQAQSAVPLR	VVDGEREN[115]VSMVDYAHNNYQAQSAVPLR	K	H	28	3	1900.78	3161.49	3161.49	1054.84	1054.84	3161.48	1054.84	0.01	1.656e-06	40.268	32.769	1	2	1	423	450	0	8N(0.9840)		TRUE	sp|P08289|PPBT_RAT	P08289	PPBT_RAT	Alpl	23	52	14	Alkaline phosphatase, tissue-nonspecific isozyme
ECAR170921R19211S10.58429.58429.2	E:\RawData\InVivoManuscript\ForManuscript-RatMouseBrain\Rat-Eclipse\Rat-OXY-trypsin\MSFragger\Try1\Rat_OXY_trypsin\interact-ECAR170921R19211S10.pep.xml	NNLTDPSLSEMVEVALR	N[115]NLTDPSLSEMVEVALR	R	I	17	2	3427.6	1888.92	1888.93	945.466	945.473	1887.92	944.97	1.0074	2.306e-05	40.608	40.608	1	2	0	302	318	0	1N(0.9840)		TRUE	sp|P08289|PPBT_RAT	P08289	PPBT_RAT	Alpl	23	52	14	Alkaline phosphatase, tissue-nonspecific isozyme
ECAR170921R19211S12.21707.21707.2	E:\RawData\InVivoManuscript\ForManuscript-RatMouseBrain\Rat-Eclipse\Rat-OXY-trypsin\MSFragger\Try1\Rat_OXY_trypsin\interact-ECAR170921R19211S12.pep.xml	TRCNTTQGNEVTSILR	TRCN[115]TTQGNEVTSILR	R	W	16	2	1492.39	1849.9	1849.9	925.956	925.958	1849.9	925.955	0.0061	1.214e-07	37.093	34.431	1	2	1	137	152	0	3C(57.0214), 4N(0.9840)		TRUE	sp|P08289|PPBT_RAT	P08289	PPBT_RAT	Alpl	23	52	14	Alkaline phosphatase, tissue-nonspecific isozyme
ECAR170921R19211S12.23339.23339.3	E:\RawData\InVivoManuscript\ForManuscript-RatMouseBrain\Rat-Eclipse\Rat-OXY-trypsin\MSFragger\Try1\Rat_OXY_trypsin\interact-ECAR170921R19211S12.pep.xml	VVDGERENVSMVDYAHNNYQAQSAVPLR	VVDGEREN[115]VSM[147]VDYAHNNYQAQSAVPLR	K	H	28	3	1578	3178.49	3178.48	1060.5	1060.5	3177.48	1060.17	1.0046	2.259e-07	45.587	45.176	1	2	1	423	450	0	11M(15.9949), 8N(0.9840)		TRUE	sp|P08289|PPBT_RAT	P08289	PPBT_RAT	Alpl	23	52	14	Alkaline phosphatase, tissue-nonspecific isozyme
ECAR170921R19211S12.23410.23410.4	E:\RawData\InVivoManuscript\ForManuscript-RatMouseBrain\Rat-Eclipse\Rat-OXY-trypsin\MSFragger\Try1\Rat_OXY_trypsin\interact-ECAR170921R19211S12.pep.xml	VVDGERENVSMVDYAHNNYQAQSAVPLR	VVDGEREN[115]VSM[147]VDYAHNNYQAQSAVPLR	K	H	28	4	1581.66	3177.48	3177.49	795.377	795.379	3177.48	795.377	0.0097	0.0001252	25.818	22.812	1	2	1	423	450	0	11M(15.9949), 8N(0.9840)		TRUE	sp|P08289|PPBT_RAT	P08289	PPBT_RAT	Alpl	23	52	14	Alkaline phosphatase, tissue-nonspecific isozyme
ECAR170921R19211S12.24096.24096.3	E:\RawData\InVivoManuscript\ForManuscript-RatMouseBrain\Rat-Eclipse\Rat-OXY-trypsin\MSFragger\Try1\Rat_OXY_trypsin\interact-ECAR170921R19211S12.pep.xml	VVDGERENVSMVDYAHNNYQAQSAVPLR	VVDGERENVSM[147]VDYAHNN[115]YQAQSAVPLR	K	H	28	3	1618.17	3179.48	3179.48	1060.83	1060.83	3177.48	1060.17	2.0043	7.646e-07	39.03	39.005	1	2	1	423	450	0	11M(15.9949), 18N(0.9840)		TRUE	sp|P08289|PPBT_RAT	P08289	PPBT_RAT	Alpl	23	52	14	Alkaline phosphatase, tissue-nonspecific isozyme
ECAR170921R19211S12.26861.26861.2	E:\RawData\InVivoManuscript\ForManuscript-RatMouseBrain\Rat-Eclipse\Rat-OXY-trypsin\MSFragger\Try1\Rat_OXY_trypsin\interact-ECAR170921R19211S12.pep.xml	CNTTQGNEVTSILR	CN[115]TTQGNEVTSILR	R	W	14	2	1763.95	1592.75	1592.75	797.381	797.383	1592.75	797.38	0.0053	5.398e-07	38.255	29.86	1	2	0	139	152	0	1C(57.0214), 2N(0.9840)		TRUE	sp|P08289|PPBT_RAT	P08289	PPBT_RAT	Alpl	23	52	14	Alkaline phosphatase, tissue-nonspecific isozyme
ECAR170921R19211S12.29497.29497.3	E:\RawData\InVivoManuscript\ForManuscript-RatMouseBrain\Rat-Eclipse\Rat-OXY-trypsin\MSFragger\Try1\Rat_OXY_trypsin\interact-ECAR170921R19211S12.pep.xml	VVDGERENVSMVDYAHNNYQAQSAVPLR	VVDGEREN[115]VSMVDYAHNNYQAQSAVPLR	K	H	28	3	1904.04	3161.49	3161.49	1054.84	1054.84	3161.48	1054.84	0.009	2.251e-10	45.27	39.814	1	2	1	423	450	0	8N(0.9840)		TRUE	sp|P08289|PPBT_RAT	P08289	PPBT_RAT	Alpl	23	52	14	Alkaline phosphatase, tissue-nonspecific isozyme
ECAR170921R19211S12.57389.57389.2	E:\RawData\InVivoManuscript\ForManuscript-RatMouseBrain\Rat-Eclipse\Rat-OXY-trypsin\MSFragger\Try1\Rat_OXY_trypsin\interact-ECAR170921R19211S12.pep.xml	NNLTDPSLSEMVEVALR	N[115]NLTDPSLSEMVEVALR	R	I	17	2	3415.64	1887.93	1887.92	944.97	944.97	1887.92	944.97	-0.0001	3.561e-05	25.212	25.212	1	2	0	302	318	0	1N(0.9840)		TRUE	sp|P08289|PPBT_RAT	P08289	PPBT_RAT	Alpl	23	52	14	Alkaline phosphatase, tissue-nonspecific isozyme
ECAR170921R19211S14.15111.15111.2	E:\RawData\InVivoManuscript\ForManuscript-RatMouseBrain\Rat-Eclipse\Rat-OXY-trypsin\MSFragger\Try1\Rat_OXY_trypsin\interact-ECAR170921R19211S14.pep.xml	NRTDVEYELDEK	N[115]RTDVEYELDEK	K	A	12	2	1148.29	1510.68	1510.68	756.346	756.346	1510.68	756.347	-0.0019	2.233e-07	36.071	17.549	1	2	1	230	241	0	1N(0.9840)		TRUE	sp|P08289|PPBT_RAT	P08289	PPBT_RAT	Alpl	23	52	14	Alkaline phosphatase, tissue-nonspecific isozyme
ECAR170921R19211S14.21695.21695.3	E:\RawData\InVivoManuscript\ForManuscript-RatMouseBrain\Rat-Eclipse\Rat-OXY-trypsin\MSFragger\Try1\Rat_OXY_trypsin\interact-ECAR170921R19211S14.pep.xml	TRCNTTQGNEVTSILR	TRCN[115]TTQGNEVTSILR	R	W	16	3	1492.81	1849.86	1849.89	617.627	617.639	1849.9	617.639	-0.0015	2.16e-06	40.388	33.522	1	2	1	137	152	0	3C(57.0214), 4N(0.9840)		TRUE	sp|P08289|PPBT_RAT	P08289	PPBT_RAT	Alpl	23	52	14	Alkaline phosphatase, tissue-nonspecific isozyme
ECAR170921R19211S14.23261.23261.3	E:\RawData\InVivoManuscript\ForManuscript-RatMouseBrain\Rat-Eclipse\Rat-OXY-trypsin\MSFragger\Try1\Rat_OXY_trypsin\interact-ECAR170921R19211S14.pep.xml	VVDGERENVSMVDYAHNNYQAQSAVPLR	VVDGEREN[115]VSM[147]VDYAHNNYQAQSAVPLR	K	H	28	3	1574.7	3177.48	3177.48	1060.17	1060.17	3177.48	1060.17	0.0004	9.499e-07	37.808	27.701	1	2	1	423	450	0	11M(15.9949), 8N(0.9840)		TRUE	sp|P08289|PPBT_RAT	P08289	PPBT_RAT	Alpl	23	52	14	Alkaline phosphatase, tissue-nonspecific isozyme
ECAR170921R19211S14.26711.26711.2	E:\RawData\InVivoManuscript\ForManuscript-RatMouseBrain\Rat-Eclipse\Rat-OXY-trypsin\MSFragger\Try1\Rat_OXY_trypsin\interact-ECAR170921R19211S14.pep.xml	CNTTQGNEVTSILR	CN[115]TTQGNEVTSILR	R	W	14	2	1757.2	1592.75	1592.75	797.381	797.382	1592.75	797.38	0.0026	1.241e-07	40.524	31.711	1	2	0	139	152	0	1C(57.0214), 2N(0.9840)		TRUE	sp|P08289|PPBT_RAT	P08289	PPBT_RAT	Alpl	23	52	14	Alkaline phosphatase, tissue-nonspecific isozyme
ECAR170921R19211S14.36166.36166.4	E:\RawData\InVivoManuscript\ForManuscript-RatMouseBrain\Rat-Eclipse\Rat-OXY-trypsin\MSFragger\Try1\Rat_OXY_trypsin\interact-ECAR170921R19211S14.pep.xml	HSHYVWNRTELLALDPSR	HSHYVWN[115]RTELLALDPSR	K	V	18	4	2261.63	2194.1	2194.09	549.532	549.531	2194.09	549.53	0.0029	0.00246	25.84	12.807	1	2	1	265	282	0	7N(0.9840)		TRUE	sp|P08289|PPBT_RAT	P08289	PPBT_RAT	Alpl	23	52	14	Alkaline phosphatase, tissue-nonspecific isozyme
ECAR170921R19211S14.57185.57185.2	E:\RawData\InVivoManuscript\ForManuscript-RatMouseBrain\Rat-Eclipse\Rat-OXY-trypsin\MSFragger\Try1\Rat_OXY_trypsin\interact-ECAR170921R19211S14.pep.xml	NNLTDPSLSEMVEVALR	N[115]NLTDPSLSEMVEVALR	R	I	17	2	3408.21	1887.93	1887.93	944.97	944.97	1887.92	944.97	0.0004	3.746e-07	47.575	47.575	1	2	0	302	318	0	1N(0.9840)		TRUE	sp|P08289|PPBT_RAT	P08289	PPBT_RAT	Alpl	23	52	14	Alkaline phosphatase, tissue-nonspecific isozyme
EN61090421R18077S02.17029.17029.2	E:\RawData\InVivoManuscript\ForManuscript-RatMouseBrain\Rat-Eclipse\Rat-OXY-trypsin\MSFragger\Try1\Rat_OXY_trypsin\interact-EN61090421R18077S02.pep.xml	NRTDVEYELDEK	N[115]RTDVEYELDEK	K	A	12	2	1228.4	1510.69	1510.69	756.353	756.35	1510.68	756.347	0.007	6.075e-05	29.426	16.602	1	2	1	230	241	0	1N(0.9840)		TRUE	sp|P08289|PPBT_RAT	P08289	PPBT_RAT	Alpl	23	52	14	Alkaline phosphatase, tissue-nonspecific isozyme
EN61090421R18077S02.24919.24919.3	E:\RawData\InVivoManuscript\ForManuscript-RatMouseBrain\Rat-Eclipse\Rat-OXY-trypsin\MSFragger\Try1\Rat_OXY_trypsin\interact-EN61090421R18077S02.pep.xml	TRCNTTQGNEVTSILR	TRCN[115]TTQGNEVTSILR	R	W	16	3	1641.21	1849.91	1849.9	617.645	617.641	1849.9	617.639	0.005	2.575e-06	38.28	33.26	1	2	1	137	152	0	3C(57.0214), 4N(0.9840)		TRUE	sp|P08289|PPBT_RAT	P08289	PPBT_RAT	Alpl	23	52	14	Alkaline phosphatase, tissue-nonspecific isozyme
EN61090421R18077S02.24936.24936.2	E:\RawData\InVivoManuscript\ForManuscript-RatMouseBrain\Rat-Eclipse\Rat-OXY-trypsin\MSFragger\Try1\Rat_OXY_trypsin\interact-EN61090421R18077S02.pep.xml	TRCNTTQGNEVTSILR	TRCN[115]TTQGNEVTSILR	R	W	16	2	1642.1	1849.91	1849.91	925.964	925.962	1849.9	925.955	0.0145	1.275e-05	31.789	22.633	1	2	1	137	152	0	3C(57.0214), 4N(0.9840)		TRUE	sp|P08289|PPBT_RAT	P08289	PPBT_RAT	Alpl	23	52	14	Alkaline phosphatase, tissue-nonspecific isozyme
EN61090421R18077S02.29285.29285.2	E:\RawData\InVivoManuscript\ForManuscript-RatMouseBrain\Rat-Eclipse\Rat-OXY-trypsin\MSFragger\Try1\Rat_OXY_trypsin\interact-EN61090421R18077S02.pep.xml	CNTTQGNEVTSILR	CN[115]TTQGNEVTSILR	R	W	14	2	1872.46	1592.76	1592.75	797.388	797.38	1592.75	797.38	-0.0011	1.09e-09	42.809	31.083	1	2	0	139	152	0	1C(57.0214), 2N(0.9840)		TRUE	sp|P08289|PPBT_RAT	P08289	PPBT_RAT	Alpl	23	52	14	Alkaline phosphatase, tissue-nonspecific isozyme
EN61090421R18077S02.31963.31963.3	E:\RawData\InVivoManuscript\ForManuscript-RatMouseBrain\Rat-Eclipse\Rat-OXY-trypsin\MSFragger\Try1\Rat_OXY_trypsin\interact-EN61090421R18077S02.pep.xml	VVDGERENVSMVDYAHNNYQAQSAVPLR	VVDGEREN[115]VSMVDYAHNNYQAQSAVPLR	K	H	28	3	2015.9	3161.51	3161.51	1054.85	1054.84	3161.48	1054.84	0.0227	3.49e-09	49.068	32.344	1	2	1	423	450	0	8N(0.9840)		TRUE	sp|P08289|PPBT_RAT	P08289	PPBT_RAT	Alpl	23	52	14	Alkaline phosphatase, tissue-nonspecific isozyme
EN61090421R18077S02.58765.58765.2	E:\RawData\InVivoManuscript\ForManuscript-RatMouseBrain\Rat-Eclipse\Rat-OXY-trypsin\MSFragger\Try1\Rat_OXY_trypsin\interact-EN61090421R18077S02.pep.xml	NNLTDPSLSEMVEVALR	N[115]NLTDPSLSEMVEVALR	R	I	17	2	3496.2	1887.95	1887.93	944.981	944.971	1887.92	944.97	0.0022	2.792e-06	37.663	37.663	1	2	0	302	318	0	1N(0.9840)		TRUE	sp|P08289|PPBT_RAT	P08289	PPBT_RAT	Alpl	23	52	14	Alkaline phosphatase, tissue-nonspecific isozyme
EN61090421R18077S02.62747.62747.4	E:\RawData\InVivoManuscript\ForManuscript-RatMouseBrain\Rat-Eclipse\Rat-OXY-trypsin\MSFragger\Try1\Rat_OXY_trypsin\interact-EN61090421R18077S02.pep.xml	VDYLLGLFEPGDMQYELNRNNLTDPSLSEMVEVALR	VDYLLGLFEPGDM[147]QYELN[115]RNNLTDPSLSEMVEVALR	R	I	36	4	3713.76	4157.05	4157.02	1040.27	1040.26	4157	1040.26	0.019	0.0003969	37.623	34.878	1	2	1	283	318	0	13M(15.9949), 18N(0.9840)		TRUE	sp|P08289|PPBT_RAT	P08289	PPBT_RAT	Alpl	23	52	14	Alkaline phosphatase, tissue-nonspecific isozyme
ECAR170921R19211S16.19812.19812.2	E:\RawData\InVivoManuscript\ForManuscript-RatMouseBrain\Rat-Eclipse\Rat-OXY-chymotrypsin\MSFragger\Try1\Rat_OXY_chymotrypsin\interact-ECAR170921R19211S16.pep.xml	KVVDGERENVSMVDY	KVVDGEREN[115]VSMVDY	Y	A	15	2	1390.64	1739.8	1739.81	870.909	870.911	1739.8	870.909	0.0033	1.736e-06	27.903	13.575	1	2	0	422	436	0	9N(0.9840)		TRUE	sp|P08289|PPBT_RAT	P08289	PPBT_RAT	Alpl	23	52	14	Alkaline phosphatase, tissue-nonspecific isozyme
ECAR170921R19211S16.57354.57354.2	E:\RawData\InVivoManuscript\ForManuscript-RatMouseBrain\Rat-Eclipse\Rat-OXY-chymotrypsin\MSFragger\Try1\Rat_OXY_chymotrypsin\interact-ECAR170921R19211S16.pep.xml	ELNRNNLTDPSLSEMVEVAL	ELNRNN[115]LTDPSLSEMVEVAL	Y	R	20	2	3380.35	2245.1	2245.1	1123.56	1123.56	2244.09	1123.05	1.0036	2.348e-07	37.545	34.999	1	2	3	298	317	0	6N(0.9840)		TRUE	sp|P08289|PPBT_RAT	P08289	PPBT_RAT	Alpl	23	52	14	Alkaline phosphatase, tissue-nonspecific isozyme
ECAR170921R19211S18.13544.13544.2	E:\RawData\InVivoManuscript\ForManuscript-RatMouseBrain\Rat-Eclipse\Rat-OXY-chymotrypsin\MSFragger\Try1\Rat_OXY_chymotrypsin\interact-ECAR170921R19211S18.pep.xml	KVVDGERENVSMVDY	KVVDGEREN[115]VSM[147]VDY	Y	A	15	2	1065.47	1755.8	1755.81	878.908	878.91	1755.8	878.906	0.0079	2.902e-06	30.149	14.166	1	2	0	422	436	0	12M(15.9949), 9N(0.9840)		TRUE	sp|P08289|PPBT_RAT	P08289	PPBT_RAT	Alpl	23	52	14	Alkaline phosphatase, tissue-nonspecific isozyme
ECAR170921R19211S08.56954.56954.2	E:\RawData\InVivoManuscript\ForManuscript-RatMouseBrain\Rat-Eclipse\Rat-OXY-chymotrypsin\MSFragger\Try1\Rat_OXY_chymotrypsin\interact-ECAR170921R19211S08.pep.xml	ELNRNNLTDPSLSEMVEVAL	ELNRNN[115]LTDPSLSEMVEVAL	Y	R	20	2	3359.57	2245.09	2245.11	1123.55	1123.56	2244.09	1123.05	1.0105	4.135e-05	29.027	26.666	0.9998	2	3	298	317	0	6N(0.9840)		TRUE	sp|P08289|PPBT_RAT	P08289	PPBT_RAT	Alpl	23	52	14	Alkaline phosphatase, tissue-nonspecific isozyme
ECAR170921R19211S18.19707.19707.2	E:\RawData\InVivoManuscript\ForManuscript-RatMouseBrain\Rat-Eclipse\Rat-OXY-chymotrypsin\MSFragger\Try1\Rat_OXY_chymotrypsin\interact-ECAR170921R19211S18.pep.xml	KVVDGERENVSMVDY	KVVDGEREN[115]VSMVDY	Y	A	15	2	1385.23	1739.8	1739.81	870.909	870.911	1739.8	870.909	0.0036	0.0001071	28.156	15.816	0.9994	2	0	422	436	0	9N(0.9840)		TRUE	sp|P08289|PPBT_RAT	P08289	PPBT_RAT	Alpl	23	52	14	Alkaline phosphatase, tissue-nonspecific isozyme
ECAR170921R19211S06.15663.15663.2	E:\RawData\InVivoManuscript\ForManuscript-RatMouseBrain\Rat-Eclipse\Rat-OXY-trypsin\MSFragger\Try1\Rat_OXY_trypsin\interact-ECAR170921R19211S06.pep.xml	NRTDVEYELDEK	N[115]RTDVEYELDEK	K	A	12	2	1170.64	1510.68	1510.68	756.347	756.345	1510.68	756.347	-0.003	0.000163	33.905	15.376	0.999	2	1	230	241	0	1N(0.9840)		TRUE	sp|P08289|PPBT_RAT	P08289	PPBT_RAT	Alpl	23	52	14	Alkaline phosphatase, tissue-nonspecific isozyme
ECAR170921R19211S14.29287.29287.3	E:\RawData\InVivoManuscript\ForManuscript-RatMouseBrain\Rat-Eclipse\Rat-OXY-trypsin\MSFragger\Try1\Rat_OXY_trypsin\interact-ECAR170921R19211S14.pep.xml	VVDGERENVSMVDYAHNNYQAQSAVPLR	VVDGEREN[115]VSMVDYAHNNYQAQSAVPLR	K	H	28	3	1894.34	3161.5	3161.51	1054.84	1054.85	3161.48	1054.84	0.0295	8.2e-06	35.232	24.892	0.9989	2	1	423	450	0	8N(0.9840)		TRUE	sp|P08289|PPBT_RAT	P08289	PPBT_RAT	Alpl	23	52	14	Alkaline phosphatase, tissue-nonspecific isozyme
ECAR170921R19211S08.19727.19727.2	E:\RawData\InVivoManuscript\ForManuscript-RatMouseBrain\Rat-Eclipse\Rat-OXY-chymotrypsin\MSFragger\Try1\Rat_OXY_chymotrypsin\interact-ECAR170921R19211S08.pep.xml	KVVDGERENVSMVDY	KVVDGEREN[115]VSMVDY	Y	A	15	2	1391.87	1739.8	1739.8	870.909	870.909	1739.8	870.909	0.0008	0.0003289	23.696	11.651	0.993	2	0	422	436	0	9N(0.9840)		TRUE	sp|P08289|PPBT_RAT	P08289	PPBT_RAT	Alpl	23	52	14	Alkaline phosphatase, tissue-nonspecific isozyme
ECAR170921R19211S14.42479.42479.2	E:\RawData\InVivoManuscript\ForManuscript-RatMouseBrain\Rat-Eclipse\Rat-OXY-trypsin\MSFragger\Try1\Rat_OXY_trypsin\interact-ECAR170921R19211S14.pep.xml	NNLTDPSLSEMVEVALR	N[115]NLTDPSLSEM[147]VEVALR	R	I	17	2	2599.17	1903.92	1903.92	952.969	952.969	1903.92	952.967	0.0046	0.00138	22.519	22.519	0.9862	2	0	302	318	0	11M(15.9949), 1N(0.9840)		TRUE	sp|P08289|PPBT_RAT	P08289	PPBT_RAT	Alpl	23	52	14	Alkaline phosphatase, tissue-nonspecific isozyme
ECAR170921R19211S14.29267.29267.4	E:\RawData\InVivoManuscript\ForManuscript-RatMouseBrain\Rat-Eclipse\Rat-OXY-trypsin\MSFragger\Try1\Rat_OXY_trypsin\interact-ECAR170921R19211S14.pep.xml	VVDGERENVSMVDYAHNNYQAQSAVPLR	VVDGEREN[115]VSMVDYAHNNYQAQSAVPLR	K	H	28	4	1893.27	3161.49	3161.49	791.38	791.38	3161.48	791.378	0.0053	0.01968	22.909	20.315	0.9846	2	1	423	450	0	8N(0.9840)		TRUE	sp|P08289|PPBT_RAT	P08289	PPBT_RAT	Alpl	23	52	14	Alkaline phosphatase, tissue-nonspecific isozyme
ECAR170921R19211S10.29790.29790.4	E:\RawData\InVivoManuscript\ForManuscript-RatMouseBrain\Rat-Eclipse\Rat-OXY-trypsin\MSFragger\Try1\Rat_OXY_trypsin\interact-ECAR170921R19211S10.pep.xml	VVDGERENVSMVDYAHNNYQAQSAVPLR	VVDGEREN[115]VSMVDYAHNNYQAQSAVPLR	K	H	28	4	1900.73	3161.49	3161.48	791.379	791.378	3161.48	791.378	0.0002	0.01458	22.779	20.621	0.9822	2	1	423	450	0	8N(0.9840)		TRUE	sp|P08289|PPBT_RAT	P08289	PPBT_RAT	Alpl	23	52	14	Alkaline phosphatase, tissue-nonspecific isozyme
ECAR170921R19211S12.21652.21652.3	E:\RawData\InVivoManuscript\ForManuscript-RatMouseBrain\Rat-Eclipse\Rat-OXY-trypsin\MSFragger\Try1\Rat_OXY_trypsin\interact-ECAR170921R19211S12.pep.xml	TRCNTTQGNEVTSILR	TRCN[115]TTQGNEVTSILR	R	W	16	3	1489.52	1849.9	1849.89	617.639	617.639	1849.9	617.639	-0.0011	0.0001176	35.837	31.616	0.9813	2	1	137	152	0	3C(57.0214), 4N(0.9840)		TRUE	sp|P08289|PPBT_RAT	P08289	PPBT_RAT	Alpl	23	52	14	Alkaline phosphatase, tissue-nonspecific isozyme
EN61090421R18077S02.17042.17042.3	E:\RawData\InVivoManuscript\ForManuscript-RatMouseBrain\Rat-Eclipse\Rat-OXY-trypsin\MSFragger\Try1\Rat_OXY_trypsin\interact-EN61090421R18077S02.pep.xml	NRTDVEYELDEK	N[115]RTDVEYELDEK	K	A	12	3	1229.08	1510.69	1510.68	504.571	504.567	1510.68	504.567	0.0004	0.0001123	26.443	15.17	0.968	2	1	230	241	0	1N(0.9840)		TRUE	sp|P08289|PPBT_RAT	P08289	PPBT_RAT	Alpl	23	52	14	Alkaline phosphatase, tissue-nonspecific isozyme
EN61090421R18077S02.31945.31945.4	E:\RawData\InVivoManuscript\ForManuscript-RatMouseBrain\Rat-Eclipse\Rat-OXY-trypsin\MSFragger\Try1\Rat_OXY_trypsin\interact-EN61090421R18077S02.pep.xml	VVDGERENVSMVDYAHNNYQAQSAVPLR	VVDGEREN[115]VSMVDYAHNNYQAQSAVPLR	K	H	28	4	2014.95	3161.51	3161.48	791.386	791.377	3161.48	791.378	-0.0031	0.002786	27.261	19.17	0.9649	2	1	423	450	0	8N(0.9840)		TRUE	sp|P08289|PPBT_RAT	P08289	PPBT_RAT	Alpl	23	52	14	Alkaline phosphatase, tissue-nonspecific isozyme
EN61090421R18077S02.25754.25754.4	E:\RawData\InVivoManuscript\ForManuscript-RatMouseBrain\Rat-Eclipse\Rat-OXY-trypsin\MSFragger\Try1\Rat_OXY_trypsin\interact-EN61090421R18077S02.pep.xml	VVDGERENVSMVDYAHNNYQAQSAVPLR	VVDGEREN[115]VSM[147]VDYAHNNYQAQSAVPLR	K	H	28	4	1684.96	3177.51	3177.49	795.385	795.379	3177.48	795.377	0.007	0.02157	20.36	19.092	0.958	2	1	423	450	0	11M(15.9949), 8N(0.9840)		TRUE	sp|P08289|PPBT_RAT	P08289	PPBT_RAT	Alpl	23	52	14	Alkaline phosphatase, tissue-nonspecific isozyme
ECAR170921R19211S14.21588.21588.2	E:\RawData\InVivoManuscript\ForManuscript-RatMouseBrain\Rat-Eclipse\Rat-OXY-trypsin\MSFragger\Try1\Rat_OXY_trypsin\interact-ECAR170921R19211S14.pep.xml	TRCNTTQGNEVTSILR	TRCN[115]TTQGNEVTSILR	R	W	16	2	1487.19	1849.9	1849.9	925.956	925.956	1849.9	925.955	0.0012	0.000554	24.9	17.686	0.9438	2	1	137	152	0	3C(57.0214), 4N(0.9840)		TRUE	sp|P08289|PPBT_RAT	P08289	PPBT_RAT	Alpl	23	52	14	Alkaline phosphatase, tissue-nonspecific isozyme
ECAR170921R19211S10.21967.21967.3	E:\RawData\InVivoManuscript\ForManuscript-RatMouseBrain\Rat-Eclipse\Rat-OXY-trypsin\MSFragger\Try1\Rat_OXY_trypsin\interact-ECAR170921R19211S10.pep.xml	TRCNTTQGNEVTSILR	TRCN[115]TTQGNEVTSILR	R	W	16	3	1492.65	1849.9	1849.89	617.639	617.638	1849.9	617.639	-0.004	0.0001513	31.547	23.701	0.9257	2	1	137	152	0	3C(57.0214), 4N(0.9840)		TRUE	sp|P08289|PPBT_RAT	P08289	PPBT_RAT	Alpl	23	52	14	Alkaline phosphatase, tissue-nonspecific isozyme
EN61090421R18077S02.25735.25735.3	E:\RawData\InVivoManuscript\ForManuscript-RatMouseBrain\Rat-Eclipse\Rat-OXY-trypsin\MSFragger\Try1\Rat_OXY_trypsin\interact-EN61090421R18077S02.pep.xml	VVDGERENVSMVDYAHNNYQAQSAVPLR	VVDGEREN[115]VSM[147]VDYAHNNYQAQSAVPLR	K	H	28	3	1683.97	3177.51	3177.51	1060.18	1060.18	3177.48	1060.17	0.0307	0.0002874	27.08	20.334	0.9042	2	1	423	450	0	11M(15.9949), 8N(0.9840)		TRUE	sp|P08289|PPBT_RAT	P08289	PPBT_RAT	Alpl	23	52	14	Alkaline phosphatase, tissue-nonspecific isozyme
ECAR170921R19211S12.29429.29429.4	E:\RawData\InVivoManuscript\ForManuscript-RatMouseBrain\Rat-Eclipse\Rat-OXY-trypsin\MSFragger\Try1\Rat_OXY_trypsin\interact-ECAR170921R19211S12.pep.xml	VVDGERENVSMVDYAHNNYQAQSAVPLR	VVDGEREN[115]VSMVDYAHNNYQAQSAVPLR	K	H	28	4	1900.45	3161.49	3161.49	791.379	791.38	3161.48	791.378	0.0075	0.1706	16.984	16.984	0.9007	2	1	423	450	0	8N(0.9840)		TRUE	sp|P08289|PPBT_RAT	P08289	PPBT_RAT	Alpl	23	52	14	Alkaline phosphatase, tissue-nonspecific isozyme
EN61090421R18077S02.16687.16687.3	E:\RawData\InVivoManuscript\ForManuscript-RatMouseBrain\Rat-Eclipse\Rat-OXY-trypsin\MSFragger\Try1\Rat_OXY_trypsin\interact-EN61090421R18077S02.pep.xml	NRTDVEYELDEKAR	N[115]RTDVEYELDEKAR	K	G	14	3	1210.68	1737.83	1737.82	580.285	580.28	1737.82	580.279	0.0017	0.00263	27.941	18.439	0.7964	2	2	230	243	0	1N(0.9840)		TRUE	sp|P08289|PPBT_RAT	P08289	PPBT_RAT	Alpl	23	52	14	Alkaline phosphatase, tissue-nonspecific isozyme
ECAR170921R19211S12.15233.15233.3	E:\RawData\InVivoManuscript\ForManuscript-RatMouseBrain\Rat-Eclipse\Rat-OXY-trypsin\MSFragger\Try1\Rat_OXY_trypsin\interact-ECAR170921R19211S12.pep.xml	NRTDVEYELDEK	N[115]RTDVEYELDEK	K	A	12	3	1154.17	1510.68	1510.68	504.568	504.567	1510.68	504.567	0.0007	0.001088	26.461	15.254	0.7882	2	1	230	241	0	1N(0.9840)		TRUE	sp|P08289|PPBT_RAT	P08289	PPBT_RAT	Alpl	23	52	14	Alkaline phosphatase, tissue-nonspecific isozyme
ECAR170921R19211S10.15473.15473.3	E:\RawData\InVivoManuscript\ForManuscript-RatMouseBrain\Rat-Eclipse\Rat-OXY-trypsin\MSFragger\Try1\Rat_OXY_trypsin\interact-ECAR170921R19211S10.pep.xml	NRTDVEYELDEK	N[115]RTDVEYELDEK	K	A	12	3	1155.57	1510.68	1510.68	504.567	504.567	1510.68	504.567	0.0015	0.002974	25.291	15.729	0.7711	2	1	230	241	0	1N(0.9840)		TRUE	sp|P08289|PPBT_RAT	P08289	PPBT_RAT	Alpl	23	52	14	Alkaline phosphatase, tissue-nonspecific isozyme
EN61090421R18077S02.24732.24732.3	E:\RawData\InVivoManuscript\ForManuscript-RatMouseBrain\Rat-Eclipse\Rat-OXY-trypsin\MSFragger\Try1\Rat_OXY_trypsin\interact-EN61090421R18077S02.pep.xml	YMYPKNRTDVEYELDEK	YMYPKN[115]RTDVEYELDEK	K	A	17	3	1631.2	2193.01	2193	732.012	732.007	2192.99	732.005	0.0058	0.004366	24.375	12.598	0.7654	2	2	225	241	0	6N(0.9840)		TRUE	sp|P08289|PPBT_RAT	P08289	PPBT_RAT	Alpl	23	52	14	Alkaline phosphatase, tissue-nonspecific isozyme
ECAR170921R19211S06.34130.34130.3	E:\RawData\InVivoManuscript\ForManuscript-RatMouseBrain\Rat-Eclipse\Rat-OXY-trypsin\MSFragger\Try1\Rat_OXY_trypsin\interact-ECAR170921R19211S06.pep.xml	NTDKENPYIGLGNYTLCR	NTDKENPYIGLGN[115]YTLCR	K	Y	18	3	2148.76	2127.99	2127.99	710.337	710.339	2127.99	710.337	0.0056	5.037e-08	38.885	26.357	1	2	1	812	829	0	13N(0.9840), 17C(57.0214)		TRUE	tr|A0A8I6AA94|A0A8I6AA94_RAT	A0A8I6AA94	A0A8I6AA94_RAT	Ano6	24	10	15	Anoctamin
ECAR170921R19211S12.33687.33687.3	E:\RawData\InVivoManuscript\ForManuscript-RatMouseBrain\Rat-Eclipse\Rat-OXY-trypsin\MSFragger\Try1\Rat_OXY_trypsin\interact-ECAR170921R19211S12.pep.xml	NTDKENPYIGLGNYTLCR	NTDKENPYIGLGN[115]YTLCR	K	Y	18	3	2125.38	2127.99	2127.99	710.338	710.337	2127.99	710.337	0.0014	1.131e-07	38.994	23.844	1	2	1	812	829	0	13N(0.9840), 17C(57.0214)		TRUE	tr|A0A8I6AA94|A0A8I6AA94_RAT	A0A8I6AA94	A0A8I6AA94_RAT	Ano6	24	10	15	Anoctamin
EN61090421R18077S02.36570.36570.2	E:\RawData\InVivoManuscript\ForManuscript-RatMouseBrain\Rat-Eclipse\Rat-OXY-trypsin\MSFragger\Try1\Rat_OXY_trypsin\interact-EN61090421R18077S02.pep.xml	NTDKENPYIGLGNYTLCR	NTDKENPYIGLGN[115]YTLCR	K	Y	18	2	2263.94	2128	2128	1065.01	1065.01	2127.99	1065	0.0134	1.321e-07	48.238	25.925	1	2	1	812	829	0	13N(0.9840), 17C(57.0214)		TRUE	tr|A0A8I6AA94|A0A8I6AA94_RAT	A0A8I6AA94	A0A8I6AA94_RAT	Ano6	24	10	15	Anoctamin
ECAR170921R19211S08.49015.49015.2	E:\RawData\InVivoManuscript\ForManuscript-RatMouseBrain\Rat-Eclipse\Rat-OXY-chymotrypsin\MSFragger\Try1\Rat_OXY_chymotrypsin\interact-ECAR170921R19211S08.pep.xml	TMDGYINNTLSVF	TM[147]DGYIN[115]NTLSVF	Y	N	13	2	2932.28	1490.66	1490.66	746.337	746.337	1490.66	746.337	0.0007	1.756e-05	25.601	25.601	1	2	2	793	805	0	2M(15.9949), 7N(0.9840)		TRUE	tr|A0A8I6AA94|A0A8I6AA94_RAT	A0A8I6AA94	A0A8I6AA94_RAT	Ano6	24	10	15	Anoctamin
ECAR170921R19211S14.33575.33575.2	E:\RawData\InVivoManuscript\ForManuscript-RatMouseBrain\Rat-Eclipse\Rat-OXY-trypsin\MSFragger\Try1\Rat_OXY_trypsin\interact-ECAR170921R19211S14.pep.xml	NTDKENPYIGLGNYTLCR	NTDKENPYIGLGN[115]YTLCR	K	Y	18	2	2123.22	2127.99	2127.99	1065	1065	2127.99	1065	0.0017	1.4e-05	29.295	15.834	0.9991	2	1	812	829	0	13N(0.9840), 17C(57.0214)		TRUE	tr|A0A8I6AA94|A0A8I6AA94_RAT	A0A8I6AA94	A0A8I6AA94_RAT	Ano6	24	10	15	Anoctamin
ECAR170921R19211S10.34067.34067.2	E:\RawData\InVivoManuscript\ForManuscript-RatMouseBrain\Rat-Eclipse\Rat-OXY-trypsin\MSFragger\Try1\Rat_OXY_trypsin\interact-ECAR170921R19211S10.pep.xml	NTDKENPYIGLGNYTLCR	NTDKENPYIGLGN[115]YTLCR	K	Y	18	2	2125.33	2128	2128	1065.01	1065.01	2127.99	1065	0.0131	9.148e-05	28.03	17.358	0.9984	2	1	812	829	0	13N(0.9840), 17C(57.0214)		TRUE	tr|A0A8I6AA94|A0A8I6AA94_RAT	A0A8I6AA94	A0A8I6AA94_RAT	Ano6	24	10	15	Anoctamin
ECAR170921R19211S14.33484.33484.3	E:\RawData\InVivoManuscript\ForManuscript-RatMouseBrain\Rat-Eclipse\Rat-OXY-trypsin\MSFragger\Try1\Rat_OXY_trypsin\interact-ECAR170921R19211S14.pep.xml	NTDKENPYIGLGNYTLCR	NTDKENPYIGLGN[115]YTLCR	K	Y	18	3	2118.35	2127.99	2127.99	710.338	710.338	2127.99	710.337	0.0024	7.018e-05	36.486	20.41	0.9862	2	1	812	829	0	13N(0.9840), 17C(57.0214)		TRUE	tr|A0A8I6AA94|A0A8I6AA94_RAT	A0A8I6AA94	A0A8I6AA94_RAT	Ano6	24	10	15	Anoctamin
EN61090421R18077S02.36569.36569.3	E:\RawData\InVivoManuscript\ForManuscript-RatMouseBrain\Rat-Eclipse\Rat-OXY-trypsin\MSFragger\Try1\Rat_OXY_trypsin\interact-EN61090421R18077S02.pep.xml	NTDKENPYIGLGNYTLCR	NTDKENPYIGLGN[115]YTLCR	K	Y	18	3	2263.88	2128.01	2127.99	710.344	710.338	2127.99	710.337	0.0024	6.449e-05	28.423	18.598	0.9829	2	1	812	829	0	13N(0.9840), 17C(57.0214)		TRUE	tr|A0A8I6AA94|A0A8I6AA94_RAT	A0A8I6AA94	A0A8I6AA94_RAT	Ano6	24	10	15	Anoctamin
ECAR170921R19211S16.49092.49092.2	E:\RawData\InVivoManuscript\ForManuscript-RatMouseBrain\Rat-Eclipse\Rat-OXY-chymotrypsin\MSFragger\Try1\Rat_OXY_chymotrypsin\interact-ECAR170921R19211S16.pep.xml	TMDGYINNTLSVF	TM[147]DGYIN[115]NTLSVF	Y	N	13	2	2932.49	1490.66	1490.66	746.338	746.339	1490.66	746.337	0.0035	0.01163	21.83	19.748	0.8782	2	2	793	805	0	2M(15.9949), 7N(0.9840)		TRUE	tr|A0A8I6AA94|A0A8I6AA94_RAT	A0A8I6AA94	A0A8I6AA94_RAT	Ano6	24	10	15	Anoctamin
ECAR170921R19211S18.48927.48927.2	E:\RawData\InVivoManuscript\ForManuscript-RatMouseBrain\Rat-Eclipse\Rat-OXY-chymotrypsin\MSFragger\Try1\Rat_OXY_chymotrypsin\interact-ECAR170921R19211S18.pep.xml	TMDGYINNTLSVF	TM[147]DGYIN[115]NTLSVF	Y	N	13	2	2926.97	1490.66	1490.66	746.337	746.34	1490.66	746.337	0.0046	0.02388	19.687	17.729	0.8076	2	2	793	805	0	2M(15.9949), 7N(0.9840)		TRUE	tr|A0A8I6AA94|A0A8I6AA94_RAT	A0A8I6AA94	A0A8I6AA94_RAT	Ano6	24	10	15	Anoctamin
ECAR170921R19211S06.24560.24560.3	E:\RawData\InVivoManuscript\ForManuscript-RatMouseBrain\Rat-Eclipse\Rat-OXY-trypsin\MSFragger\Try1\Rat_OXY_trypsin\interact-ECAR170921R19211S06.pep.xml	FTCNETTNVIIIHSK	FTCN[115]ETTNVIIIHSK	R	K	15	3	1639.05	1776.87	1776.87	593.298	593.298	1776.87	593.298	0.0004	2.502e-06	33.407	26.788	1	2	0	111	125	0	3C(57.0214), 4N(0.9840)		TRUE	sp|P15684|AMPN_RAT	P15684	AMPN_RAT	Anpep	25	29	16	Aminopeptidase N
ECAR170921R19211S06.24638.24638.2	E:\RawData\InVivoManuscript\ForManuscript-RatMouseBrain\Rat-Eclipse\Rat-OXY-trypsin\MSFragger\Try1\Rat_OXY_trypsin\interact-ECAR170921R19211S06.pep.xml	FTCNETTNVIIIHSK	FTCN[115]ETTNVIIIHSK	R	K	15	2	1643.4	1776.87	1776.87	889.443	889.442	1776.87	889.443	-0.0031	6.615e-07	33.103	23.858	1	2	0	111	125	0	3C(57.0214), 4N(0.9840)		TRUE	sp|P15684|AMPN_RAT	P15684	AMPN_RAT	Anpep	25	29	16	Aminopeptidase N
ECAR170921R19211S06.33075.33075.3	E:\RawData\InVivoManuscript\ForManuscript-RatMouseBrain\Rat-Eclipse\Rat-OXY-trypsin\MSFragger\Try1\Rat_OXY_trypsin\interact-ECAR170921R19211S06.pep.xml	TLQEDPSWNVTEFHPTPK	TLQEDPSWN[115]VTEFHPTPK	R	M	18	3	2092.65	2125.99	2126	709.672	709.673	2126	709.673	0.0026	7.502e-07	38.283	19.878	1	2	0	256	273	0	9N(0.9840)		TRUE	sp|P15684|AMPN_RAT	P15684	AMPN_RAT	Anpep	25	29	16	Aminopeptidase N
ECAR170921R19211S06.33223.33223.2	E:\RawData\InVivoManuscript\ForManuscript-RatMouseBrain\Rat-Eclipse\Rat-OXY-trypsin\MSFragger\Try1\Rat_OXY_trypsin\interact-ECAR170921R19211S06.pep.xml	TLQEDPSWNVTEFHPTPK	TLQEDPSWN[115]VTEFHPTPK	R	M	18	2	2100.56	2126	2126	1064.01	1064.01	2126	1064.01	0.0007	3.702e-07	34.337	15.436	1	2	0	256	273	0	9N(0.9840)		TRUE	sp|P15684|AMPN_RAT	P15684	AMPN_RAT	Anpep	25	29	16	Aminopeptidase N
ECAR170921R19211S10.33066.33066.2	E:\RawData\InVivoManuscript\ForManuscript-RatMouseBrain\Rat-Eclipse\Rat-OXY-trypsin\MSFragger\Try1\Rat_OXY_trypsin\interact-ECAR170921R19211S10.pep.xml	TLQEDPSWNVTEFHPTPK	TLQEDPSWN[115]VTEFHPTPK	R	M	18	2	2072.76	2126	2126	1064.01	1064.01	2126	1064.01	0.0073	2.509e-08	42.896	20.09	1	2	0	256	273	0	9N(0.9840)		TRUE	sp|P15684|AMPN_RAT	P15684	AMPN_RAT	Anpep	25	29	16	Aminopeptidase N
ECAR170921R19211S10.33086.33086.2	E:\RawData\InVivoManuscript\ForManuscript-RatMouseBrain\Rat-Eclipse\Rat-OXY-trypsin\MSFragger\Try1\Rat_OXY_trypsin\interact-ECAR170921R19211S10.pep.xml	TLQEDPSWNVTEFHPTPK	TLQEDPSWN[115]VTEFHPTPK	R	M	18	2	2073.83	2127	2127	1064.51	1064.51	2126	1064.01	1.0087	3.788e-07	38.337	18.463	1	2	0	256	273	0	9N(0.9840)		TRUE	sp|P15684|AMPN_RAT	P15684	AMPN_RAT	Anpep	25	29	16	Aminopeptidase N
ECAR170921R19211S10.53217.53217.3	E:\RawData\InVivoManuscript\ForManuscript-RatMouseBrain\Rat-Eclipse\Rat-OXY-trypsin\MSFragger\Try1\Rat_OXY_trypsin\interact-ECAR170921R19211S10.pep.xml	ASFNITLIHPNNLTALSNMLPK	ASFN[115]ITLIHPNN[115]LTALSNM[147]LPK	K	D	22	3	3144.61	2426.25	2426.25	809.759	809.757	2426.25	809.758	-0.0024	2.956e-05	34.888	32.48	1	2	0	231	252	0	12N(0.9840), 19M(15.9949), 4N(0.9840)		TRUE	sp|P15684|AMPN_RAT	P15684	AMPN_RAT	Anpep	25	29	16	Aminopeptidase N
ECAR170921R19211S10.59360.59360.2	E:\RawData\InVivoManuscript\ForManuscript-RatMouseBrain\Rat-Eclipse\Rat-OXY-trypsin\MSFragger\Try1\Rat_OXY_trypsin\interact-ECAR170921R19211S10.pep.xml	ASFNITLIHPNNLTALSNMLPK	ASFN[115]ITLIHPN[115]NLTALSNMLPK	K	D	22	2	3478.03	2411.26	2411.26	1206.64	1206.64	2410.26	1206.14	1.0046	9.894e-05	38.205	38.205	1	2	0	231	252	0	11N(0.9840), 4N(0.9840)		TRUE	sp|P15684|AMPN_RAT	P15684	AMPN_RAT	Anpep	25	29	16	Aminopeptidase N
ECAR170921R19211S12.23911.23911.3	E:\RawData\InVivoManuscript\ForManuscript-RatMouseBrain\Rat-Eclipse\Rat-OXY-trypsin\MSFragger\Try1\Rat_OXY_trypsin\interact-ECAR170921R19211S12.pep.xml	FTCNETTNVIIIHSK	FTCN[115]ETTNVIIIHSK	R	K	15	3	1608.28	1776.88	1776.87	593.299	593.298	1776.87	593.298	0.0022	8.628e-08	35.622	28.939	1	2	0	111	125	0	3C(57.0214), 4N(0.9840)		TRUE	sp|P15684|AMPN_RAT	P15684	AMPN_RAT	Anpep	25	29	16	Aminopeptidase N
ECAR170921R19211S12.23968.23968.2	E:\RawData\InVivoManuscript\ForManuscript-RatMouseBrain\Rat-Eclipse\Rat-OXY-trypsin\MSFragger\Try1\Rat_OXY_trypsin\interact-ECAR170921R19211S12.pep.xml	FTCNETTNVIIIHSK	FTCN[115]ETTNVIIIHSK	R	K	15	2	1611.48	1776.87	1776.88	889.442	889.445	1776.87	889.443	0.0036	3.587e-06	35.824	28.922	1	2	0	111	125	0	3C(57.0214), 4N(0.9840)		TRUE	sp|P15684|AMPN_RAT	P15684	AMPN_RAT	Anpep	25	29	16	Aminopeptidase N
ECAR170921R19211S14.23774.23774.3	E:\RawData\InVivoManuscript\ForManuscript-RatMouseBrain\Rat-Eclipse\Rat-OXY-trypsin\MSFragger\Try1\Rat_OXY_trypsin\interact-ECAR170921R19211S14.pep.xml	FTCNETTNVIIIHSK	FTCN[115]ETTNVIIIHSK	R	K	15	3	1601.74	1776.87	1776.87	593.298	593.298	1776.87	593.298	0.0019	1.894e-06	30.905	26.38	1	2	0	111	125	0	3C(57.0214), 4N(0.9840)		TRUE	sp|P15684|AMPN_RAT	P15684	AMPN_RAT	Anpep	25	29	16	Aminopeptidase N
ECAR170921R19211S14.23839.23839.2	E:\RawData\InVivoManuscript\ForManuscript-RatMouseBrain\Rat-Eclipse\Rat-OXY-trypsin\MSFragger\Try1\Rat_OXY_trypsin\interact-ECAR170921R19211S14.pep.xml	FTCNETTNVIIIHSK	FTCN[115]ETTNVIIIHSK	R	K	15	2	1605.13	1776.87	1776.87	889.444	889.443	1776.87	889.443	0.0004	1.901e-06	37.515	33.203	1	2	0	111	125	0	3C(57.0214), 4N(0.9840)		TRUE	sp|P15684|AMPN_RAT	P15684	AMPN_RAT	Anpep	25	29	16	Aminopeptidase N
ECAR170921R19211S14.32513.32513.3	E:\RawData\InVivoManuscript\ForManuscript-RatMouseBrain\Rat-Eclipse\Rat-OXY-trypsin\MSFragger\Try1\Rat_OXY_trypsin\interact-ECAR170921R19211S14.pep.xml	TLQEDPSWNVTEFHPTPK	TLQEDPSWN[115]VTEFHPTPK	R	M	18	3	2066.5	2126.96	2126.96	709.993	709.993	2126	709.673	0.9614	1.831e-07	38.282	8.279	1	2	0	256	273	0	9N(0.9840)		TRUE	sp|P15684|AMPN_RAT	P15684	AMPN_RAT	Anpep	25	29	16	Aminopeptidase N
EN61090421R18077S02.26808.26808.3	E:\RawData\InVivoManuscript\ForManuscript-RatMouseBrain\Rat-Eclipse\Rat-OXY-trypsin\MSFragger\Try1\Rat_OXY_trypsin\interact-EN61090421R18077S02.pep.xml	FTCNETTNVIIIHSK	FTCN[115]ETTNVIIIHSK	R	K	15	3	1740.74	1776.89	1776.87	593.303	593.298	1776.87	593.298	0.0014	4.593e-06	30.647	24.218	1	2	0	111	125	0	3C(57.0214), 4N(0.9840)		TRUE	sp|P15684|AMPN_RAT	P15684	AMPN_RAT	Anpep	25	29	16	Aminopeptidase N
EN61090421R18077S02.26876.26876.2	E:\RawData\InVivoManuscript\ForManuscript-RatMouseBrain\Rat-Eclipse\Rat-OXY-trypsin\MSFragger\Try1\Rat_OXY_trypsin\interact-EN61090421R18077S02.pep.xml	FTCNETTNVIIIHSK	FTCN[115]ETTNVIIIHSK	R	K	15	2	1744.45	1776.89	1776.88	889.45	889.449	1776.87	889.443	0.0117	6.931e-06	34.29	31.672	1	2	0	111	125	0	3C(57.0214), 4N(0.9840)		TRUE	sp|P15684|AMPN_RAT	P15684	AMPN_RAT	Anpep	25	29	16	Aminopeptidase N
EN61090421R18077S02.35472.35472.2	E:\RawData\InVivoManuscript\ForManuscript-RatMouseBrain\Rat-Eclipse\Rat-OXY-trypsin\MSFragger\Try1\Rat_OXY_trypsin\interact-EN61090421R18077S02.pep.xml	TLQEDPSWNVTEFHPTPK	TLQEDPSWN[115]VTEFHPTPK	R	M	18	2	2204.85	2126.02	2126.01	1064.02	1064.01	2126	1064.01	0.0148	6.67e-09	42.875	18.028	1	2	0	256	273	0	9N(0.9840)		TRUE	sp|P15684|AMPN_RAT	P15684	AMPN_RAT	Anpep	25	29	16	Aminopeptidase N
ECAR170921R19211S08.27697.27697.2	E:\RawData\InVivoManuscript\ForManuscript-RatMouseBrain\Rat-Eclipse\Rat-OXY-chymotrypsin\MSFragger\Try1\Rat_OXY_chymotrypsin\interact-ECAR170921R19211S08.pep.xml	WLETEKNQSAEF	WLETEKN[115]QSAEF	Y	Q	12	2	1807.35	1481.67	1481.67	741.842	741.842	1481.67	741.841	0.002	2.988e-07	35.01	14.621	1	2	1	600	611	0	7N(0.9840)		TRUE	sp|P15684|AMPN_RAT	P15684	AMPN_RAT	Anpep	25	29	16	Aminopeptidase N
ECAR170921R19211S16.27657.27657.2	E:\RawData\InVivoManuscript\ForManuscript-RatMouseBrain\Rat-Eclipse\Rat-OXY-chymotrypsin\MSFragger\Try1\Rat_OXY_chymotrypsin\interact-ECAR170921R19211S16.pep.xml	WLETEKNQSAEF	WLETEKN[115]QSAEF	Y	Q	12	2	1800.53	1481.67	1481.67	741.843	741.842	1481.67	741.841	0.003	1.234e-05	30.712	16.286	1	2	1	600	611	0	7N(0.9840)		TRUE	sp|P15684|AMPN_RAT	P15684	AMPN_RAT	Anpep	25	29	16	Aminopeptidase N
ECAR170921R19211S12.24229.24229.2	E:\RawData\InVivoManuscript\ForManuscript-RatMouseBrain\Rat-Eclipse\Rat-OXY-trypsin\MSFragger\Try1\Rat_OXY_trypsin\interact-ECAR170921R19211S12.pep.xml	FTCNETTNVIIIHSK	FTCN[115]ETTNVIIIHSK	R	K	15	2	1625.18	1777.87	1777.88	889.944	889.947	1776.87	889.443	1.0078	5.372e-05	29.543	27.176	0.9999	2	0	111	125	0	3C(57.0214), 4N(0.9840)		TRUE	sp|P15684|AMPN_RAT	P15684	AMPN_RAT	Anpep	25	29	16	Aminopeptidase N
EN61090421R18077S02.35461.35461.3	E:\RawData\InVivoManuscript\ForManuscript-RatMouseBrain\Rat-Eclipse\Rat-OXY-trypsin\MSFragger\Try1\Rat_OXY_trypsin\interact-EN61090421R18077S02.pep.xml	TLQEDPSWNVTEFHPTPK	TLQEDPSWN[115]VTEFHPTPK	R	M	18	3	2204.23	2126.02	2126	709.679	709.673	2126	709.673	0.0007	2.111e-05	31.113	12.787	0.9995	2	0	256	273	0	9N(0.9840)		TRUE	sp|P15684|AMPN_RAT	P15684	AMPN_RAT	Anpep	25	29	16	Aminopeptidase N
ECAR170921R19211S14.32364.32364.3	E:\RawData\InVivoManuscript\ForManuscript-RatMouseBrain\Rat-Eclipse\Rat-OXY-trypsin\MSFragger\Try1\Rat_OXY_trypsin\interact-ECAR170921R19211S14.pep.xml	TLQEDPSWNVTEFHPTPK	TLQEDPSWN[115]VTEFHPTPK	R	M	18	3	2058.54	2126	2126	709.673	709.674	2126	709.673	0.0036	5.819e-05	31.388	11.819	0.9981	2	0	256	273	0	9N(0.9840)		TRUE	sp|P15684|AMPN_RAT	P15684	AMPN_RAT	Anpep	25	29	16	Aminopeptidase N
ECAR170921R19211S12.32597.32597.3	E:\RawData\InVivoManuscript\ForManuscript-RatMouseBrain\Rat-Eclipse\Rat-OXY-trypsin\MSFragger\Try1\Rat_OXY_trypsin\interact-ECAR170921R19211S12.pep.xml	TLQEDPSWNVTEFHPTPK	TLQEDPSWN[115]VTEFHPTPK	R	M	18	3	2067.76	2126	2126	709.674	709.673	2126	709.673	0.0017	0.0001096	29.642	17.707	0.9975	2	0	256	273	0	9N(0.9840)		TRUE	sp|P15684|AMPN_RAT	P15684	AMPN_RAT	Anpep	25	29	16	Aminopeptidase N
ECAR170921R19211S06.33132.33132.2	E:\RawData\InVivoManuscript\ForManuscript-RatMouseBrain\Rat-Eclipse\Rat-OXY-trypsin\MSFragger\Try1\Rat_OXY_trypsin\interact-ECAR170921R19211S06.pep.xml	TLQEDPSWNVTEFHPTPK	TLQEDPSWN[115]VTEFHPTPK	R	M	18	2	2095.71	2126.99	2127	1064.5	1064.51	2126	1064.01	1.0022	0.0004269	24.705	12.521	0.9942	2	0	256	273	0	9N(0.9840)		TRUE	sp|P15684|AMPN_RAT	P15684	AMPN_RAT	Anpep	25	29	16	Aminopeptidase N
ECAR170921R19211S10.24537.24537.2	E:\RawData\InVivoManuscript\ForManuscript-RatMouseBrain\Rat-Eclipse\Rat-OXY-trypsin\MSFragger\Try1\Rat_OXY_trypsin\interact-ECAR170921R19211S10.pep.xml	FTCNETTNVIIIHSK	FTCN[115]ETTNVIIIHSK	R	K	15	2	1626.71	1777.88	1777.88	889.945	889.945	1776.87	889.443	1.0035	0.0008017	29.066	24.725	0.9935	2	0	111	125	0	3C(57.0214), 4N(0.9840)		TRUE	sp|P15684|AMPN_RAT	P15684	AMPN_RAT	Anpep	25	29	16	Aminopeptidase N
ECAR170921R19211S10.32964.32964.3	E:\RawData\InVivoManuscript\ForManuscript-RatMouseBrain\Rat-Eclipse\Rat-OXY-trypsin\MSFragger\Try1\Rat_OXY_trypsin\interact-ECAR170921R19211S10.pep.xml	TLQEDPSWNVTEFHPTPK	TLQEDPSWN[115]VTEFHPTPK	R	M	18	3	2067.35	2126	2125.99	709.673	709.672	2126	709.673	-0.0009	0.000675	27.874	16.703	0.9791	2	0	256	273	0	9N(0.9840)		TRUE	sp|P15684|AMPN_RAT	P15684	AMPN_RAT	Anpep	25	29	16	Aminopeptidase N
ECAR170921R19211S14.32447.32447.2	E:\RawData\InVivoManuscript\ForManuscript-RatMouseBrain\Rat-Eclipse\Rat-OXY-trypsin\MSFragger\Try1\Rat_OXY_trypsin\interact-ECAR170921R19211S14.pep.xml	TLQEDPSWNVTEFHPTPK	TLQEDPSWN[115]VTEFHPTPK	R	M	18	2	2062.99	2126	2126	1064.01	1064.01	2126	1064.01	0.0022	0.004328	19.157	0	0.969	2	0	256	273	0	9N(0.9840)		TRUE	sp|P15684|AMPN_RAT	P15684	AMPN_RAT	Anpep	25	29	16	Aminopeptidase N
ECAR170921R19211S10.24275.24275.3	E:\RawData\InVivoManuscript\ForManuscript-RatMouseBrain\Rat-Eclipse\Rat-OXY-trypsin\MSFragger\Try1\Rat_OXY_trypsin\interact-ECAR170921R19211S10.pep.xml	FTCNETTNVIIIHSK	FTCNETTN[115]VIIIHSK	R	K	15	3	1613.1	1776.87	1776.87	593.298	593.298	1776.87	593.298	0.0002	0.006719	21.718	19.633	0.9547	2	0	111	125	0	3C(57.0214), 8N(0.9840)		TRUE	sp|P15684|AMPN_RAT	P15684	AMPN_RAT	Anpep	25	29	16	Aminopeptidase N
ECAR170921R19211S10.59356.59356.3	E:\RawData\InVivoManuscript\ForManuscript-RatMouseBrain\Rat-Eclipse\Rat-OXY-trypsin\MSFragger\Try1\Rat_OXY_trypsin\interact-ECAR170921R19211S10.pep.xml	ASFNITLIHPNNLTALSNMLPK	ASFN[115]ITLIHPN[115]NLTALSNMLPK	K	D	22	3	3477.82	2411.26	2411.26	804.76	804.761	2410.26	804.426	1.0043	0.001645	27.448	27.448	0.9541	2	0	231	252	0	11N(0.9840), 4N(0.9840)		TRUE	sp|P15684|AMPN_RAT	P15684	AMPN_RAT	Anpep	25	29	16	Aminopeptidase N
ECAR170921R19211S18.27535.27535.2	E:\RawData\InVivoManuscript\ForManuscript-RatMouseBrain\Rat-Eclipse\Rat-OXY-chymotrypsin\MSFragger\Try1\Rat_OXY_chymotrypsin\interact-ECAR170921R19211S18.pep.xml	WLETEKNQSAEF	WLETEKN[115]QSAEF	Y	Q	12	2	1794.65	1481.67	1481.67	741.841	741.842	1481.67	741.841	0.0029	0.0005725	26.653	15.13	0.9506	2	1	600	611	0	7N(0.9840)		TRUE	sp|P15684|AMPN_RAT	P15684	AMPN_RAT	Anpep	25	29	16	Aminopeptidase N
ECAR170921R19211S10.54356.54356.3	E:\RawData\InVivoManuscript\ForManuscript-RatMouseBrain\Rat-Eclipse\Rat-OXY-trypsin\MSFragger\Try1\Rat_OXY_trypsin\interact-ECAR170921R19211S10.pep.xml	INDSVTLNEKPFAVEDTYLLCPAPILK	INDSVTLN[115]EKPFAVEDTYLLCPAPILK	K	E	27	3	3205.93	3061.58	3061.58	1021.54	1021.53	3060.57	1021.2	1.0095	0.009974	24.302	23.827	0.8322	2	0	259	285	0	21C(57.0214), 8N(0.9840)		TRUE	sp|Q0PMD2|ANTR1_RAT	Q0PMD2	ANTR1_RAT	Antxr1	26	1	16	Anthrax toxin receptor 1
ECAR170921R19211S06.12857.12857.2	E:\RawData\InVivoManuscript\ForManuscript-RatMouseBrain\Rat-Eclipse\Rat-OXY-trypsin\MSFragger\Try1\Rat_OXY_trypsin\interact-ECAR170921R19211S06.pep.xml	YLYLASNHSNK	YLYLASN[115]HSNK	R	W	11	2	1023.8	1309.63	1309.63	655.823	655.822	1309.63	655.822	-0.0013	9.681e-05	29.515	21.801	1	2	0	586	596	0	7N(0.9840)		TRUE	sp|O08590|AOC3_RAT	O08590	AOC3_RAT	Aoc3	27	8	17	Membrane primary amine oxidase
ECAR170921R19211S10.12418.12418.2	E:\RawData\InVivoManuscript\ForManuscript-RatMouseBrain\Rat-Eclipse\Rat-OXY-trypsin\MSFragger\Try1\Rat_OXY_trypsin\interact-ECAR170921R19211S10.pep.xml	YLYLASNHSNK	YLYLASN[115]HSNK	R	W	11	2	996.796	1309.63	1309.63	655.823	655.822	1309.63	655.822	-0.0002	2.544e-05	27.341	18.17	1	2	0	586	596	0	7N(0.9840)		TRUE	sp|O08590|AOC3_RAT	O08590	AOC3_RAT	Aoc3	27	8	17	Membrane primary amine oxidase
ECAR170921R19211S14.12181.12181.2	E:\RawData\InVivoManuscript\ForManuscript-RatMouseBrain\Rat-Eclipse\Rat-OXY-trypsin\MSFragger\Try1\Rat_OXY_trypsin\interact-ECAR170921R19211S14.pep.xml	YLYLASNHSNK	YLYLASN[115]HSNK	R	W	11	2	995.068	1309.63	1309.63	655.824	655.823	1309.63	655.822	0.0012	1.704e-05	27.505	16.52	0.9999	2	0	586	596	0	7N(0.9840)		TRUE	sp|O08590|AOC3_RAT	O08590	AOC3_RAT	Aoc3	27	8	17	Membrane primary amine oxidase
EN61090421R18077S02.14537.14537.2	E:\RawData\InVivoManuscript\ForManuscript-RatMouseBrain\Rat-Eclipse\Rat-OXY-trypsin\MSFragger\Try1\Rat_OXY_trypsin\interact-EN61090421R18077S02.pep.xml	YLYLASNHSNK	YLYLASN[115]HSNK	R	W	11	2	1098.73	1309.64	1309.63	655.828	655.824	1309.63	655.822	0.0026	0.0002146	23.852	16.469	0.9998	2	0	586	596	0	7N(0.9840)		TRUE	sp|O08590|AOC3_RAT	O08590	AOC3_RAT	Aoc3	27	8	17	Membrane primary amine oxidase
ECAR170921R19211S10.12433.12433.3	E:\RawData\InVivoManuscript\ForManuscript-RatMouseBrain\Rat-Eclipse\Rat-OXY-trypsin\MSFragger\Try1\Rat_OXY_trypsin\interact-ECAR170921R19211S10.pep.xml	YLYLASNHSNK	YLYLASN[115]HSNK	R	W	11	3	997.582	1309.63	1309.63	437.551	437.551	1309.63	437.551	0.0015	0.004099	18.859	15.808	0.9596	2	0	586	596	0	7N(0.9840)		TRUE	sp|O08590|AOC3_RAT	O08590	AOC3_RAT	Aoc3	27	8	17	Membrane primary amine oxidase
ECAR170921R19211S16.05179.05179.2	E:\RawData\InVivoManuscript\ForManuscript-RatMouseBrain\Rat-Eclipse\Rat-OXY-chymotrypsin\MSFragger\Try1\Rat_OXY_chymotrypsin\interact-ECAR170921R19211S16.pep.xml	LASNHSNKW	LASN[115]HSNKW	Y	G	9	2	632.692	1056.5	1056.5	529.258	529.257	1056.5	529.257	0.0009	0.00199	20.147	16.7	0.9328	2	0	589	597	0	4N(0.9840)		TRUE	sp|O08590|AOC3_RAT	O08590	AOC3_RAT	Aoc3	27	8	17	Membrane primary amine oxidase
ECAR170921R19211S06.12758.12758.3	E:\RawData\InVivoManuscript\ForManuscript-RatMouseBrain\Rat-Eclipse\Rat-OXY-trypsin\MSFragger\Try1\Rat_OXY_trypsin\interact-ECAR170921R19211S06.pep.xml	YLYLASNHSNK	YLYLASN[115]HSNK	R	W	11	3	1018.67	1309.63	1309.63	437.551	437.551	1309.63	437.551	0.0014	0.02464	18.731	17.644	0.8316	2	0	586	596	0	7N(0.9840)		TRUE	sp|O08590|AOC3_RAT	O08590	AOC3_RAT	Aoc3	27	8	17	Membrane primary amine oxidase
ECAR170921R19211S10.57831.57831.3	E:\RawData\InVivoManuscript\ForManuscript-RatMouseBrain\Rat-Eclipse\Rat-OXY-trypsin\MSFragger\Try1\Rat_OXY_trypsin\interact-ECAR170921R19211S10.pep.xml	EALAIIFFGGQPKPNVSELVVGPLPHPSYMR	EALAIIFFGGQPKPN[115]VSELVVGPLPHPSYM[147]R	R	D	31	3	3394.69	3380.77	3380.78	1127.93	1127.93	3379.76	1127.6	1.0117	0.00818	26.486	17.269	0.7963	2	0	123	153	0	15N(0.9840), 30M(15.9949)		TRUE	sp|O08590|AOC3_RAT	O08590	AOC3_RAT	Aoc3	27	8	17	Membrane primary amine oxidase
EN61090421R18077S02.42417.42417.2	E:\RawData\InVivoManuscript\ForManuscript-RatMouseBrain\Rat-Eclipse\Rat-OXY-trypsin\MSFragger\Try1\Rat_OXY_trypsin\interact-EN61090421R18077S02.pep.xml	VGPNGTLFVVDAYK	VGPN[115]GTLFVVDAYK	R	G	14	2	2582.28	1479.78	1479.76	740.895	740.889	1479.76	740.888	0.0026	5.672e-05	28.881	15.599	1	2	0	117	130	0	4N(0.9840)		TRUE	sp|Q7TP48|APMAP_RAT	Q7TP48	APMAP_RAT	Apmap	28	1	17	Adipocyte plasma membrane-associated protein
ECAR170921R19211S10.38125.38125.2	E:\RawData\InVivoManuscript\ForManuscript-RatMouseBrain\Rat-Eclipse\Rat-OXY-trypsin\MSFragger\Try1\Rat_OXY_trypsin\interact-ECAR170921R19211S10.pep.xml	TSVGNSSFYQDTVVFK	TSVGN[115]SSFYQDTVVFK	K	C	16	2	2338.5	1778.84	1778.84	890.425	890.427	1778.84	890.425	0.0041	1.95e-05	27.81	14.371	1	2	0	110	125	0	5N(0.9840)		TRUE	sp|P26644|APOH_RAT	P26644	APOH_RAT	Apoh	29	11	18	Beta-2-glycoprotein 1
ECAR170921R19211S12.37760.37760.2	E:\RawData\InVivoManuscript\ForManuscript-RatMouseBrain\Rat-Eclipse\Rat-OXY-trypsin\MSFragger\Try1\Rat_OXY_trypsin\interact-ECAR170921R19211S12.pep.xml	TSVGNSSFYQDTVVFK	TSVGN[115]SSFYQDTVVFK	K	C	16	2	2342.28	1778.84	1778.84	890.425	890.428	1778.84	890.425	0.0047	2.178e-06	36.055	21.042	1	2	0	110	125	0	5N(0.9840)		TRUE	sp|P26644|APOH_RAT	P26644	APOH_RAT	Apoh	29	11	18	Beta-2-glycoprotein 1
ECAR170921R19211S12.49898.49898.3	E:\RawData\InVivoManuscript\ForManuscript-RatMouseBrain\Rat-Eclipse\Rat-OXY-trypsin\MSFragger\Try1\Rat_OXY_trypsin\interact-ECAR170921R19211S12.pep.xml	YTTFEYPNTIGFACNPGYYLNGTSSSK	YTTFEYPNTIGFACNPGYYLN[115]GTSSSK	R	C	27	3	3000.25	3053.35	3053.35	1018.79	1018.79	3052.34	1018.46	1.0107	8.725e-06	38.481	32.412	1	2	0	49	75	0	14C(57.0214), 21N(0.9840)		TRUE	sp|P26644|APOH_RAT	P26644	APOH_RAT	Apoh	29	11	18	Beta-2-glycoprotein 1
ECAR170921R19211S12.49960.49960.3	E:\RawData\InVivoManuscript\ForManuscript-RatMouseBrain\Rat-Eclipse\Rat-OXY-trypsin\MSFragger\Try1\Rat_OXY_trypsin\interact-ECAR170921R19211S12.pep.xml	YTTFEYPNTIGFACNPGYYLNGTSSSK	YTTFEYPNTIGFACNPGYYLN[115]GTSSSK	R	C	27	3	3003.65	3052.36	3052.35	1018.46	1018.46	3052.34	1018.46	0.0097	5.777e-06	36.16	27.208	1	2	0	49	75	0	14C(57.0214), 21N(0.9840)		TRUE	sp|P26644|APOH_RAT	P26644	APOH_RAT	Apoh	29	11	18	Beta-2-glycoprotein 1
ECAR170921R19211S14.37515.37515.2	E:\RawData\InVivoManuscript\ForManuscript-RatMouseBrain\Rat-Eclipse\Rat-OXY-trypsin\MSFragger\Try1\Rat_OXY_trypsin\interact-ECAR170921R19211S14.pep.xml	TSVGNSSFYQDTVVFK	TSVGN[115]SSFYQDTVVFK	K	C	16	2	2333.43	1778.84	1778.84	890.425	890.427	1778.84	890.425	0.0025	2.269e-06	32.095	18.5	1	2	0	110	125	0	5N(0.9840)		TRUE	sp|P26644|APOH_RAT	P26644	APOH_RAT	Apoh	29	11	18	Beta-2-glycoprotein 1
EN61090421R18077S02.40063.40063.2	E:\RawData\InVivoManuscript\ForManuscript-RatMouseBrain\Rat-Eclipse\Rat-OXY-trypsin\MSFragger\Try1\Rat_OXY_trypsin\interact-EN61090421R18077S02.pep.xml	TSVGNSSFYQDTVVFK	TSVGN[115]SSFYQDTVVFK	K	C	16	2	2454.02	1778.86	1778.85	890.435	890.43	1778.84	890.425	0.0092	2.082e-08	39.056	21.128	1	2	0	110	125	0	5N(0.9840)		TRUE	sp|P26644|APOH_RAT	P26644	APOH_RAT	Apoh	29	11	18	Beta-2-glycoprotein 1
ECAR170921R19211S14.49720.49720.3	E:\RawData\InVivoManuscript\ForManuscript-RatMouseBrain\Rat-Eclipse\Rat-OXY-trypsin\MSFragger\Try1\Rat_OXY_trypsin\interact-ECAR170921R19211S14.pep.xml	YTTFEYPNTIGFACNPGYYLNGTSSSK	YTTFEYPNTIGFACNPGYYLN[115]GTSSSK	R	C	27	3	2992.72	3054.35	3054.34	1019.12	1019.12	3052.34	1018.46	2.0007	6.869e-06	36.261	34.351	0.9997	2	0	49	75	0	14C(57.0214), 21N(0.9840)		TRUE	sp|P26644|APOH_RAT	P26644	APOH_RAT	Apoh	29	11	18	Beta-2-glycoprotein 1
ECAR170921R19211S14.20945.20945.2	E:\RawData\InVivoManuscript\ForManuscript-RatMouseBrain\Rat-Eclipse\Rat-OXY-trypsin\MSFragger\Try1\Rat_OXY_trypsin\interact-ECAR170921R19211S14.pep.xml	TGNWSALPSCK	TGN[115]WSALPSCK	K	A	11	2	1453.44	1220.55	1220.55	611.283	611.283	1220.55	611.282	0.0012	0.0002187	24.753	9.949	0.9993	2	0	203	213	0	10C(57.0214), 3N(0.9840)		TRUE	sp|P26644|APOH_RAT	P26644	APOH_RAT	Apoh	29	11	18	Beta-2-glycoprotein 1
ECAR170921R19211S12.20988.20988.2	E:\RawData\InVivoManuscript\ForManuscript-RatMouseBrain\Rat-Eclipse\Rat-OXY-trypsin\MSFragger\Try1\Rat_OXY_trypsin\interact-ECAR170921R19211S12.pep.xml	TGNWSALPSCK	TGN[115]WSALPSCK	K	A	11	2	1454.95	1220.55	1220.55	611.283	611.283	1220.55	611.282	0.0015	0.0002008	24.935	12.019	0.9989	2	0	203	213	0	10C(57.0214), 3N(0.9840)		TRUE	sp|P26644|APOH_RAT	P26644	APOH_RAT	Apoh	29	11	18	Beta-2-glycoprotein 1
ECAR170921R19211S14.49628.49628.3	E:\RawData\InVivoManuscript\ForManuscript-RatMouseBrain\Rat-Eclipse\Rat-OXY-trypsin\MSFragger\Try1\Rat_OXY_trypsin\interact-ECAR170921R19211S14.pep.xml	YTTFEYPNTIGFACNPGYYLNGTSSSK	YTTFEYPNTIGFACNPGYYLN[115]GTSSSK	R	C	27	3	2987.67	3052.35	3052.34	1018.46	1018.46	3052.34	1018.46	0.0007	0.0004994	31.325	24.98	0.9857	2	0	49	75	0	14C(57.0214), 21N(0.9840)		TRUE	sp|P26644|APOH_RAT	P26644	APOH_RAT	Apoh	29	11	18	Beta-2-glycoprotein 1
ECAR170921R19211S10.50370.50370.3	E:\RawData\InVivoManuscript\ForManuscript-RatMouseBrain\Rat-Eclipse\Rat-OXY-trypsin\MSFragger\Try1\Rat_OXY_trypsin\interact-ECAR170921R19211S10.pep.xml	YTTFEYPNTIGFACNPGYYLNGTSSSK	YTTFEYPNTIGFACNPGYYLN[115]GTSSSK	R	C	27	3	2990.66	3052.36	3052.36	1018.46	1018.46	3052.34	1018.46	0.0195	0.002368	26.37	19.834	0.8363	2	0	49	75	0	14C(57.0214), 21N(0.9840)		TRUE	sp|P26644|APOH_RAT	P26644	APOH_RAT	Apoh	29	11	18	Beta-2-glycoprotein 1
ECAR170921R19211S18.37554.37554.2	E:\RawData\InVivoManuscript\ForManuscript-RatMouseBrain\Rat-Eclipse\Rat-OXY-chymotrypsin\MSFragger\Try1\Rat_OXY_chymotrypsin\interact-ECAR170921R19211S18.pep.xml	NYPLERNQTLVQDNVKVSL	NYPLERN[115]QTLVQDNVKVSL	F	A	19	2	2320.41	2231.17	2231.17	1116.59	1116.59	2230.16	1116.09	1.0136	3.528e-06	33.092	31.051	1	2	2	36	54	0	7N(0.9840)		TRUE	sp|P29975|AQP1_RAT	P29975	AQP1_RAT	Aqp1	30	4	19	Aquaporin-1
ECAR170921R19211S18.37485.37485.2	E:\RawData\InVivoManuscript\ForManuscript-RatMouseBrain\Rat-Eclipse\Rat-OXY-chymotrypsin\MSFragger\Try1\Rat_OXY_chymotrypsin\interact-ECAR170921R19211S18.pep.xml	NYPLERNQTLVQDNVKVSL	N[115]YPLERNQTLVQDNVKVSL	F	A	19	2	2316.82	2230.16	2230.17	1116.09	1116.09	2230.16	1116.09	0.0097	0.0002833	28.797	28.654	0.9651	2	2	36	54	0	1N(0.9840)		TRUE	sp|P29975|AQP1_RAT	P29975	AQP1_RAT	Aqp1	30	4	19	Aquaporin-1
ECAR170921R19211S08.37574.37574.2	E:\RawData\InVivoManuscript\ForManuscript-RatMouseBrain\Rat-Eclipse\Rat-OXY-chymotrypsin\MSFragger\Try1\Rat_OXY_chymotrypsin\interact-ECAR170921R19211S08.pep.xml	NYPLERNQTLVQDNVKVSL	N[115]YPLERNQTLVQDNVKVSL	F	A	19	2	2324.19	2230.17	2230.17	1116.09	1116.09	2230.16	1116.09	0.0141	0.0005731	28.916	28.794	0.8717	2	2	36	54	0	1N(0.9840)		TRUE	sp|P29975|AQP1_RAT	P29975	AQP1_RAT	Aqp1	30	4	19	Aquaporin-1
ECAR170921R19211S08.37771.37771.2	E:\RawData\InVivoManuscript\ForManuscript-RatMouseBrain\Rat-Eclipse\Rat-OXY-chymotrypsin\MSFragger\Try1\Rat_OXY_chymotrypsin\interact-ECAR170921R19211S08.pep.xml	NYPLERNQTLVQDNVKVSL	N[115]YPLERNQTLVQDNVKVSL	F	A	19	2	2334.61	2231.17	2231.18	1116.59	1116.6	2230.16	1116.09	1.0163	0.0003004	26.729	24.831	0.8228	2	2	36	54	0	1N(0.9840)		TRUE	sp|P29975|AQP1_RAT	P29975	AQP1_RAT	Aqp1	30	4	19	Aquaporin-1
EN61090421R18077S02.50116.50116.2	E:\RawData\InVivoManuscript\ForManuscript-RatMouseBrain\Rat-Eclipse\Rat-OXY-trypsin\MSFragger\Try1\Rat_OXY_trypsin\interact-EN61090421R18077S02.pep.xml	ITAPAYFILGGNQSGEGCVITR	ITAPAYFILGGN[115]QSGEGCVITR	K	E	22	2	3010.93	2324.17	2324.17	1163.09	1163.09	2324.15	1163.08	0.0239	2.056e-10	50.637	23.677	1	2	0	274	295	0	12N(0.9840), 18C(57.0214)		TRUE	sp|Q6P7S1|ASAH1_RAT	Q6P7S1	ASAH1_RAT	Asah1	31	1	19	Acid ceramidase
ECAR170921R19211S06.34245.34245.2	E:\RawData\InVivoManuscript\ForManuscript-RatMouseBrain\Rat-Eclipse\Rat-OXY-trypsin\MSFragger\Try1\Rat_OXY_trypsin\interact-ECAR170921R19211S06.pep.xml	ITDIENGTFANIPR	ITDIEN[115]GTFANIPR	K	V	14	2	2154.81	1560.78	1560.78	781.397	781.399	1560.78	781.396	0.0045	8.95e-07	33.687	22.518	1	2	0	282	295	0	6N(0.9840)		TRUE	tr|M0R5F1|M0R5F1_RAT	M0R5F1	M0R5F1_RAT	Aspn	32	4	20	Asporin
ECAR170921R19211S10.34185.34185.2	E:\RawData\InVivoManuscript\ForManuscript-RatMouseBrain\Rat-Eclipse\Rat-OXY-trypsin\MSFragger\Try1\Rat_OXY_trypsin\interact-ECAR170921R19211S10.pep.xml	ITDIENGTFANIPR	ITDIEN[115]GTFANIPR	K	V	14	2	2131.51	1560.78	1560.78	781.395	781.396	1560.78	781.396	0	5.096e-05	35.917	26.204	1	2	0	282	295	0	6N(0.9840)		TRUE	tr|M0R5F1|M0R5F1_RAT	M0R5F1	M0R5F1_RAT	Aspn	32	4	20	Asporin
ECAR170921R19211S14.33678.33678.2	E:\RawData\InVivoManuscript\ForManuscript-RatMouseBrain\Rat-Eclipse\Rat-OXY-trypsin\MSFragger\Try1\Rat_OXY_trypsin\interact-ECAR170921R19211S14.pep.xml	ITDIENGTFANIPR	ITDIEN[115]GTFANIPR	K	V	14	2	2128.7	1560.78	1560.78	781.398	781.398	1560.78	781.396	0.002	2.993e-07	41.964	27.865	1	2	0	282	295	0	6N(0.9840)		TRUE	tr|M0R5F1|M0R5F1_RAT	M0R5F1	M0R5F1_RAT	Aspn	32	4	20	Asporin
EN61090421R18077S02.35919.35919.2	E:\RawData\InVivoManuscript\ForManuscript-RatMouseBrain\Rat-Eclipse\Rat-OXY-trypsin\MSFragger\Try1\Rat_OXY_trypsin\interact-EN61090421R18077S02.pep.xml	ITDIENGTFANIPR	ITDIEN[115]GTFANIPR	K	V	14	2	2228.92	1560.79	1560.78	781.404	781.397	1560.78	781.396	0.0011	9.589e-06	30.004	17.185	1	2	0	282	295	0	6N(0.9840)		TRUE	tr|M0R5F1|M0R5F1_RAT	M0R5F1	M0R5F1_RAT	Aspn	32	4	20	Asporin
ECAR170921R19211S06.35422.35422.2	E:\RawData\InVivoManuscript\ForManuscript-RatMouseBrain\Rat-Eclipse\Rat-OXY-trypsin\MSFragger\Try1\Rat_OXY_trypsin\interact-ECAR170921R19211S06.pep.xml	NITFFSTNCVEGTAR	NITFFSTN[115]CVEGTAR	R	G	15	2	2217.85	1716.75	1716.76	859.383	859.385	1716.78	859.396	-0.0218	7.938e-07	37.162	32.381	1	2	0	231	245	0	8N(0.9840), 9C(57.0214)		TRUE	sp|P06687|AT1A3_RAT	P06687	AT1A3_RAT	Atp1a3	33	4	21	Sodium/potassium-transporting ATPase subunit alpha-3
EN61090421R18077S02.29442.29442.2	E:\RawData\InVivoManuscript\ForManuscript-RatMouseBrain\Rat-Eclipse\Rat-OXY-trypsin\MSFragger\Try1\Rat_OXY_trypsin\interact-EN61090421R18077S02.pep.xml	QGAIVAVTGDGVNDSPALK	QGAIVAVTGDGVN[115]DSPALK	R	K	19	2	1880.76	1811.95	1811.94	906.984	906.979	1811.93	906.971	0.0161	5.205e-06	36.181	15.561	1	2	0	698	716	0	13N(0.9840)		FALSE	sp|P06687|AT1A3_RAT	P06687	AT1A3_RAT	Atp1a3	33	4	21	Sodium/potassium-transporting ATPase subunit alpha-3	Atp1a1, Atp1a2	sp|P06685|AT1A1_RAT, sp|P06686|AT1A2_RAT
EN61090421R18077S02.37164.37164.2	E:\RawData\InVivoManuscript\ForManuscript-RatMouseBrain\Rat-Eclipse\Rat-OXY-trypsin\MSFragger\Try1\Rat_OXY_trypsin\interact-EN61090421R18077S02.pep.xml	NITFFSTNCVEGTAR	NITFFSTN[115]CVEGTAR	R	G	15	2	2296.01	1716.79	1716.78	859.404	859.396	1716.78	859.396	0.0004	6.587e-10	40.423	18.841	1	2	0	231	245	0	8N(0.9840), 9C(57.0214)		TRUE	sp|P06687|AT1A3_RAT	P06687	AT1A3_RAT	Atp1a3	33	4	21	Sodium/potassium-transporting ATPase subunit alpha-3
EN61090421R18077S02.57598.57598.3	E:\RawData\InVivoManuscript\ForManuscript-RatMouseBrain\Rat-Eclipse\Rat-OXY-trypsin\MSFragger\Try1\Rat_OXY_trypsin\interact-EN61090421R18077S02.pep.xml	ACVIHGTDLKDFTSEQIDEILQNHTEIVFAR	ACVIHGTDLKDFTSEQIDEILQN[115]HTEIVFAR	K	T	31	3	3430.94	3599.81	3599.81	1200.94	1200.94	3599.76	1200.93	0.0488	6.19e-08	49.783	37.28	1	2	1	652	682	0	23N(0.9840), 2C(57.0214)		TRUE	sp|P06687|AT1A3_RAT	P06687	AT1A3_RAT	Atp1a3	33	4	21	Sodium/potassium-transporting ATPase subunit alpha-3
ECAR170921R19211S06.41686.41686.2	E:\RawData\InVivoManuscript\ForManuscript-RatMouseBrain\Rat-Eclipse\Rat-OXY-trypsin\MSFragger\Try1\Rat_OXY_trypsin\interact-ECAR170921R19211S06.pep.xml	LDWLGNCSGLNDESYGYK	LDWLGN[115]CSGLNDESYGYK	K	E	18	2	2556.26	2090.89	2090.89	1046.45	1046.45	2090.89	1046.45	0	6.592e-05	29.224	26.538	1	2	0	153	170	0	6N(0.9840), 7C(57.0214)		TRUE	sp|P07340|AT1B1_RAT	P07340	AT1B1_RAT	Atp1b1	34	48	22	Sodium/potassium-transporting ATPase subunit beta-1
ECAR170921R19211S06.46010.46010.2	E:\RawData\InVivoManuscript\ForManuscript-RatMouseBrain\Rat-Eclipse\Rat-OXY-trypsin\MSFragger\Try1\Rat_OXY_trypsin\interact-ECAR170921R19211S06.pep.xml	FKLDWLGNCSGLNDESYGYK	FKLDWLGN[115]CSGLNDESYGYK	R	E	20	2	2791.94	2366.06	2366.05	1184.04	1184.03	2366.05	1184.03	0.0004	8.48e-12	57.273	49.27	1	2	1	151	170	0	8N(0.9840), 9C(57.0214)		TRUE	sp|P07340|AT1B1_RAT	P07340	AT1B1_RAT	Atp1b1	34	48	22	Sodium/potassium-transporting ATPase subunit beta-1
ECAR170921R19211S06.46024.46024.3	E:\RawData\InVivoManuscript\ForManuscript-RatMouseBrain\Rat-Eclipse\Rat-OXY-trypsin\MSFragger\Try1\Rat_OXY_trypsin\interact-ECAR170921R19211S06.pep.xml	FKLDWLGNCSGLNDESYGYK	FKLDWLGN[115]CSGLNDESYGYK	R	E	20	3	2792.71	2366.05	2366.05	789.692	789.69	2366.05	789.691	-0.0031	7.107e-08	54.253	42.519	1	2	1	151	170	0	8N(0.9840), 9C(57.0214)		TRUE	sp|P07340|AT1B1_RAT	P07340	AT1B1_RAT	Atp1b1	34	48	22	Sodium/potassium-transporting ATPase subunit beta-1
ECAR170921R19211S10.41967.41967.2	E:\RawData\InVivoManuscript\ForManuscript-RatMouseBrain\Rat-Eclipse\Rat-OXY-trypsin\MSFragger\Try1\Rat_OXY_trypsin\interact-ECAR170921R19211S10.pep.xml	LDWLGNCSGLNDESYGYK	LDWLGN[115]CSGLNDESYGYK	K	E	18	2	2542.07	2090.91	2090.89	1046.46	1046.45	2090.89	1046.45	0.0041	4.928e-10	48.596	38.644	1	2	0	153	170	0	6N(0.9840), 7C(57.0214)		TRUE	sp|P07340|AT1B1_RAT	P07340	AT1B1_RAT	Atp1b1	34	48	22	Sodium/potassium-transporting ATPase subunit beta-1
ECAR170921R19211S10.46221.46221.3	E:\RawData\InVivoManuscript\ForManuscript-RatMouseBrain\Rat-Eclipse\Rat-OXY-trypsin\MSFragger\Try1\Rat_OXY_trypsin\interact-ECAR170921R19211S10.pep.xml	FKLDWLGNCSGLNDESYGYK	FKLDWLGN[115]CSGLNDESYGYK	R	E	20	3	2768.63	2366.06	2366.05	789.692	789.69	2366.05	789.691	-0.0039	4.145e-10	59.237	48.836	1	2	1	151	170	0	8N(0.9840), 9C(57.0214)		TRUE	sp|P07340|AT1B1_RAT	P07340	AT1B1_RAT	Atp1b1	34	48	22	Sodium/potassium-transporting ATPase subunit beta-1
ECAR170921R19211S10.61417.61417.3	E:\RawData\InVivoManuscript\ForManuscript-RatMouseBrain\Rat-Eclipse\Rat-OXY-trypsin\MSFragger\Try1\Rat_OXY_trypsin\interact-ECAR170921R19211S10.pep.xml	YLQPLLAVQFTNLTLDTEIR	YLQPLLAVQFTN[115]LTLDTEIR	K	I	20	3	3587.47	2349.26	2349.26	784.096	784.095	2348.26	783.761	0.999	6.905e-07	38.69	25.123	1	2	0	255	274	0	12N(0.9840)		TRUE	sp|P07340|AT1B1_RAT	P07340	AT1B1_RAT	Atp1b1	34	48	22	Sodium/potassium-transporting ATPase subunit beta-1
ECAR170921R19211S10.61525.61525.2	E:\RawData\InVivoManuscript\ForManuscript-RatMouseBrain\Rat-Eclipse\Rat-OXY-trypsin\MSFragger\Try1\Rat_OXY_trypsin\interact-ECAR170921R19211S10.pep.xml	YLQPLLAVQFTNLTLDTEIR	YLQPLLAVQFTN[115]LTLDTEIR	K	I	20	2	3593.29	2349.27	2349.27	1175.64	1175.64	2348.26	1175.14	1.0029	1.111e-05	39.5	21.305	1	2	0	255	274	0	12N(0.9840)		TRUE	sp|P07340|AT1B1_RAT	P07340	AT1B1_RAT	Atp1b1	34	48	22	Sodium/potassium-transporting ATPase subunit beta-1
ECAR170921R19211S12.41498.41498.2	E:\RawData\InVivoManuscript\ForManuscript-RatMouseBrain\Rat-Eclipse\Rat-OXY-trypsin\MSFragger\Try1\Rat_OXY_trypsin\interact-ECAR170921R19211S12.pep.xml	LDWLGNCSGLNDESYGYK	LDWLGN[115]CSGLNDESYGYK	K	E	18	2	2542.99	2091.9	2091.89	1046.96	1046.95	2090.89	1046.45	1.0041	4.536e-10	56.913	56.684	1	2	0	153	170	0	6N(0.9840), 7C(57.0214)		TRUE	sp|P07340|AT1B1_RAT	P07340	AT1B1_RAT	Atp1b1	34	48	22	Sodium/potassium-transporting ATPase subunit beta-1
ECAR170921R19211S12.41560.41560.2	E:\RawData\InVivoManuscript\ForManuscript-RatMouseBrain\Rat-Eclipse\Rat-OXY-trypsin\MSFragger\Try1\Rat_OXY_trypsin\interact-ECAR170921R19211S12.pep.xml	LDWLGNCSGLNDESYGYK	LDWLGN[115]CSGLNDESYGYK	K	E	18	2	2546.35	2090.89	2090.89	1046.45	1046.45	2090.89	1046.45	0.0024	4.661e-08	43.826	34.127	1	2	0	153	170	0	6N(0.9840), 7C(57.0214)		TRUE	sp|P07340|AT1B1_RAT	P07340	AT1B1_RAT	Atp1b1	34	48	22	Sodium/potassium-transporting ATPase subunit beta-1
ECAR170921R19211S12.45785.45785.2	E:\RawData\InVivoManuscript\ForManuscript-RatMouseBrain\Rat-Eclipse\Rat-OXY-trypsin\MSFragger\Try1\Rat_OXY_trypsin\interact-ECAR170921R19211S12.pep.xml	FKLDWLGNCSGLNDESYGYK	FKLDWLGN[115]CSGLNDESYGYK	R	E	20	2	2775.03	2367.05	2367.04	1184.53	1184.53	2366.05	1184.03	0.9924	1.671e-06	37.394	34.93	1	2	1	151	170	0	8N(0.9840), 9C(57.0214)		TRUE	sp|P07340|AT1B1_RAT	P07340	AT1B1_RAT	Atp1b1	34	48	22	Sodium/potassium-transporting ATPase subunit beta-1
ECAR170921R19211S12.45897.45897.2	E:\RawData\InVivoManuscript\ForManuscript-RatMouseBrain\Rat-Eclipse\Rat-OXY-trypsin\MSFragger\Try1\Rat_OXY_trypsin\interact-ECAR170921R19211S12.pep.xml	FKLDWLGNCSGLNDESYGYK	FKLDWLGN[115]CSGLNDESYGYK	R	E	20	2	2781.12	2366.06	2366.06	1184.04	1184.04	2366.05	1184.03	0.0095	5.66e-12	54.382	43.431	1	2	1	151	170	0	8N(0.9840), 9C(57.0214)		TRUE	sp|P07340|AT1B1_RAT	P07340	AT1B1_RAT	Atp1b1	34	48	22	Sodium/potassium-transporting ATPase subunit beta-1
ECAR170921R19211S14.41294.41294.2	E:\RawData\InVivoManuscript\ForManuscript-RatMouseBrain\Rat-Eclipse\Rat-OXY-trypsin\MSFragger\Try1\Rat_OXY_trypsin\interact-ECAR170921R19211S14.pep.xml	LDWLGNCSGLNDESYGYK	LDWLGN[115]CSGLNDESYGYK	K	E	18	2	2536.03	2090.89	2090.89	1046.45	1046.45	2090.89	1046.45	0.0034	8.778e-11	49.061	36.849	1	2	0	153	170	0	6N(0.9840), 7C(57.0214)		TRUE	sp|P07340|AT1B1_RAT	P07340	AT1B1_RAT	Atp1b1	34	48	22	Sodium/potassium-transporting ATPase subunit beta-1
ECAR170921R19211S14.41687.41687.3	E:\RawData\InVivoManuscript\ForManuscript-RatMouseBrain\Rat-Eclipse\Rat-OXY-trypsin\MSFragger\Try1\Rat_OXY_trypsin\interact-ECAR170921R19211S14.pep.xml	LDWLGNCSGLNDESYGYK	LDWLGN[115]CSGLNDESYGYK	K	E	18	3	2556.93	2090.89	2090.89	697.971	697.97	2090.89	697.97	-0.0004	4.929e-09	49.359	39.128	1	2	0	153	170	0	6N(0.9840), 7C(57.0214)		TRUE	sp|P07340|AT1B1_RAT	P07340	AT1B1_RAT	Atp1b1	34	48	22	Sodium/potassium-transporting ATPase subunit beta-1
ECAR170921R19211S14.45639.45639.3	E:\RawData\InVivoManuscript\ForManuscript-RatMouseBrain\Rat-Eclipse\Rat-OXY-trypsin\MSFragger\Try1\Rat_OXY_trypsin\interact-ECAR170921R19211S14.pep.xml	FKLDWLGNCSGLNDESYGYK	FKLDWLGN[115]CSGLNDESYGYK	R	E	20	3	2768.93	2366.06	2366.05	789.692	789.69	2366.05	789.691	-0.0039	5.672e-10	57.228	45.686	1	2	1	151	170	0	8N(0.9840), 9C(57.0214)		TRUE	sp|P07340|AT1B1_RAT	P07340	AT1B1_RAT	Atp1b1	34	48	22	Sodium/potassium-transporting ATPase subunit beta-1
ECAR170921R19211S14.45695.45695.2	E:\RawData\InVivoManuscript\ForManuscript-RatMouseBrain\Rat-Eclipse\Rat-OXY-trypsin\MSFragger\Try1\Rat_OXY_trypsin\interact-ECAR170921R19211S14.pep.xml	FKLDWLGNCSGLNDESYGYK	FKLDWLGN[115]CSGLNDESYGYK	R	E	20	2	2772.01	2366.06	2366.06	1184.04	1184.04	2366.05	1184.03	0.0078	1.011e-11	57.167	43.74	1	2	1	151	170	0	8N(0.9840), 9C(57.0214)		TRUE	sp|P07340|AT1B1_RAT	P07340	AT1B1_RAT	Atp1b1	34	48	22	Sodium/potassium-transporting ATPase subunit beta-1
ECAR170921R19211S14.60309.60309.2	E:\RawData\InVivoManuscript\ForManuscript-RatMouseBrain\Rat-Eclipse\Rat-OXY-trypsin\MSFragger\Try1\Rat_OXY_trypsin\interact-ECAR170921R19211S14.pep.xml	YLQPLLAVQFTNLTLDTEIR	YLQPLLAVQFTN[115]LTLDTEIR	K	I	20	2	3584.86	2348.27	2348.29	1175.14	1175.15	2348.26	1175.14	0.0231	1.932e-08	56.991	25.37	1	2	0	255	274	0	12N(0.9840)		TRUE	sp|P07340|AT1B1_RAT	P07340	AT1B1_RAT	Atp1b1	34	48	22	Sodium/potassium-transporting ATPase subunit beta-1
EN61090421R18077S02.43201.43201.2	E:\RawData\InVivoManuscript\ForManuscript-RatMouseBrain\Rat-Eclipse\Rat-OXY-trypsin\MSFragger\Try1\Rat_OXY_trypsin\interact-EN61090421R18077S02.pep.xml	LDWLGNCSGLNDESYGYK	LDWLGN[115]CSGLNDESYGYK	K	E	18	2	2625.5	2090.91	2090.91	1046.46	1046.46	2090.89	1046.45	0.0188	3.947e-11	43.353	35.73	1	2	0	153	170	0	6N(0.9840), 7C(57.0214)		TRUE	sp|P07340|AT1B1_RAT	P07340	AT1B1_RAT	Atp1b1	34	48	22	Sodium/potassium-transporting ATPase subunit beta-1
EN61090421R18077S02.43402.43402.2	E:\RawData\InVivoManuscript\ForManuscript-RatMouseBrain\Rat-Eclipse\Rat-OXY-trypsin\MSFragger\Try1\Rat_OXY_trypsin\interact-EN61090421R18077S02.pep.xml	LDWLGNCSGLNDESYGYK	LDWLGN[115]CSGLNDESYGYK	K	E	18	2	2636.62	2091.91	2091.91	1046.96	1046.96	2090.89	1046.45	1.0212	2.161e-09	59.255	53.674	1	2	0	153	170	0	6N(0.9840), 7C(57.0214)		TRUE	sp|P07340|AT1B1_RAT	P07340	AT1B1_RAT	Atp1b1	34	48	22	Sodium/potassium-transporting ATPase subunit beta-1
EN61090421R18077S02.48508.48508.3	E:\RawData\InVivoManuscript\ForManuscript-RatMouseBrain\Rat-Eclipse\Rat-OXY-trypsin\MSFragger\Try1\Rat_OXY_trypsin\interact-EN61090421R18077S02.pep.xml	FKLDWLGNCSGLNDESYGYK	FKLDWLGN[115]CSGLNDESYGYK	R	E	20	3	2921.13	2366.07	2366.06	789.698	789.693	2366.05	789.691	0.0046	9.914e-10	59.217	46.548	1	2	1	151	170	0	8N(0.9840), 9C(57.0214)		TRUE	sp|P07340|AT1B1_RAT	P07340	AT1B1_RAT	Atp1b1	34	48	22	Sodium/potassium-transporting ATPase subunit beta-1
EN61090421R18077S02.48535.48535.2	E:\RawData\InVivoManuscript\ForManuscript-RatMouseBrain\Rat-Eclipse\Rat-OXY-trypsin\MSFragger\Try1\Rat_OXY_trypsin\interact-EN61090421R18077S02.pep.xml	FKLDWLGNCSGLNDESYGYK	FKLDWLGN[115]CSGLNDESYGYK	R	E	20	2	2922.68	2366.08	2366.08	1184.05	1184.05	2366.05	1184.03	0.0324	1.337e-11	54.433	43.962	1	2	1	151	170	0	8N(0.9840), 9C(57.0214)		TRUE	sp|P07340|AT1B1_RAT	P07340	AT1B1_RAT	Atp1b1	34	48	22	Sodium/potassium-transporting ATPase subunit beta-1
EN61090421R18077S02.48755.48755.2	E:\RawData\InVivoManuscript\ForManuscript-RatMouseBrain\Rat-Eclipse\Rat-OXY-trypsin\MSFragger\Try1\Rat_OXY_trypsin\interact-EN61090421R18077S02.pep.xml	FKLDWLGNCSGLNDESYGYK	FKLDWLGN[115]CSGLNDESYGYK	R	E	20	2	2934.98	2367.08	2367.08	1184.54	1184.55	2366.05	1184.03	1.029	4.617e-10	57.31	56.945	1	2	1	151	170	0	8N(0.9840), 9C(57.0214)		TRUE	sp|P07340|AT1B1_RAT	P07340	AT1B1_RAT	Atp1b1	34	48	22	Sodium/potassium-transporting ATPase subunit beta-1
EN61090421R18077S02.61779.61779.3	E:\RawData\InVivoManuscript\ForManuscript-RatMouseBrain\Rat-Eclipse\Rat-OXY-trypsin\MSFragger\Try1\Rat_OXY_trypsin\interact-EN61090421R18077S02.pep.xml	YLQPLLAVQFTNLTLDTEIR	YLQPLLAVQFTN[115]LTLDTEIR	K	I	20	3	3660.57	2348.29	2348.27	783.769	783.763	2348.26	783.761	0.0041	4.198e-06	36.777	19.885	1	2	0	255	274	0	12N(0.9840)		TRUE	sp|P07340|AT1B1_RAT	P07340	AT1B1_RAT	Atp1b1	34	48	22	Sodium/potassium-transporting ATPase subunit beta-1
EN61090421R18077S02.61785.61785.2	E:\RawData\InVivoManuscript\ForManuscript-RatMouseBrain\Rat-Eclipse\Rat-OXY-trypsin\MSFragger\Try1\Rat_OXY_trypsin\interact-EN61090421R18077S02.pep.xml	YLQPLLAVQFTNLTLDTEIR	YLQPLLAVQFTN[115]LTLDTEIR	K	I	20	2	3660.9	2348.28	2348.27	1175.15	1175.14	2348.26	1175.14	0.0061	7.318e-10	49.132	23.452	1	2	0	255	274	0	12N(0.9840)		TRUE	sp|P07340|AT1B1_RAT	P07340	AT1B1_RAT	Atp1b1	34	48	22	Sodium/potassium-transporting ATPase subunit beta-1
ECAR170921R19211S08.42433.42433.2	E:\RawData\InVivoManuscript\ForManuscript-RatMouseBrain\Rat-Eclipse\Rat-OXY-chymotrypsin\MSFragger\Try1\Rat_OXY_chymotrypsin\interact-ECAR170921R19211S08.pep.xml	DWLGNCSGLNDESY	DWLGN[115]CSGLNDESY	L	G	14	2	2580.59	1629.63	1629.63	815.82	815.823	1629.63	815.82	0.0054	2.367e-06	38.003	26.537	1	2	2	154	167	0	5N(0.9840), 6C(57.0214)		TRUE	sp|P07340|AT1B1_RAT	P07340	AT1B1_RAT	Atp1b1	34	48	22	Sodium/potassium-transporting ATPase subunit beta-1
ECAR170921R19211S16.41115.41115.2	E:\RawData\InVivoManuscript\ForManuscript-RatMouseBrain\Rat-Eclipse\Rat-OXY-chymotrypsin\MSFragger\Try1\Rat_OXY_chymotrypsin\interact-ECAR170921R19211S16.pep.xml	KLDWLGNCSGL	KLDWLGN[115]CSGL	F	N	11	2	2506.18	1262.6	1262.6	632.306	632.306	1262.6	632.306	0.0001	7.254e-06	32.984	14.868	1	2	2	152	162	0	7N(0.9840), 8C(57.0214)		TRUE	sp|P07340|AT1B1_RAT	P07340	AT1B1_RAT	Atp1b1	34	48	22	Sodium/potassium-transporting ATPase subunit beta-1
ECAR170921R19211S18.42354.42354.2	E:\RawData\InVivoManuscript\ForManuscript-RatMouseBrain\Rat-Eclipse\Rat-OXY-chymotrypsin\MSFragger\Try1\Rat_OXY_chymotrypsin\interact-ECAR170921R19211S18.pep.xml	DWLGNCSGLNDESY	DWLGN[115]CSGLNDESY	L	G	14	2	2574.09	1629.63	1629.63	815.82	815.82	1629.63	815.82	0.0011	1.413e-06	37.899	22.519	1	2	2	154	167	0	5N(0.9840), 6C(57.0214)		TRUE	sp|P07340|AT1B1_RAT	P07340	AT1B1_RAT	Atp1b1	34	48	22	Sodium/potassium-transporting ATPase subunit beta-1
ECAR170921R19211S10.61454.61454.3	E:\RawData\InVivoManuscript\ForManuscript-RatMouseBrain\Rat-Eclipse\Rat-OXY-trypsin\MSFragger\Try1\Rat_OXY_trypsin\interact-ECAR170921R19211S10.pep.xml	YLQPLLAVQFTNLTLDTEIR	YLQPLLAVQFTN[115]LTLDTEIR	K	I	20	3	3589.41	2350.27	2350.26	784.429	784.429	2348.26	783.761	2.0019	3.244e-05	31.853	13.25	0.9997	2	0	255	274	0	12N(0.9840)		TRUE	sp|P07340|AT1B1_RAT	P07340	AT1B1_RAT	Atp1b1	34	48	22	Sodium/potassium-transporting ATPase subunit beta-1
ECAR170921R19211S08.41206.41206.2	E:\RawData\InVivoManuscript\ForManuscript-RatMouseBrain\Rat-Eclipse\Rat-OXY-chymotrypsin\MSFragger\Try1\Rat_OXY_chymotrypsin\interact-ECAR170921R19211S08.pep.xml	KLDWLGNCSGL	KLDWLGN[115]CSGL	F	N	11	2	2515.96	1262.6	1262.6	632.306	632.307	1262.6	632.306	0.0022	9.189e-05	30.019	15.477	0.9993	2	2	152	162	0	7N(0.9840), 8C(57.0214)		TRUE	sp|P07340|AT1B1_RAT	P07340	AT1B1_RAT	Atp1b1	34	48	22	Sodium/potassium-transporting ATPase subunit beta-1
ECAR170921R19211S12.31082.31082.4	E:\RawData\InVivoManuscript\ForManuscript-RatMouseBrain\Rat-Eclipse\Rat-OXY-trypsin\MSFragger\Try1\Rat_OXY_trypsin\interact-ECAR170921R19211S12.pep.xml	VLGFKPKPPKNESLETYPLTMK	VLGFKPKPPKN[115]ESLETYPLTMK	R	Y	22	4	1987.44	2517.36	2517.35	630.348	630.345	2517.36	630.346	-0.0061	0.004892	26.033	18.867	0.9988	2	1	183	204	0	11N(0.9840)		TRUE	sp|P07340|AT1B1_RAT	P07340	AT1B1_RAT	Atp1b1	34	48	22	Sodium/potassium-transporting ATPase subunit beta-1
EN61090421R18077S02.30265.30265.3	E:\RawData\InVivoManuscript\ForManuscript-RatMouseBrain\Rat-Eclipse\Rat-OXY-trypsin\MSFragger\Try1\Rat_OXY_trypsin\interact-EN61090421R18077S02.pep.xml	VLGFKPKPPKNESLETYPLTMK	VLGFKPKPPKN[115]ESLETYPLTM[147]K	R	Y	22	3	1924.53	2533.38	2533.36	845.466	845.46	2533.35	845.457	0.0083	1.998e-05	33.081	16.09	0.9981	2	1	183	204	0	11N(0.9840), 21M(15.9949)		TRUE	sp|P07340|AT1B1_RAT	P07340	AT1B1_RAT	Atp1b1	34	48	22	Sodium/potassium-transporting ATPase subunit beta-1
ECAR170921R19211S06.31628.31628.3	E:\RawData\InVivoManuscript\ForManuscript-RatMouseBrain\Rat-Eclipse\Rat-OXY-trypsin\MSFragger\Try1\Rat_OXY_trypsin\interact-ECAR170921R19211S06.pep.xml	VLGFKPKPPKNESLETYPLTMK	VLGFKPKPPKN[115]ESLETYPLTMK	R	Y	22	3	2014.9	2517.36	2517.36	840.126	840.128	2517.36	840.126	0.0058	1.655e-05	35.113	16.96	0.9974	2	1	183	204	0	11N(0.9840)		TRUE	sp|P07340|AT1B1_RAT	P07340	AT1B1_RAT	Atp1b1	34	48	22	Sodium/potassium-transporting ATPase subunit beta-1
ECAR170921R19211S16.42322.42322.2	E:\RawData\InVivoManuscript\ForManuscript-RatMouseBrain\Rat-Eclipse\Rat-OXY-chymotrypsin\MSFragger\Try1\Rat_OXY_chymotrypsin\interact-ECAR170921R19211S16.pep.xml	DWLGNCSGLNDESY	DWLGN[115]CSGLNDESY	L	G	14	2	2569.79	1629.62	1629.63	815.819	815.822	1629.63	815.82	0.0031	0.0003096	29.537	19.354	0.9958	2	2	154	167	0	5N(0.9840), 6C(57.0214)		TRUE	sp|P07340|AT1B1_RAT	P07340	AT1B1_RAT	Atp1b1	34	48	22	Sodium/potassium-transporting ATPase subunit beta-1
ECAR170921R19211S10.27137.27137.3	E:\RawData\InVivoManuscript\ForManuscript-RatMouseBrain\Rat-Eclipse\Rat-OXY-trypsin\MSFragger\Try1\Rat_OXY_trypsin\interact-ECAR170921R19211S10.pep.xml	VLGFKPKPPKNESLETYPLTMK	VLGFKPKPPKN[115]ESLETYPLTM[147]K	R	Y	22	3	1762.28	2533.35	2533.35	845.457	845.457	2533.35	845.457	-0.0012	9.748e-05	29.943	15.821	0.9939	2	1	183	204	0	11N(0.9840), 21M(15.9949)		TRUE	sp|P07340|AT1B1_RAT	P07340	AT1B1_RAT	Atp1b1	34	48	22	Sodium/potassium-transporting ATPase subunit beta-1
ECAR170921R19211S10.31379.31379.3	E:\RawData\InVivoManuscript\ForManuscript-RatMouseBrain\Rat-Eclipse\Rat-OXY-trypsin\MSFragger\Try1\Rat_OXY_trypsin\interact-ECAR170921R19211S10.pep.xml	VLGFKPKPPKNESLETYPLTMK	VLGFKPKPPKN[115]ESLETYPLTMK	R	Y	22	3	1983.94	2518.36	2518.36	840.461	840.461	2517.36	840.126	1.0056	8.265e-05	36.151	22.888	0.9928	2	1	183	204	0	11N(0.9840)		TRUE	sp|P07340|AT1B1_RAT	P07340	AT1B1_RAT	Atp1b1	34	48	22	Sodium/potassium-transporting ATPase subunit beta-1
ECAR170921R19211S18.40939.40939.2	E:\RawData\InVivoManuscript\ForManuscript-RatMouseBrain\Rat-Eclipse\Rat-OXY-chymotrypsin\MSFragger\Try1\Rat_OXY_chymotrypsin\interact-ECAR170921R19211S18.pep.xml	KLDWLGNCSGL	KLDWLGN[115]CSGL	F	N	11	2	2499.5	1262.6	1262.6	632.307	632.306	1262.6	632.306	0.0015	0.0002291	32.744	16.111	0.991	2	2	152	162	0	7N(0.9840), 8C(57.0214)		TRUE	sp|P07340|AT1B1_RAT	P07340	AT1B1_RAT	Atp1b1	34	48	22	Sodium/potassium-transporting ATPase subunit beta-1
ECAR170921R19211S12.27021.27021.3	E:\RawData\InVivoManuscript\ForManuscript-RatMouseBrain\Rat-Eclipse\Rat-OXY-trypsin\MSFragger\Try1\Rat_OXY_trypsin\interact-ECAR170921R19211S12.pep.xml	VLGFKPKPPKNESLETYPLTMK	VLGFKPKPPKN[115]ESLETYPLTM[147]K	R	Y	22	3	1772.38	2533.35	2533.36	845.459	845.46	2533.35	845.457	0.0065	9.651e-05	30.878	17.226	0.9875	2	1	183	204	0	11N(0.9840), 21M(15.9949)		TRUE	sp|P07340|AT1B1_RAT	P07340	AT1B1_RAT	Atp1b1	34	48	22	Sodium/potassium-transporting ATPase subunit beta-1
ECAR170921R19211S06.27298.27298.4	E:\RawData\InVivoManuscript\ForManuscript-RatMouseBrain\Rat-Eclipse\Rat-OXY-trypsin\MSFragger\Try1\Rat_OXY_trypsin\interact-ECAR170921R19211S06.pep.xml	VLGFKPKPPKNESLETYPLTMK	VLGFKPKPPKN[115]ESLETYPLTM[147]K	R	Y	22	4	1784.28	2533.35	2533.36	634.345	634.346	2533.35	634.345	0.0048	0.04215	18.73	12.076	0.9819	2	1	183	204	0	11N(0.9840), 21M(15.9949)		TRUE	sp|P07340|AT1B1_RAT	P07340	AT1B1_RAT	Atp1b1	34	48	22	Sodium/potassium-transporting ATPase subunit beta-1
ECAR170921R19211S10.61422.61422.2	E:\RawData\InVivoManuscript\ForManuscript-RatMouseBrain\Rat-Eclipse\Rat-OXY-trypsin\MSFragger\Try1\Rat_OXY_trypsin\interact-ECAR170921R19211S10.pep.xml	YLQPLLAVQFTNLTLDTEIR	YLQPLLAVQFTN[115]LTLDTEIR	K	I	20	2	3587.74	2348.26	2348.26	1175.14	1175.14	2348.26	1175.14	-0.0014	0.005223	26.03	17.555	0.971	2	0	255	274	0	12N(0.9840)		TRUE	sp|P07340|AT1B1_RAT	P07340	AT1B1_RAT	Atp1b1	34	48	22	Sodium/potassium-transporting ATPase subunit beta-1
EN61090421R18077S02.34583.34583.3	E:\RawData\InVivoManuscript\ForManuscript-RatMouseBrain\Rat-Eclipse\Rat-OXY-trypsin\MSFragger\Try1\Rat_OXY_trypsin\interact-EN61090421R18077S02.pep.xml	VLGFKPKPPKNESLETYPLTMK	VLGFKPKPPKN[115]ESLETYPLTMK	R	Y	22	3	2156.53	2517.38	2517.36	840.133	840.128	2517.36	840.126	0.0061	0.0002223	34.468	19.659	0.9665	2	1	183	204	0	11N(0.9840)		TRUE	sp|P07340|AT1B1_RAT	P07340	AT1B1_RAT	Atp1b1	34	48	22	Sodium/potassium-transporting ATPase subunit beta-1
ECAR170921R19211S14.26774.26774.3	E:\RawData\InVivoManuscript\ForManuscript-RatMouseBrain\Rat-Eclipse\Rat-OXY-trypsin\MSFragger\Try1\Rat_OXY_trypsin\interact-ECAR170921R19211S14.pep.xml	VLGFKPKPPKNESLETYPLTMK	VLGFKPKPPKN[115]ESLETYPLTM[147]K	R	Y	22	3	1760.51	2533.35	2533.35	845.458	845.458	2533.35	845.457	0.0036	0.0002076	26.441	12.616	0.9661	2	1	183	204	0	11N(0.9840), 21M(15.9949)		TRUE	sp|P07340|AT1B1_RAT	P07340	AT1B1_RAT	Atp1b1	34	48	22	Sodium/potassium-transporting ATPase subunit beta-1
ECAR170921R19211S14.26557.26557.4	E:\RawData\InVivoManuscript\ForManuscript-RatMouseBrain\Rat-Eclipse\Rat-OXY-trypsin\MSFragger\Try1\Rat_OXY_trypsin\interact-ECAR170921R19211S14.pep.xml	VLGFKPKPPKNESLETYPLTMK	VLGFKPKPPKN[115]ESLETYPLTM[147]K	R	Y	22	4	1749.04	2533.36	2533.35	634.347	634.345	2533.35	634.345	0.0004	0.04785	18.333	9.409	0.9656	2	1	183	204	0	11N(0.9840), 21M(15.9949)		TRUE	sp|P07340|AT1B1_RAT	P07340	AT1B1_RAT	Atp1b1	34	48	22	Sodium/potassium-transporting ATPase subunit beta-1
ECAR170921R19211S14.43081.43081.2	E:\RawData\InVivoManuscript\ForManuscript-RatMouseBrain\Rat-Eclipse\Rat-OXY-trypsin\MSFragger\Try1\Rat_OXY_trypsin\interact-ECAR170921R19211S14.pep.xml	LDWLGNCSGLNDESYGYK	LDWLGNCSGLN[115]DESYGYK	K	E	18	2	2631.3	2090.87	2090.87	1046.44	1046.44	2090.89	1046.45	-0.0163	0.0005662	24.488	19.33	0.9495	2	0	153	170	0	11N(0.9840), 7C(57.0214)		TRUE	sp|P07340|AT1B1_RAT	P07340	AT1B1_RAT	Atp1b1	34	48	22	Sodium/potassium-transporting ATPase subunit beta-1
ECAR170921R19211S12.32365.32365.3	E:\RawData\InVivoManuscript\ForManuscript-RatMouseBrain\Rat-Eclipse\Rat-OXY-trypsin\MSFragger\Try1\Rat_OXY_trypsin\interact-ECAR170921R19211S12.pep.xml	VLGFKPKPPKNESLETYPLTMK	VLGFKPKPPKN[115]ESLETYPLTMK	R	Y	22	3	2055.48	2517.36	2517.36	840.127	840.127	2517.36	840.126	0.0026	0.0003772	33.979	18.747	0.9137	2	1	183	204	0	11N(0.9840)		TRUE	sp|P07340|AT1B1_RAT	P07340	AT1B1_RAT	Atp1b1	34	48	22	Sodium/potassium-transporting ATPase subunit beta-1
ECAR170921R19211S12.27552.27552.3	E:\RawData\InVivoManuscript\ForManuscript-RatMouseBrain\Rat-Eclipse\Rat-OXY-trypsin\MSFragger\Try1\Rat_OXY_trypsin\interact-ECAR170921R19211S12.pep.xml	VLGFKPKPPKNESLETYPLTMK	VLGFKPKPPKN[115]ESLETYPLTM[147]K	R	Y	22	3	1800.56	2534.36	2534.36	845.792	845.793	2533.35	845.457	1.0073	0.0002148	29.186	19.934	0.9049	2	1	183	204	0	11N(0.9840), 21M(15.9949)		TRUE	sp|P07340|AT1B1_RAT	P07340	AT1B1_RAT	Atp1b1	34	48	22	Sodium/potassium-transporting ATPase subunit beta-1
EN61090421R18077S02.30186.30186.3	E:\RawData\InVivoManuscript\ForManuscript-RatMouseBrain\Rat-Eclipse\Rat-OXY-trypsin\MSFragger\Try1\Rat_OXY_trypsin\interact-EN61090421R18077S02.pep.xml	VLGFKPKPPKNESLETYPLTMK	VLGFKPKPPKN[115]ESLETYPLTM[147]K	R	Y	22	3	1920.35	2534.38	2534.36	845.801	845.794	2533.35	845.457	1.0117	0.0002218	27.238	22.352	0.8887	2	1	183	204	0	11N(0.9840), 21M(15.9949)		TRUE	sp|P07340|AT1B1_RAT	P07340	AT1B1_RAT	Atp1b1	34	48	22	Sodium/potassium-transporting ATPase subunit beta-1
ECAR170921R19211S18.43483.43483.2	E:\RawData\InVivoManuscript\ForManuscript-RatMouseBrain\Rat-Eclipse\Rat-OXY-chymotrypsin\MSFragger\Try1\Rat_OXY_chymotrypsin\interact-ECAR170921R19211S18.pep.xml	LAVQFTNL	LAVQFTN[115]L	L	T	8	2	2634.26	905.487	905.485	453.751	453.75	905.486	453.75	-0.0005	0.00917	17.722	10.976	0.8838	2	1	260	267	0	7N(0.9840)		TRUE	sp|P07340|AT1B1_RAT	P07340	AT1B1_RAT	Atp1b1	34	48	22	Sodium/potassium-transporting ATPase subunit beta-1
ECAR170921R19211S16.43503.43503.2	E:\RawData\InVivoManuscript\ForManuscript-RatMouseBrain\Rat-Eclipse\Rat-OXY-chymotrypsin\MSFragger\Try1\Rat_OXY_chymotrypsin\interact-ECAR170921R19211S16.pep.xml	LAVQFTNL	LAVQFTN[115]L	L	T	8	2	2632.06	905.486	905.486	453.75	453.75	905.486	453.75	0.0004	0.01748	20.062	11.625	0.8605	2	1	260	267	0	7N(0.9840)		TRUE	sp|P07340|AT1B1_RAT	P07340	AT1B1_RAT	Atp1b1	34	48	22	Sodium/potassium-transporting ATPase subunit beta-1
ECAR170921R19211S12.45939.45939.3	E:\RawData\InVivoManuscript\ForManuscript-RatMouseBrain\Rat-Eclipse\Rat-OXY-trypsin\MSFragger\Try1\Rat_OXY_trypsin\interact-ECAR170921R19211S12.pep.xml	FKLDWLGNCSGLNDESYGYK	FKLDWLGN[115]CSGLNDESYGYK	R	E	20	3	2783.39	2366.05	2366.05	789.692	789.691	2366.05	789.691	-0.0004	0.0006301	26.777	23.721	0.8582	2	1	151	170	0	8N(0.9840), 9C(57.0214)		TRUE	sp|P07340|AT1B1_RAT	P07340	AT1B1_RAT	Atp1b1	34	48	22	Sodium/potassium-transporting ATPase subunit beta-1
ECAR170921R19211S06.32081.32081.2	E:\RawData\InVivoManuscript\ForManuscript-RatMouseBrain\Rat-Eclipse\Rat-OXY-trypsin\MSFragger\Try1\Rat_OXY_trypsin\interact-ECAR170921R19211S06.pep.xml	FHVNYTQPLVAVK	FHVN[115]YTQPLVAVK	K	F	13	2	2039.3	1515.81	1515.81	758.914	758.913	1515.81	758.912	0.0035	0.0001446	27.748	13.235	1	2	0	235	247	0	4N(0.9840)		TRUE	sp|P13638|AT1B2_RAT	P13638	AT1B2_RAT	Atp1b2	35	64	23	Sodium/potassium-transporting ATPase subunit beta-2
ECAR170921R19211S06.37542.37542.2	E:\RawData\InVivoManuscript\ForManuscript-RatMouseBrain\Rat-Eclipse\Rat-OXY-trypsin\MSFragger\Try1\Rat_OXY_trypsin\interact-ECAR170921R19211S06.pep.xml	FLNVTPNVEVNVECR	FLN[115]VTPNVEVNVECR	K	I	15	2	2331.66	1789.87	1789.87	895.942	895.944	1789.87	895.941	0.0057	1.277e-05	34.93	23.253	1	2	0	248	262	0	14C(57.0214), 3N(0.9840)		TRUE	sp|P13638|AT1B2_RAT	P13638	AT1B2_RAT	Atp1b2	35	64	23	Sodium/potassium-transporting ATPase subunit beta-2
ECAR170921R19211S06.37788.37788.2	E:\RawData\InVivoManuscript\ForManuscript-RatMouseBrain\Rat-Eclipse\Rat-OXY-trypsin\MSFragger\Try1\Rat_OXY_trypsin\interact-ECAR170921R19211S06.pep.xml	VINFYAGANQSMNVTCVGK	VINFYAGAN[115]QSMN[115]VTCVGK	R	K	19	2	2344.8	2073.95	2073.96	1037.98	1037.99	2073.95	1037.98	0.007	1.159e-10	51.572	25.343	1	2	0	185	203	0	13N(0.9840), 16C(57.0214), 9N(0.9840)		TRUE	sp|P13638|AT1B2_RAT	P13638	AT1B2_RAT	Atp1b2	35	64	23	Sodium/potassium-transporting ATPase subunit beta-2
ECAR170921R19211S10.27069.27069.2	E:\RawData\InVivoManuscript\ForManuscript-RatMouseBrain\Rat-Eclipse\Rat-OXY-trypsin\MSFragger\Try1\Rat_OXY_trypsin\interact-ECAR170921R19211S10.pep.xml	KFHVNYTQPLVAVK	KFHVN[115]YTQPLVAVK	K	F	14	2	1758.71	1643.91	1643.91	822.961	822.96	1643.9	822.959	0.002	8.782e-05	31.165	16.658	1	2	0	234	247	0	5N(0.9840)		TRUE	sp|P13638|AT1B2_RAT	P13638	AT1B2_RAT	Atp1b2	35	64	23	Sodium/potassium-transporting ATPase subunit beta-2
ECAR170921R19211S10.31126.31126.3	E:\RawData\InVivoManuscript\ForManuscript-RatMouseBrain\Rat-Eclipse\Rat-OXY-trypsin\MSFragger\Try1\Rat_OXY_trypsin\interact-ECAR170921R19211S10.pep.xml	VINFYAGANQSMNVTCVGK	VINFYAGAN[115]QSM[147]N[115]VTCVGK	R	K	19	3	1970.18	2089.95	2089.94	697.656	697.655	2089.94	697.655	-0.0004	8.639e-08	43.716	26.559	1	2	0	185	203	0	12M(15.9949), 13N(0.9840), 16C(57.0214), 9N(0.9840)		TRUE	sp|P13638|AT1B2_RAT	P13638	AT1B2_RAT	Atp1b2	35	64	23	Sodium/potassium-transporting ATPase subunit beta-2
ECAR170921R19211S10.31787.31787.2	E:\RawData\InVivoManuscript\ForManuscript-RatMouseBrain\Rat-Eclipse\Rat-OXY-trypsin\MSFragger\Try1\Rat_OXY_trypsin\interact-ECAR170921R19211S10.pep.xml	FHVNYTQPLVAVK	FHVN[115]YTQPLVAVK	K	F	13	2	2005.44	1515.81	1515.81	758.912	758.911	1515.81	758.912	-0.0013	1.251e-06	34.611	14.653	1	2	0	235	247	0	4N(0.9840)		TRUE	sp|P13638|AT1B2_RAT	P13638	AT1B2_RAT	Atp1b2	35	64	23	Sodium/potassium-transporting ATPase subunit beta-2
ECAR170921R19211S10.37039.37039.2	E:\RawData\InVivoManuscript\ForManuscript-RatMouseBrain\Rat-Eclipse\Rat-OXY-trypsin\MSFragger\Try1\Rat_OXY_trypsin\interact-ECAR170921R19211S10.pep.xml	TQLGNCSGIGDPTHYGYSTGQPCVFIK	TQLGN[115]CSGIGDPTHYGYSTGQPCVFIK	R	M	27	2	2281.32	2957.34	2957.34	1479.68	1479.68	2957.33	1479.67	0.0043	4.471e-08	37.941	25.277	1	2	0	155	181	0	23C(57.0214), 5N(0.9840), 6C(57.0214)		TRUE	sp|P13638|AT1B2_RAT	P13638	AT1B2_RAT	Atp1b2	35	64	23	Sodium/potassium-transporting ATPase subunit beta-2
ECAR170921R19211S10.37388.37388.2	E:\RawData\InVivoManuscript\ForManuscript-RatMouseBrain\Rat-Eclipse\Rat-OXY-trypsin\MSFragger\Try1\Rat_OXY_trypsin\interact-ECAR170921R19211S10.pep.xml	FLNVTPNVEVNVECR	FLN[115]VTPNVEVNVECR	K	I	15	2	2299.67	1789.87	1789.87	895.941	895.941	1789.87	895.941	0.0009	1.199e-08	39.662	27.574	1	2	0	248	262	0	14C(57.0214), 3N(0.9840)		TRUE	sp|P13638|AT1B2_RAT	P13638	AT1B2_RAT	Atp1b2	35	64	23	Sodium/potassium-transporting ATPase subunit beta-2
ECAR170921R19211S10.37788.37788.2	E:\RawData\InVivoManuscript\ForManuscript-RatMouseBrain\Rat-Eclipse\Rat-OXY-trypsin\MSFragger\Try1\Rat_OXY_trypsin\interact-ECAR170921R19211S10.pep.xml	VINFYAGANQSMNVTCVGK	VINFYAGAN[115]QSMN[115]VTCVGK	R	K	19	2	2320.75	2073.96	2073.96	1037.99	1037.99	2073.95	1037.98	0.0083	4.334e-11	64.681	38.642	1	2	0	185	203	0	13N(0.9840), 16C(57.0214), 9N(0.9840)		TRUE	sp|P13638|AT1B2_RAT	P13638	AT1B2_RAT	Atp1b2	35	64	23	Sodium/potassium-transporting ATPase subunit beta-2
ECAR170921R19211S10.39124.39124.2	E:\RawData\InVivoManuscript\ForManuscript-RatMouseBrain\Rat-Eclipse\Rat-OXY-trypsin\MSFragger\Try1\Rat_OXY_trypsin\interact-ECAR170921R19211S10.pep.xml	VINFYAGANQSMNVTCVGK	VINFYAGAN[115]QSMN[115]VTCVGK	R	K	19	2	2391.31	2073.94	2073.95	1037.98	1037.98	2073.95	1037.98	-0.0004	1.315e-08	37.853	21.658	1	2	0	185	203	0	13N(0.9840), 16C(57.0214), 9N(0.9840)		TRUE	sp|P13638|AT1B2_RAT	P13638	AT1B2_RAT	Atp1b2	35	64	23	Sodium/potassium-transporting ATPase subunit beta-2
ECAR170921R19211S12.30775.30775.2	E:\RawData\InVivoManuscript\ForManuscript-RatMouseBrain\Rat-Eclipse\Rat-OXY-trypsin\MSFragger\Try1\Rat_OXY_trypsin\interact-ECAR170921R19211S12.pep.xml	VINFYAGANQSMNVTCVGK	VINFYAGAN[115]QSM[147]N[115]VTCVGK	R	K	19	2	1971.28	2089.94	2089.95	1045.98	1045.98	2089.94	1045.98	0.0024	1.499e-07	46.702	25.414	1	2	0	185	203	0	12M(15.9949), 13N(0.9840), 16C(57.0214), 9N(0.9840)		TRUE	sp|P13638|AT1B2_RAT	P13638	AT1B2_RAT	Atp1b2	35	64	23	Sodium/potassium-transporting ATPase subunit beta-2
ECAR170921R19211S12.30895.30895.2	E:\RawData\InVivoManuscript\ForManuscript-RatMouseBrain\Rat-Eclipse\Rat-OXY-trypsin\MSFragger\Try1\Rat_OXY_trypsin\interact-ECAR170921R19211S12.pep.xml	VINFYAGANQSMNVTCVGK	VINFYAGAN[115]QSM[147]N[115]VTCVGK	R	K	19	2	1977.6	2090.95	2090.95	1046.48	1046.48	2089.94	1045.98	1.0043	5.086e-07	43.941	25.339	1	2	0	185	203	0	12M(15.9949), 13N(0.9840), 16C(57.0214), 9N(0.9840)		TRUE	sp|P13638|AT1B2_RAT	P13638	AT1B2_RAT	Atp1b2	35	64	23	Sodium/potassium-transporting ATPase subunit beta-2
ECAR170921R19211S12.36129.36129.2	E:\RawData\InVivoManuscript\ForManuscript-RatMouseBrain\Rat-Eclipse\Rat-OXY-trypsin\MSFragger\Try1\Rat_OXY_trypsin\interact-ECAR170921R19211S12.pep.xml	VINFYAGANQSMNVTCVGK	VINFYAGANQSMN[115]VTCVGK	R	K	19	2	2255.49	2072.97	2072.97	1037.49	1037.49	2072.97	1037.49	0.0051	5.173e-08	41.29	36.328	1	2	0	185	203	0	13N(0.9840), 16C(57.0214)		TRUE	sp|P13638|AT1B2_RAT	P13638	AT1B2_RAT	Atp1b2	35	64	23	Sodium/potassium-transporting ATPase subunit beta-2
ECAR170921R19211S12.36483.36483.2	E:\RawData\InVivoManuscript\ForManuscript-RatMouseBrain\Rat-Eclipse\Rat-OXY-trypsin\MSFragger\Try1\Rat_OXY_trypsin\interact-ECAR170921R19211S12.pep.xml	TQLGNCSGIGDPTHYGYSTGQPCVFIK	TQLGN[115]CSGIGDPTHYGYSTGQPCVFIK	R	M	27	2	2274.29	2957.33	2957.31	1479.67	1479.66	2957.33	1479.67	-0.0234	1.299e-08	37.826	22.848	1	2	0	155	181	0	23C(57.0214), 5N(0.9840), 6C(57.0214)		TRUE	sp|P13638|AT1B2_RAT	P13638	AT1B2_RAT	Atp1b2	35	64	23	Sodium/potassium-transporting ATPase subunit beta-2
ECAR170921R19211S12.36638.36638.2	E:\RawData\InVivoManuscript\ForManuscript-RatMouseBrain\Rat-Eclipse\Rat-OXY-trypsin\MSFragger\Try1\Rat_OXY_trypsin\interact-ECAR170921R19211S12.pep.xml	TQLGNCSGIGDPTHYGYSTGQPCVFIK	TQLGN[115]CSGIGDPTHYGYSTGQPCVFIK	R	M	27	2	2282.54	2958.34	2958.31	1480.18	1480.16	2957.33	1479.67	0.9809	1.7e-05	35.145	18.098	1	2	0	155	181	0	23C(57.0214), 5N(0.9840), 6C(57.0214)		TRUE	sp|P13638|AT1B2_RAT	P13638	AT1B2_RAT	Atp1b2	35	64	23	Sodium/potassium-transporting ATPase subunit beta-2
ECAR170921R19211S12.37207.37207.3	E:\RawData\InVivoManuscript\ForManuscript-RatMouseBrain\Rat-Eclipse\Rat-OXY-trypsin\MSFragger\Try1\Rat_OXY_trypsin\interact-ECAR170921R19211S12.pep.xml	FLNVTPNVEVNVECR	FLN[115]VTPNVEVNVECR	K	I	15	3	2312.76	1789.87	1789.87	597.631	597.63	1789.87	597.63	0.0015	1.397e-08	40.389	28.813	1	2	0	248	262	0	14C(57.0214), 3N(0.9840)		TRUE	sp|P13638|AT1B2_RAT	P13638	AT1B2_RAT	Atp1b2	35	64	23	Sodium/potassium-transporting ATPase subunit beta-2
ECAR170921R19211S12.37368.37368.2	E:\RawData\InVivoManuscript\ForManuscript-RatMouseBrain\Rat-Eclipse\Rat-OXY-trypsin\MSFragger\Try1\Rat_OXY_trypsin\interact-ECAR170921R19211S12.pep.xml	VINFYAGANQSMNVTCVGK	VINFYAGAN[115]QSMN[115]VTCVGK	R	K	19	2	2321.44	2073.95	2073.96	1037.98	1037.99	2073.95	1037.98	0.008	3.198e-08	45.914	24.76	1	2	0	185	203	0	13N(0.9840), 16C(57.0214), 9N(0.9840)		TRUE	sp|P13638|AT1B2_RAT	P13638	AT1B2_RAT	Atp1b2	35	64	23	Sodium/potassium-transporting ATPase subunit beta-2
ECAR170921R19211S12.37509.37509.3	E:\RawData\InVivoManuscript\ForManuscript-RatMouseBrain\Rat-Eclipse\Rat-OXY-trypsin\MSFragger\Try1\Rat_OXY_trypsin\interact-ECAR170921R19211S12.pep.xml	VINFYAGANQSMNVTCVGK	VINFYAGAN[115]QSMN[115]VTCVGK	R	K	19	3	2328.91	2073.95	2073.95	692.323	692.325	2073.95	692.324	0.0039	5.254e-07	41.081	29.224	1	2	0	185	203	0	13N(0.9840), 16C(57.0214), 9N(0.9840)		TRUE	sp|P13638|AT1B2_RAT	P13638	AT1B2_RAT	Atp1b2	35	64	23	Sodium/potassium-transporting ATPase subunit beta-2
ECAR170921R19211S14.26543.26543.2	E:\RawData\InVivoManuscript\ForManuscript-RatMouseBrain\Rat-Eclipse\Rat-OXY-trypsin\MSFragger\Try1\Rat_OXY_trypsin\interact-ECAR170921R19211S14.pep.xml	KFHVNYTQPLVAVK	KFHVN[115]YTQPLVAVK	K	F	14	2	1748.29	1643.9	1643.91	822.96	822.96	1643.9	822.959	0.0022	6.118e-09	37.126	16.504	1	2	0	234	247	0	5N(0.9840)		TRUE	sp|P13638|AT1B2_RAT	P13638	AT1B2_RAT	Atp1b2	35	64	23	Sodium/potassium-transporting ATPase subunit beta-2
ECAR170921R19211S14.30609.30609.2	E:\RawData\InVivoManuscript\ForManuscript-RatMouseBrain\Rat-Eclipse\Rat-OXY-trypsin\MSFragger\Try1\Rat_OXY_trypsin\interact-ECAR170921R19211S14.pep.xml	VINFYAGANQSMNVTCVGK	VINFYAGAN[115]QSM[147]N[115]VTCVGK	R	K	19	2	1964.5	2089.95	2089.95	1045.98	1045.98	2089.94	1045.98	0.0058	4.436e-10	56.703	33.849	1	2	0	185	203	0	12M(15.9949), 13N(0.9840), 16C(57.0214), 9N(0.9840)		TRUE	sp|P13638|AT1B2_RAT	P13638	AT1B2_RAT	Atp1b2	35	64	23	Sodium/potassium-transporting ATPase subunit beta-2
ECAR170921R19211S14.35934.35934.2	E:\RawData\InVivoManuscript\ForManuscript-RatMouseBrain\Rat-Eclipse\Rat-OXY-trypsin\MSFragger\Try1\Rat_OXY_trypsin\interact-ECAR170921R19211S14.pep.xml	VINFYAGANQSMNVTCVGK	VINFYAGANQSMN[115]VTCVGK	R	K	19	2	2249.25	2073.98	2073.97	1038	1037.99	2072.97	1037.49	1.0092	1.381e-08	59.397	54.239	1	2	0	185	203	0	13N(0.9840), 16C(57.0214)		TRUE	sp|P13638|AT1B2_RAT	P13638	AT1B2_RAT	Atp1b2	35	64	23	Sodium/potassium-transporting ATPase subunit beta-2
ECAR170921R19211S14.36403.36403.2	E:\RawData\InVivoManuscript\ForManuscript-RatMouseBrain\Rat-Eclipse\Rat-OXY-trypsin\MSFragger\Try1\Rat_OXY_trypsin\interact-ECAR170921R19211S14.pep.xml	TQLGNCSGIGDPTHYGYSTGQPCVFIK	TQLGN[115]CSGIGDPTHYGYSTGQPCVFIK	R	M	27	2	2274.15	2957.33	2957.3	1479.67	1479.66	2957.33	1479.67	-0.0317	9.159e-08	35.446	22.733	1	2	0	155	181	0	23C(57.0214), 5N(0.9840), 6C(57.0214)		TRUE	sp|P13638|AT1B2_RAT	P13638	AT1B2_RAT	Atp1b2	35	64	23	Sodium/potassium-transporting ATPase subunit beta-2
ECAR170921R19211S14.36820.36820.2	E:\RawData\InVivoManuscript\ForManuscript-RatMouseBrain\Rat-Eclipse\Rat-OXY-trypsin\MSFragger\Try1\Rat_OXY_trypsin\interact-ECAR170921R19211S14.pep.xml	FLNVTPNVEVNVECR	FLN[115]VTPNVEVNVECR	K	I	15	2	2296.23	1789.87	1789.87	895.944	895.941	1789.87	895.941	0.0007	1.208e-08	46.869	36.471	1	2	0	248	262	0	14C(57.0214), 3N(0.9840)		TRUE	sp|P13638|AT1B2_RAT	P13638	AT1B2_RAT	Atp1b2	35	64	23	Sodium/potassium-transporting ATPase subunit beta-2
ECAR170921R19211S14.36967.36967.3	E:\RawData\InVivoManuscript\ForManuscript-RatMouseBrain\Rat-Eclipse\Rat-OXY-trypsin\MSFragger\Try1\Rat_OXY_trypsin\interact-ECAR170921R19211S14.pep.xml	FLNVTPNVEVNVECR	FLN[115]VTPNVEVNVECR	K	I	15	3	2304.12	1789.87	1789.87	597.63	597.632	1789.87	597.63	0.0062	1.101e-06	38.159	31.08	1	2	0	248	262	0	14C(57.0214), 3N(0.9840)		TRUE	sp|P13638|AT1B2_RAT	P13638	AT1B2_RAT	Atp1b2	35	64	23	Sodium/potassium-transporting ATPase subunit beta-2
ECAR170921R19211S14.37111.37111.2	E:\RawData\InVivoManuscript\ForManuscript-RatMouseBrain\Rat-Eclipse\Rat-OXY-trypsin\MSFragger\Try1\Rat_OXY_trypsin\interact-ECAR170921R19211S14.pep.xml	VINFYAGANQSMNVTCVGK	VINFYAGAN[115]QSMN[115]VTCVGK	R	K	19	2	2311.94	2073.95	2073.96	1037.98	1037.99	2073.95	1037.98	0.0068	1.094e-09	53.813	31.849	1	2	0	185	203	0	13N(0.9840), 16C(57.0214), 9N(0.9840)		TRUE	sp|P13638|AT1B2_RAT	P13638	AT1B2_RAT	Atp1b2	35	64	23	Sodium/potassium-transporting ATPase subunit beta-2
ECAR170921R19211S14.37260.37260.3	E:\RawData\InVivoManuscript\ForManuscript-RatMouseBrain\Rat-Eclipse\Rat-OXY-trypsin\MSFragger\Try1\Rat_OXY_trypsin\interact-ECAR170921R19211S14.pep.xml	VINFYAGANQSMNVTCVGK	VINFYAGAN[115]QSMN[115]VTCVGK	R	K	19	3	2319.9	2073.95	2073.95	692.323	692.325	2073.95	692.324	0.0034	7.027e-07	39.142	27.399	1	2	0	185	203	0	13N(0.9840), 16C(57.0214), 9N(0.9840)		TRUE	sp|P13638|AT1B2_RAT	P13638	AT1B2_RAT	Atp1b2	35	64	23	Sodium/potassium-transporting ATPase subunit beta-2
ECAR170921R19211S14.45890.45890.2	E:\RawData\InVivoManuscript\ForManuscript-RatMouseBrain\Rat-Eclipse\Rat-OXY-trypsin\MSFragger\Try1\Rat_OXY_trypsin\interact-ECAR170921R19211S14.pep.xml	TENLDVIVNISDTESWDQHVQK	TENLDVIVN[115]ISDTESWDQHVQK	K	L	22	2	2782.63	2571.22	2571.21	1286.62	1286.61	2570.21	1286.11	0.9987	7.564e-10	48.925	38.535	1	2	0	88	109	0	9N(0.9840)		TRUE	sp|P13638|AT1B2_RAT	P13638	AT1B2_RAT	Atp1b2	35	64	23	Sodium/potassium-transporting ATPase subunit beta-2
ECAR170921R19211S14.45996.45996.2	E:\RawData\InVivoManuscript\ForManuscript-RatMouseBrain\Rat-Eclipse\Rat-OXY-trypsin\MSFragger\Try1\Rat_OXY_trypsin\interact-ECAR170921R19211S14.pep.xml	TENLDVIVNISDTESWDQHVQK	TENLDVIVN[115]ISDTESWDQHVQK	K	L	22	2	2788.4	2570.21	2570.2	1286.11	1286.11	2570.21	1286.11	-0.0151	1.294e-10	48.732	29.707	1	2	0	88	109	0	9N(0.9840)		TRUE	sp|P13638|AT1B2_RAT	P13638	AT1B2_RAT	Atp1b2	35	64	23	Sodium/potassium-transporting ATPase subunit beta-2
EN61090421R18077S02.27590.27590.2	E:\RawData\InVivoManuscript\ForManuscript-RatMouseBrain\Rat-Eclipse\Rat-OXY-trypsin\MSFragger\Try1\Rat_OXY_trypsin\interact-EN61090421R18077S02.pep.xml	FLEPYNDSIQAQK	FLEPYN[115]DSIQAQK	K	N	13	2	1782.3	1552.76	1552.74	777.385	777.378	1552.74	777.378	0.0003	9.118e-05	32.208	12.699	1	2	0	113	125	0	6N(0.9840)		TRUE	sp|P13638|AT1B2_RAT	P13638	AT1B2_RAT	Atp1b2	35	64	23	Sodium/potassium-transporting ATPase subunit beta-2
EN61090421R18077S02.32556.32556.2	E:\RawData\InVivoManuscript\ForManuscript-RatMouseBrain\Rat-Eclipse\Rat-OXY-trypsin\MSFragger\Try1\Rat_OXY_trypsin\interact-EN61090421R18077S02.pep.xml	VINFYAGANQSMNVTCVGK	VINFYAGAN[115]QSM[147]N[115]VTCVGK	R	K	19	2	2047.41	2090.96	2090.97	1046.49	1046.49	2089.94	1045.98	1.0202	7.513e-11	49.428	31.805	1	2	0	185	203	0	12M(15.9949), 13N(0.9840), 16C(57.0214), 9N(0.9840)		TRUE	sp|P13638|AT1B2_RAT	P13638	AT1B2_RAT	Atp1b2	35	64	23	Sodium/potassium-transporting ATPase subunit beta-2
EN61090421R18077S02.32567.32567.2	E:\RawData\InVivoManuscript\ForManuscript-RatMouseBrain\Rat-Eclipse\Rat-OXY-trypsin\MSFragger\Try1\Rat_OXY_trypsin\interact-EN61090421R18077S02.pep.xml	VINFYAGANQSMNVTCVGK	VINFYAGAN[115]QSM[147]N[115]VTCVGK	R	K	19	2	2048.03	2089.96	2089.96	1045.99	1045.99	2089.94	1045.98	0.0173	8.87e-11	46.891	31.68	1	2	0	185	203	0	12M(15.9949), 13N(0.9840), 16C(57.0214), 9N(0.9840)		TRUE	sp|P13638|AT1B2_RAT	P13638	AT1B2_RAT	Atp1b2	35	64	23	Sodium/potassium-transporting ATPase subunit beta-2
EN61090421R18077S02.34542.34542.2	E:\RawData\InVivoManuscript\ForManuscript-RatMouseBrain\Rat-Eclipse\Rat-OXY-trypsin\MSFragger\Try1\Rat_OXY_trypsin\interact-EN61090421R18077S02.pep.xml	FHVNYTQPLVAVK	FHVN[115]YTQPLVAVK	K	F	13	2	2154.26	1515.82	1515.81	758.919	758.913	1515.81	758.912	0.0019	5.501e-06	32.57	12.808	1	2	0	235	247	0	4N(0.9840)		TRUE	sp|P13638|AT1B2_RAT	P13638	AT1B2_RAT	Atp1b2	35	64	23	Sodium/potassium-transporting ATPase subunit beta-2
EN61090421R18077S02.39287.39287.2	E:\RawData\InVivoManuscript\ForManuscript-RatMouseBrain\Rat-Eclipse\Rat-OXY-trypsin\MSFragger\Try1\Rat_OXY_trypsin\interact-EN61090421R18077S02.pep.xml	FLNVTPNVEVNVECR	FLN[115]VTPNVEVNVECR	K	I	15	2	2411.92	1789.88	1789.88	895.949	895.945	1789.87	895.941	0.0081	1.731e-08	44.199	38.78	1	2	0	248	262	0	14C(57.0214), 3N(0.9840)		TRUE	sp|P13638|AT1B2_RAT	P13638	AT1B2_RAT	Atp1b2	35	64	23	Sodium/potassium-transporting ATPase subunit beta-2
EN61090421R18077S02.39433.39433.2	E:\RawData\InVivoManuscript\ForManuscript-RatMouseBrain\Rat-Eclipse\Rat-OXY-trypsin\MSFragger\Try1\Rat_OXY_trypsin\interact-EN61090421R18077S02.pep.xml	VINFYAGANQSMNVTCVGK	VINFYAGAN[115]QSMN[115]VTCVGK	R	K	19	2	2419.83	2073.97	2073.97	1037.99	1037.99	2073.95	1037.98	0.0175	3.096e-10	56.758	37.048	1	2	0	185	203	0	13N(0.9840), 16C(57.0214), 9N(0.9840)		TRUE	sp|P13638|AT1B2_RAT	P13638	AT1B2_RAT	Atp1b2	35	64	23	Sodium/potassium-transporting ATPase subunit beta-2
EN61090421R18077S02.48789.48789.2	E:\RawData\InVivoManuscript\ForManuscript-RatMouseBrain\Rat-Eclipse\Rat-OXY-trypsin\MSFragger\Try1\Rat_OXY_trypsin\interact-EN61090421R18077S02.pep.xml	TENLDVIVNISDTESWDQHVQK	TENLDVIVN[115]ISDTESWDQHVQK	K	L	22	2	2936.94	2570.23	2570.24	1286.12	1286.13	2570.21	1286.11	0.0297	1.27e-08	49.34	32.209	1	2	0	88	109	0	9N(0.9840)		TRUE	sp|P13638|AT1B2_RAT	P13638	AT1B2_RAT	Atp1b2	35	64	23	Sodium/potassium-transporting ATPase subunit beta-2
ECAR170921R19211S16.28097.28097.4	E:\RawData\InVivoManuscript\ForManuscript-RatMouseBrain\Rat-Eclipse\Rat-OXY-chymotrypsin\MSFragger\Try1\Rat_OXY_chymotrypsin\interact-ECAR170921R19211S16.pep.xml	YAGANQSMNVTCVGKKDEDAENLGHF	YAGAN[115]QSMN[115]VTCVGKKDEDAENLGHF	F	I	26	4	1823.46	2856.23	2856.24	715.066	715.067	2856.23	715.066	0.0043	0.001418	23.688	18.503	1	2	1	189	214	0	12C(57.0214), 5N(0.9840), 9N(0.9840)		TRUE	sp|P13638|AT1B2_RAT	P13638	AT1B2_RAT	Atp1b2	35	64	23	Sodium/potassium-transporting ATPase subunit beta-2
ECAR170921R19211S14.26456.26456.3	E:\RawData\InVivoManuscript\ForManuscript-RatMouseBrain\Rat-Eclipse\Rat-OXY-trypsin\MSFragger\Try1\Rat_OXY_trypsin\interact-ECAR170921R19211S14.pep.xml	KFHVNYTQPLVAVK	KFHVN[115]YTQPLVAVK	K	F	14	3	1743.68	1643.91	1643.9	548.976	548.975	1643.9	548.975	0.0006	1.174e-05	35.596	18.722	0.9999	2	0	234	247	0	5N(0.9840)		TRUE	sp|P13638|AT1B2_RAT	P13638	AT1B2_RAT	Atp1b2	35	64	23	Sodium/potassium-transporting ATPase subunit beta-2
ECAR170921R19211S12.26649.26649.3	E:\RawData\InVivoManuscript\ForManuscript-RatMouseBrain\Rat-Eclipse\Rat-OXY-trypsin\MSFragger\Try1\Rat_OXY_trypsin\interact-ECAR170921R19211S12.pep.xml	KFHVNYTQPLVAVK	KFHVN[115]YTQPLVAVK	K	F	14	3	1752.75	1643.91	1643.9	548.976	548.975	1643.9	548.975	0.0008	4.565e-05	29.224	19.809	0.9998	2	0	234	247	0	5N(0.9840)		TRUE	sp|P13638|AT1B2_RAT	P13638	AT1B2_RAT	Atp1b2	35	64	23	Sodium/potassium-transporting ATPase subunit beta-2
EN61090421R18077S02.38784.38784.3	E:\RawData\InVivoManuscript\ForManuscript-RatMouseBrain\Rat-Eclipse\Rat-OXY-trypsin\MSFragger\Try1\Rat_OXY_trypsin\interact-EN61090421R18077S02.pep.xml	TQLGNCSGIGDPTHYGYSTGQPCVFIK	TQLGN[115]CSGIGDPTHYGYSTGQPCVFIK	R	M	27	3	2384.5	2957.36	2957.34	986.794	986.789	2957.33	986.785	0.0127	1.764e-05	35.897	18.291	0.9997	2	0	155	181	0	23C(57.0214), 5N(0.9840), 6C(57.0214)		TRUE	sp|P13638|AT1B2_RAT	P13638	AT1B2_RAT	Atp1b2	35	64	23	Sodium/potassium-transporting ATPase subunit beta-2
ECAR170921R19211S10.27004.27004.3	E:\RawData\InVivoManuscript\ForManuscript-RatMouseBrain\Rat-Eclipse\Rat-OXY-trypsin\MSFragger\Try1\Rat_OXY_trypsin\interact-ECAR170921R19211S10.pep.xml	KFHVNYTQPLVAVK	KFHVN[115]YTQPLVAVK	K	F	14	3	1755.26	1643.91	1643.9	548.976	548.975	1643.9	548.975	0.0008	0.0001085	33.468	16.288	0.9989	2	0	234	247	0	5N(0.9840)		TRUE	sp|P13638|AT1B2_RAT	P13638	AT1B2_RAT	Atp1b2	35	64	23	Sodium/potassium-transporting ATPase subunit beta-2
ECAR170921R19211S12.37695.37695.2	E:\RawData\InVivoManuscript\ForManuscript-RatMouseBrain\Rat-Eclipse\Rat-OXY-trypsin\MSFragger\Try1\Rat_OXY_trypsin\interact-ECAR170921R19211S12.pep.xml	FLNVTPNVEVNVECR	FLN[115]VTPNVEVNVECR	K	I	15	2	2338.79	1790.87	1790.87	896.444	896.445	1789.87	895.941	1.0078	0.0001508	35.167	30.513	0.9976	2	0	248	262	0	14C(57.0214), 3N(0.9840)		TRUE	sp|P13638|AT1B2_RAT	P13638	AT1B2_RAT	Atp1b2	35	64	23	Sodium/potassium-transporting ATPase subunit beta-2
ECAR170921R19211S12.31441.31441.2	E:\RawData\InVivoManuscript\ForManuscript-RatMouseBrain\Rat-Eclipse\Rat-OXY-trypsin\MSFragger\Try1\Rat_OXY_trypsin\interact-ECAR170921R19211S12.pep.xml	FHVNYTQPLVAVK	FHVN[115]YTQPLVAVK	K	F	13	2	2006.37	1515.81	1515.81	758.912	758.911	1515.81	758.912	-0.0003	0.0007375	26.029	11.796	0.9963	2	0	235	247	0	4N(0.9840)		TRUE	sp|P13638|AT1B2_RAT	P13638	AT1B2_RAT	Atp1b2	35	64	23	Sodium/potassium-transporting ATPase subunit beta-2
ECAR170921R19211S14.35949.35949.2	E:\RawData\InVivoManuscript\ForManuscript-RatMouseBrain\Rat-Eclipse\Rat-OXY-trypsin\MSFragger\Try1\Rat_OXY_trypsin\interact-ECAR170921R19211S14.pep.xml	VINFYAGANQSMNVTCVGK	VINFYAGANQSMN[115]VTCVGK	R	K	19	2	2250.08	2072.97	2072.97	1037.49	1037.49	2072.97	1037.49	0.0051	0.0005952	23.363	19.325	0.9957	2	0	185	203	0	13N(0.9840), 16C(57.0214)		TRUE	sp|P13638|AT1B2_RAT	P13638	AT1B2_RAT	Atp1b2	35	64	23	Sodium/potassium-transporting ATPase subunit beta-2
ECAR170921R19211S16.26228.26228.4	E:\RawData\InVivoManuscript\ForManuscript-RatMouseBrain\Rat-Eclipse\Rat-OXY-chymotrypsin\MSFragger\Try1\Rat_OXY_chymotrypsin\interact-ECAR170921R19211S16.pep.xml	AGANQSMNVTCVGKKDEDAENLGHF	AGAN[115]QSMN[115]VTCVGKKDEDAENLGHF	Y	I	25	4	1725.61	2693.18	2693.18	674.302	674.301	2693.17	674.3	0.0056	0.005974	25.377	19.907	0.9939	2	1	190	214	0	11C(57.0214), 4N(0.9840), 8N(0.9840)		TRUE	sp|P13638|AT1B2_RAT	P13638	AT1B2_RAT	Atp1b2	35	64	23	Sodium/potassium-transporting ATPase subunit beta-2
ECAR170921R19211S12.25725.25725.2	E:\RawData\InVivoManuscript\ForManuscript-RatMouseBrain\Rat-Eclipse\Rat-OXY-trypsin\MSFragger\Try1\Rat_OXY_trypsin\interact-ECAR170921R19211S12.pep.xml	FLEPYNDSIQAQK	FLEPYN[115]DSIQAQK	K	N	13	2	1704.07	1552.74	1552.75	777.376	777.38	1552.74	777.378	0.0052	0.0008589	24.104	10.669	0.9922	2	0	113	125	0	6N(0.9840)		TRUE	sp|P13638|AT1B2_RAT	P13638	AT1B2_RAT	Atp1b2	35	64	23	Sodium/potassium-transporting ATPase subunit beta-2
ECAR170921R19211S14.25615.25615.2	E:\RawData\InVivoManuscript\ForManuscript-RatMouseBrain\Rat-Eclipse\Rat-OXY-trypsin\MSFragger\Try1\Rat_OXY_trypsin\interact-ECAR170921R19211S14.pep.xml	FLEPYNDSIQAQK	FLEPYN[115]DSIQAQK	K	N	13	2	1699.17	1552.74	1552.74	777.376	777.379	1552.74	777.378	0.0033	0.001192	26.302	13.124	0.989	2	0	113	125	0	6N(0.9840)		TRUE	sp|P13638|AT1B2_RAT	P13638	AT1B2_RAT	Atp1b2	35	64	23	Sodium/potassium-transporting ATPase subunit beta-2
ECAR170921R19211S10.38003.38003.3	E:\RawData\InVivoManuscript\ForManuscript-RatMouseBrain\Rat-Eclipse\Rat-OXY-trypsin\MSFragger\Try1\Rat_OXY_trypsin\interact-ECAR170921R19211S10.pep.xml	VINFYAGANQSMNVTCVGK	VINFYAGAN[115]QSMN[115]VTCVGK	R	K	19	3	2332.14	2073.95	2073.95	692.325	692.324	2073.95	692.324	0.0007	0.0007194	28.598	19.91	0.9785	2	0	185	203	0	13N(0.9840), 16C(57.0214), 9N(0.9840)		TRUE	sp|P13638|AT1B2_RAT	P13638	AT1B2_RAT	Atp1b2	35	64	23	Sodium/potassium-transporting ATPase subunit beta-2
ECAR170921R19211S10.26025.26025.2	E:\RawData\InVivoManuscript\ForManuscript-RatMouseBrain\Rat-Eclipse\Rat-OXY-trypsin\MSFragger\Try1\Rat_OXY_trypsin\interact-ECAR170921R19211S10.pep.xml	FLEPYNDSIQAQK	FLEPYN[115]DSIQAQK	K	N	13	2	1704.04	1552.74	1552.74	777.377	777.378	1552.74	777.378	-0.0001	0.004311	20.781	10.106	0.9747	2	0	113	125	0	6N(0.9840)		TRUE	sp|P13638|AT1B2_RAT	P13638	AT1B2_RAT	Atp1b2	35	64	23	Sodium/potassium-transporting ATPase subunit beta-2
ECAR170921R19211S10.36777.36777.3	E:\RawData\InVivoManuscript\ForManuscript-RatMouseBrain\Rat-Eclipse\Rat-OXY-trypsin\MSFragger\Try1\Rat_OXY_trypsin\interact-ECAR170921R19211S10.pep.xml	TQLGNCSGIGDPTHYGYSTGQPCVFIK	TQLGN[115]CSGIGDPTHYGYSTGQPCVFIK	R	M	27	3	2267.62	2957.34	2957.34	986.786	986.787	2957.33	986.785	0.0056	0.001872	25.747	19.718	0.9698	2	0	155	181	0	23C(57.0214), 5N(0.9840), 6C(57.0214)		TRUE	sp|P13638|AT1B2_RAT	P13638	AT1B2_RAT	Atp1b2	35	64	23	Sodium/potassium-transporting ATPase subunit beta-2
ECAR170921R19211S14.31249.31249.2	E:\RawData\InVivoManuscript\ForManuscript-RatMouseBrain\Rat-Eclipse\Rat-OXY-trypsin\MSFragger\Try1\Rat_OXY_trypsin\interact-ECAR170921R19211S14.pep.xml	FHVNYTQPLVAVK	FHVN[115]YTQPLVAVK	K	F	13	2	1998.37	1515.81	1515.81	758.913	758.912	1515.81	758.912	0.0002	0.005164	21.648	11.338	0.9676	2	0	235	247	0	4N(0.9840)		TRUE	sp|P13638|AT1B2_RAT	P13638	AT1B2_RAT	Atp1b2	35	64	23	Sodium/potassium-transporting ATPase subunit beta-2
ECAR170921R19211S14.30717.30717.3	E:\RawData\InVivoManuscript\ForManuscript-RatMouseBrain\Rat-Eclipse\Rat-OXY-trypsin\MSFragger\Try1\Rat_OXY_trypsin\interact-ECAR170921R19211S14.pep.xml	VINFYAGANQSMNVTCVGK	VINFYAGAN[115]QSM[147]N[115]VTCVGK	R	K	19	3	1970.21	2089.95	2089.95	697.656	697.656	2089.94	697.655	0.0024	0.00127	26.154	19.659	0.9671	2	0	185	203	0	12M(15.9949), 13N(0.9840), 16C(57.0214), 9N(0.9840)		TRUE	sp|P13638|AT1B2_RAT	P13638	AT1B2_RAT	Atp1b2	35	64	23	Sodium/potassium-transporting ATPase subunit beta-2
ECAR170921R19211S10.37529.37529.3	E:\RawData\InVivoManuscript\ForManuscript-RatMouseBrain\Rat-Eclipse\Rat-OXY-trypsin\MSFragger\Try1\Rat_OXY_trypsin\interact-ECAR170921R19211S10.pep.xml	FLNVTPNVEVNVECR	FLN[115]VTPNVEVNVECR	K	I	15	3	2307.09	1789.87	1789.87	597.63	597.629	1789.87	597.63	-0.0009	0.006153	27.831	23.578	0.9553	2	0	248	262	0	14C(57.0214), 3N(0.9840)		TRUE	sp|P13638|AT1B2_RAT	P13638	AT1B2_RAT	Atp1b2	35	64	23	Sodium/potassium-transporting ATPase subunit beta-2
ECAR170921R19211S10.26643.26643.3	E:\RawData\InVivoManuscript\ForManuscript-RatMouseBrain\Rat-Eclipse\Rat-OXY-trypsin\MSFragger\Try1\Rat_OXY_trypsin\interact-ECAR170921R19211S10.pep.xml	VINFYAGANQSMNVTCVGKK	VINFYAGAN[115]QSM[147]N[115]VTCVGKK	R	D	20	3	1736.47	2218.04	2218.04	740.354	740.355	2218.04	740.354	0.0022	0.008417	22.107	12.058	0.953	2	0	185	204	0	12M(15.9949), 13N(0.9840), 16C(57.0214), 9N(0.9840)		TRUE	sp|P13638|AT1B2_RAT	P13638	AT1B2_RAT	Atp1b2	35	64	23	Sodium/potassium-transporting ATPase subunit beta-2
ECAR170921R19211S12.37065.37065.2	E:\RawData\InVivoManuscript\ForManuscript-RatMouseBrain\Rat-Eclipse\Rat-OXY-trypsin\MSFragger\Try1\Rat_OXY_trypsin\interact-ECAR170921R19211S12.pep.xml	FLNVTPNVEVNVECR	FLN[115]VTPNVEVNVECR	K	I	15	2	2305.12	1789.87	1789.87	895.941	895.942	1789.87	895.941	0.003	0.01564	21.482	17.3	0.9509	2	0	248	262	0	14C(57.0214), 3N(0.9840)		TRUE	sp|P13638|AT1B2_RAT	P13638	AT1B2_RAT	Atp1b2	35	64	23	Sodium/potassium-transporting ATPase subunit beta-2
ECAR170921R19211S06.36842.36842.3	E:\RawData\InVivoManuscript\ForManuscript-RatMouseBrain\Rat-Eclipse\Rat-OXY-trypsin\MSFragger\Try1\Rat_OXY_trypsin\interact-ECAR170921R19211S06.pep.xml	TQLGNCSGIGDPTHYGYSTGQPCVFIK	TQLGN[115]CSGIGDPTHYGYSTGQPCVFIK	R	M	27	3	2294.21	2957.33	2957.34	986.784	986.788	2957.33	986.785	0.0095	0.0006637	29.331	19.66	0.9501	2	0	155	181	0	23C(57.0214), 5N(0.9840), 6C(57.0214)		TRUE	sp|P13638|AT1B2_RAT	P13638	AT1B2_RAT	Atp1b2	35	64	23	Sodium/potassium-transporting ATPase subunit beta-2
ECAR170921R19211S06.26313.26313.2	E:\RawData\InVivoManuscript\ForManuscript-RatMouseBrain\Rat-Eclipse\Rat-OXY-trypsin\MSFragger\Try1\Rat_OXY_trypsin\interact-ECAR170921R19211S06.pep.xml	FLEPYNDSIQAQK	FLEPYN[115]DSIQAQK	K	N	13	2	1732.07	1552.74	1552.74	777.378	777.377	1552.74	777.378	-0.0009	0.007404	23.882	11.73	0.9484	2	0	113	125	0	6N(0.9840)		TRUE	sp|P13638|AT1B2_RAT	P13638	AT1B2_RAT	Atp1b2	35	64	23	Sodium/potassium-transporting ATPase subunit beta-2
ECAR170921R19211S14.32573.32573.3	E:\RawData\InVivoManuscript\ForManuscript-RatMouseBrain\Rat-Eclipse\Rat-OXY-trypsin\MSFragger\Try1\Rat_OXY_trypsin\interact-ECAR170921R19211S14.pep.xml	VINFYAGANQSMNVTCVGKK	VINFYAGAN[115]QSMN[115]VTCVGKK	R	D	20	3	2069.69	2202.05	2202.05	735.023	735.024	2202.05	735.022	0.0041	0.01108	21.132	11.099	0.9283	2	0	185	204	0	13N(0.9840), 16C(57.0214), 9N(0.9840)		TRUE	sp|P13638|AT1B2_RAT	P13638	AT1B2_RAT	Atp1b2	35	64	23	Sodium/potassium-transporting ATPase subunit beta-2
ECAR170921R19211S10.36493.36493.2	E:\RawData\InVivoManuscript\ForManuscript-RatMouseBrain\Rat-Eclipse\Rat-OXY-trypsin\MSFragger\Try1\Rat_OXY_trypsin\interact-ECAR170921R19211S10.pep.xml	VINFYAGANQSMNVTCVGK	VINFYAGANQSMN[115]VTCVGK	R	K	19	2	2252.74	2072.97	2072.97	1037.49	1037.49	2072.97	1037.49	0.0051	0.01946	23.58	19.151	0.9254	2	0	185	203	0	13N(0.9840), 16C(57.0214)		TRUE	sp|P13638|AT1B2_RAT	P13638	AT1B2_RAT	Atp1b2	35	64	23	Sodium/potassium-transporting ATPase subunit beta-2
ECAR170921R19211S14.36339.36339.2	E:\RawData\InVivoManuscript\ForManuscript-RatMouseBrain\Rat-Eclipse\Rat-OXY-trypsin\MSFragger\Try1\Rat_OXY_trypsin\interact-ECAR170921R19211S14.pep.xml	TQLGNCSGIGDPTHYGYSTGQPCVFIK	TQLGN[115]CSGIGDPTHYGYSTGQPCVFIK	R	M	27	2	2270.78	2958.34	2958.31	1480.18	1480.16	2957.33	1479.67	0.9741	0.0001121	29.793	17.561	0.9234	2	0	155	181	0	23C(57.0214), 5N(0.9840), 6C(57.0214)		TRUE	sp|P13638|AT1B2_RAT	P13638	AT1B2_RAT	Atp1b2	35	64	23	Sodium/potassium-transporting ATPase subunit beta-2
ECAR170921R19211S12.36373.36373.3	E:\RawData\InVivoManuscript\ForManuscript-RatMouseBrain\Rat-Eclipse\Rat-OXY-trypsin\MSFragger\Try1\Rat_OXY_trypsin\interact-ECAR170921R19211S12.pep.xml	TQLGNCSGIGDPTHYGYSTGQPCVFIK	TQLGN[115]CSGIGDPTHYGYSTGQPCVFIK	R	M	27	3	2268.38	2957.33	2957.33	986.784	986.785	2957.33	986.785	-0.0002	0.01351	24.435	17.033	0.8968	2	0	155	181	0	23C(57.0214), 5N(0.9840), 6C(57.0214)		TRUE	sp|P13638|AT1B2_RAT	P13638	AT1B2_RAT	Atp1b2	35	64	23	Sodium/potassium-transporting ATPase subunit beta-2
ECAR170921R19211S16.20285.20285.2	E:\RawData\InVivoManuscript\ForManuscript-RatMouseBrain\Rat-Eclipse\Rat-OXY-chymotrypsin\MSFragger\Try1\Rat_OXY_chymotrypsin\interact-ECAR170921R19211S16.pep.xml	NRTQLGNCSGIGDPTHY	N[115]RTQLGN[115]CSGIGDPTHY	F	G	17	2	1415.1	1890.81	1890.82	946.414	946.419	1890.82	946.415	0.0063	0.00796	22.395	13.057	0.839	2	1	153	169	0	1N(0.9840), 7N(0.9840), 8C(57.0214)		TRUE	sp|P13638|AT1B2_RAT	P13638	AT1B2_RAT	Atp1b2	35	64	23	Sodium/potassium-transporting ATPase subunit beta-2
ECAR170921R19211S08.20442.20442.2	E:\RawData\InVivoManuscript\ForManuscript-RatMouseBrain\Rat-Eclipse\Rat-OXY-chymotrypsin\MSFragger\Try1\Rat_OXY_chymotrypsin\interact-ECAR170921R19211S08.pep.xml	NRTQLGNCSGIGDPTHY	N[115]RTQLGN[115]CSGIGDPTHY	F	G	17	2	1429.42	1890.81	1890.82	946.412	946.415	1890.82	946.415	-0.0002	0.009941	19.994	12.266	0.831	2	1	153	169	0	1N(0.9840), 7N(0.9840), 8C(57.0214)		TRUE	sp|P13638|AT1B2_RAT	P13638	AT1B2_RAT	Atp1b2	35	64	23	Sodium/potassium-transporting ATPase subunit beta-2
ECAR170921R19211S14.38217.38217.2	E:\RawData\InVivoManuscript\ForManuscript-RatMouseBrain\Rat-Eclipse\Rat-OXY-trypsin\MSFragger\Try1\Rat_OXY_trypsin\interact-ECAR170921R19211S14.pep.xml	VINFYAGANQSMNVTCVGK	VINFYAGANQSMN[115]VTCVGK	R	K	19	2	2370.97	2072.97	2072.98	1037.49	1037.5	2072.97	1037.49	0.0107	0.005859	20.902	18.792	0.8306	2	0	185	203	0	13N(0.9840), 16C(57.0214)		TRUE	sp|P13638|AT1B2_RAT	P13638	AT1B2_RAT	Atp1b2	35	64	23	Sodium/potassium-transporting ATPase subunit beta-2
ECAR170921R19211S14.45853.45853.3	E:\RawData\InVivoManuscript\ForManuscript-RatMouseBrain\Rat-Eclipse\Rat-OXY-trypsin\MSFragger\Try1\Rat_OXY_trypsin\interact-ECAR170921R19211S14.pep.xml	TENLDVIVNISDTESWDQHVQK	TENLDVIVN[115]ISDTESWDQHVQK	K	L	22	3	2780.64	2570.21	2570.21	857.745	857.745	2570.21	857.745	-0.0014	0.03725	24.76	17.061	0.825	2	0	88	109	0	9N(0.9840)		TRUE	sp|P13638|AT1B2_RAT	P13638	AT1B2_RAT	Atp1b2	35	64	23	Sodium/potassium-transporting ATPase subunit beta-2
ECAR170921R19211S16.27622.27622.2	E:\RawData\InVivoManuscript\ForManuscript-RatMouseBrain\Rat-Eclipse\Rat-OXY-chymotrypsin\MSFragger\Try1\Rat_OXY_chymotrypsin\interact-ECAR170921R19211S16.pep.xml	LQECSGVNDSNFGY	LQECSGVN[115]DSNFGY	L	S	14	2	1798.74	1589.63	1589.63	795.823	795.823	1589.63	795.822	0.0014	1.094e-06	37.344	28.319	1	2	1	151	164	0	4C(57.0214), 8N(0.9840)		FALSE	sp|Q63377|AT1B3_RAT	Q63377	AT1B3_RAT	Atp1b3	36	6	24	Sodium/potassium-transporting ATPase subunit beta-3	AABR07070238.1	tr|A0A8I6AFS5|A0A8I6AFS5_RAT
ECAR170921R19211S18.27700.27700.2	E:\RawData\InVivoManuscript\ForManuscript-RatMouseBrain\Rat-Eclipse\Rat-OXY-chymotrypsin\MSFragger\Try1\Rat_OXY_chymotrypsin\interact-ECAR170921R19211S18.pep.xml	LQECSGVNDSNFGY	LQECSGVN[115]DSNFGY	L	S	14	2	1803.24	1589.64	1589.63	795.825	795.824	1589.63	795.822	0.0031	5.675e-07	37.484	26.194	1	2	1	151	164	0	4C(57.0214), 8N(0.9840)		FALSE	sp|Q63377|AT1B3_RAT	Q63377	AT1B3_RAT	Atp1b3	36	6	24	Sodium/potassium-transporting ATPase subunit beta-3	AABR07070238.1	tr|A0A8I6AFS5|A0A8I6AFS5_RAT
ECAR170921R19211S16.20577.20577.2	E:\RawData\InVivoManuscript\ForManuscript-RatMouseBrain\Rat-Eclipse\Rat-OXY-chymotrypsin\MSFragger\Try1\Rat_OXY_chymotrypsin\interact-ECAR170921R19211S16.pep.xml	LQECSGVNDSNF	LQECSGVN[115]DSNF	L	G	12	2	1430.2	1369.55	1369.55	685.78	685.781	1369.55	685.78	0.0019	0.0001879	29.404	19.185	0.9996	2	0	151	162	0	4C(57.0214), 8N(0.9840)		FALSE	sp|Q63377|AT1B3_RAT	Q63377	AT1B3_RAT	Atp1b3	36	6	24	Sodium/potassium-transporting ATPase subunit beta-3	AABR07070238.1	tr|A0A8I6AFS5|A0A8I6AFS5_RAT
ECAR170921R19211S18.20648.20648.2	E:\RawData\InVivoManuscript\ForManuscript-RatMouseBrain\Rat-Eclipse\Rat-OXY-chymotrypsin\MSFragger\Try1\Rat_OXY_chymotrypsin\interact-ECAR170921R19211S18.pep.xml	LQECSGVNDSNF	LQECSGVN[115]DSNF	L	G	12	2	1433.86	1369.55	1369.55	685.781	685.78	1369.55	685.78	0.0007	0.0001281	24.955	20.59	0.9989	2	0	151	162	0	4C(57.0214), 8N(0.9840)		FALSE	sp|Q63377|AT1B3_RAT	Q63377	AT1B3_RAT	Atp1b3	36	6	24	Sodium/potassium-transporting ATPase subunit beta-3	AABR07070238.1	tr|A0A8I6AFS5|A0A8I6AFS5_RAT
ECAR170921R19211S08.33668.33668.2	E:\RawData\InVivoManuscript\ForManuscript-RatMouseBrain\Rat-Eclipse\Rat-OXY-chymotrypsin\MSFragger\Try1\Rat_OXY_chymotrypsin\interact-ECAR170921R19211S08.pep.xml	SVEEQKNLTDCPGGALF	SVEEQKN[115]LTDCPGGALF	Y	H	17	2	2119.01	1864.85	1864.85	933.434	933.431	1864.85	933.433	-0.0045	0.0004208	26.935	14.032	0.9491	2	1	118	134	0	11C(57.0214), 7N(0.9840)		TRUE	sp|Q63377|AT1B3_RAT	Q63377	AT1B3_RAT	Atp1b3	36	6	24	Sodium/potassium-transporting ATPase subunit beta-3
ECAR170921R19211S18.33462.33462.2	E:\RawData\InVivoManuscript\ForManuscript-RatMouseBrain\Rat-Eclipse\Rat-OXY-chymotrypsin\MSFragger\Try1\Rat_OXY_chymotrypsin\interact-ECAR170921R19211S18.pep.xml	SVEEQKNLTDCPGGALF	SVEEQKN[115]LTDCPGGALF	Y	H	17	2	2104.53	1864.86	1864.85	933.436	933.434	1864.85	933.433	0.0014	0.0006303	26.944	13.094	0.9431	2	1	118	134	0	11C(57.0214), 7N(0.9840)		TRUE	sp|Q63377|AT1B3_RAT	Q63377	AT1B3_RAT	Atp1b3	36	6	24	Sodium/potassium-transporting ATPase subunit beta-3
EN61090421R18077S02.60319.60319.2	E:\RawData\InVivoManuscript\ForManuscript-RatMouseBrain\Rat-Eclipse\Rat-OXY-trypsin\MSFragger\Try1\Rat_OXY_trypsin\interact-EN61090421R18077S02.pep.xml	TASEMVLADDNFSTIVAAVEEGR	TASEMVLADDN[115]FSTIVAAVEEGR	K	A	23	2	3581.64	2425.17	2425.17	1213.59	1213.59	2425.13	1213.57	0.0358	6.69e-12	52.682	40.481	1	2	0	728	750	0	11N(0.9840)		FALSE	sp|P11507|AT2A2_RAT	P11507	AT2A2_RAT	Atp2a2	37	1	24	Sarcoplasmic/endoplasmic reticulum calcium ATPase 2	Atp2a1	sp|Q64578|AT2A1_RAT
ECAR170921R19211S16.59876.59876.2	E:\RawData\InVivoManuscript\ForManuscript-RatMouseBrain\Rat-Eclipse\Rat-OXY-chymotrypsin\MSFragger\Try1\Rat_OXY_chymotrypsin\interact-ECAR170921R19211S16.pep.xml	TIGNWTEETLLGSSVL	TIGN[115]WTEETLLGSSVL	F	Q	16	2	3518.84	1719.85	1719.86	860.935	860.935	1719.86	860.936	-0.0002	0.0005889	23.579	12.857	0.9782	2	2	486	501	0	4N(0.9840)		TRUE	sp|P25286|VPP1_RAT	P25286	VPP1_RAT	Atp6v0a1	38	2	25	V-type proton ATPase 116 kDa subunit a 1
ECAR170921R19211S14.32514.32514.3	E:\RawData\InVivoManuscript\ForManuscript-RatMouseBrain\Rat-Eclipse\Rat-OXY-trypsin\MSFragger\Try1\Rat_OXY_trypsin\interact-ECAR170921R19211S14.pep.xml	AIYHTLNLCNIDVTQK	AIYHTLNLCN[115]IDVTQK	K	C	16	3	2066.55	1902.97	1902.97	635.332	635.331	1902.95	635.324	0.0197	0.0002394	30.381	26.531	0.9276	2	0	302	317	0	10N(0.9840), 9C(57.0214)		TRUE	sp|P25286|VPP1_RAT	P25286	VPP1_RAT	Atp6v0a1	38	2	25	V-type proton ATPase 116 kDa subunit a 1
ECAR170921R19211S12.17062.17062.4	E:\RawData\InVivoManuscript\ForManuscript-RatMouseBrain\Rat-Eclipse\Rat-OXY-trypsin\MSFragger\Try1\Rat_OXY_trypsin\interact-ECAR170921R19211S12.pep.xml	LYGDILQWDFLDSFFNLTLKEIHFLKWLDIYCPNVPFIFK	LYGDILQWDFLDSFFNLTLKEIHFLKWLDIYCPN[115]VPFIFK	R	G	40	4	1249.77	5010.64	5010.64	1253.67	1253.67	5008.56	1253.15	2.0766	0.004892	10.742	0	0.9339	2	2	195	234	0	32C(57.0214), 34N(0.9840)		TRUE	sp|Q66H69|B3GN7_RAT	Q66H69	B3GN7_RAT	B3gnt7	39	1	25	UDP-GlcNAc:betaGal beta-1,3-N-acetylglucosaminyltransferase 7
EN61090421R18077S02.62746.62746.3	E:\RawData\InVivoManuscript\ForManuscript-RatMouseBrain\Rat-Eclipse\Rat-OXY-trypsin\MSFragger\Try1\Rat_OXY_trypsin\interact-EN61090421R18077S02.pep.xml	LHVAYLDPLELSVPEEFSVFLNSSGTVVNCSAR	LHVAYLDPLELSVPEEFSVFLN[115]SSGTVVN[115]CSAR	K	G	33	3	3713.7	3650.81	3650.8	1217.94	1217.94	3650.78	1217.93	0.0214	8.715e-08	44.24	36.437	1	2	0	350	382	0	22N(0.9840), 29N(0.9840), 30C(57.0214)		TRUE	sp|Q9ESS6|BCAM_RAT	Q9ESS6	BCAM_RAT	Bcam	40	13	26	Basal cell adhesion molecule
ECAR170921R19211S16.42227.42227.2	E:\RawData\InVivoManuscript\ForManuscript-RatMouseBrain\Rat-Eclipse\Rat-OXY-chymotrypsin\MSFragger\Try1\Rat_OXY_chymotrypsin\interact-ECAR170921R19211S16.pep.xml	LNSSGTVVNCSARGLPAPIVRW	LN[115]SSGTVVN[115]CSARGLPAPIVRW	F	T	22	2	2564.83	2356.2	2356.21	1179.11	1179.11	2355.2	1178.61	1.0119	0.0001261	22.72	13.73	0.9994	2	0	370	391	0	10C(57.0214), 2N(0.9840), 9N(0.9840)		TRUE	sp|Q9ESS6|BCAM_RAT	Q9ESS6	BCAM_RAT	Bcam	40	13	26	Basal cell adhesion molecule
ECAR170921R19211S12.14083.14083.2	E:\RawData\InVivoManuscript\ForManuscript-RatMouseBrain\Rat-Eclipse\Rat-OXY-trypsin\MSFragger\Try1\Rat_OXY_trypsin\interact-ECAR170921R19211S12.pep.xml	GNLTLEGVHR	GN[115]LTLEGVHR	K	S	10	2	1094.25	1095.57	1095.57	548.791	548.791	1095.57	548.791	0.0003	0.0005795	27.309	14.307	0.997	2	0	314	323	0	2N(0.9840)		TRUE	sp|Q9ESS6|BCAM_RAT	Q9ESS6	BCAM_RAT	Bcam	40	13	26	Basal cell adhesion molecule
EN61090421R18077S02.62713.62713.3	E:\RawData\InVivoManuscript\ForManuscript-RatMouseBrain\Rat-Eclipse\Rat-OXY-trypsin\MSFragger\Try1\Rat_OXY_trypsin\interact-EN61090421R18077S02.pep.xml	LHVAYLDPLELSVPEEFSVFLNSSGTVVNCSAR	LHVAYLDPLELSVPEEFSVFLN[115]SSGTVVN[115]CSAR	K	G	33	3	3711.83	3651.82	3651.81	1218.28	1218.28	3650.78	1217.93	1.0288	3.842e-05	34.53	31.678	0.992	2	0	350	382	0	22N(0.9840), 29N(0.9840), 30C(57.0214)		TRUE	sp|Q9ESS6|BCAM_RAT	Q9ESS6	BCAM_RAT	Bcam	40	13	26	Basal cell adhesion molecule
EN61090421R18077S02.36263.36263.3	E:\RawData\InVivoManuscript\ForManuscript-RatMouseBrain\Rat-Eclipse\Rat-OXY-trypsin\MSFragger\Try1\Rat_OXY_trypsin\interact-EN61090421R18077S02.pep.xml	EQGNQEEQLNVNLKGNLTLEGVHR	EQGNQEEQLNVNLKGN[115]LTLEGVHR	R	S	24	3	2247.36	2719.38	2719.37	907.467	907.462	2719.35	907.458	0.0127	3.223e-05	33.711	22.923	0.9919	2	1	300	323	0	16N(0.9840)		TRUE	sp|Q9ESS6|BCAM_RAT	Q9ESS6	BCAM_RAT	Bcam	40	13	26	Basal cell adhesion molecule
ECAR170921R19211S10.14154.14154.2	E:\RawData\InVivoManuscript\ForManuscript-RatMouseBrain\Rat-Eclipse\Rat-OXY-trypsin\MSFragger\Try1\Rat_OXY_trypsin\interact-ECAR170921R19211S10.pep.xml	GNLTLEGVHR	GN[115]LTLEGVHR	K	S	10	2	1086.65	1095.57	1095.57	548.791	548.791	1095.57	548.791	0.0007	0.001762	25.19	14.323	0.9905	2	0	314	323	0	2N(0.9840)		TRUE	sp|Q9ESS6|BCAM_RAT	Q9ESS6	BCAM_RAT	Bcam	40	13	26	Basal cell adhesion molecule
ECAR170921R19211S14.13858.13858.2	E:\RawData\InVivoManuscript\ForManuscript-RatMouseBrain\Rat-Eclipse\Rat-OXY-trypsin\MSFragger\Try1\Rat_OXY_trypsin\interact-ECAR170921R19211S14.pep.xml	GNLTLEGVHR	GN[115]LTLEGVHR	K	S	10	2	1082.95	1095.57	1095.57	548.791	548.791	1095.57	548.791	0.0003	0.005584	19.564	12.296	0.9671	2	0	314	323	0	2N(0.9840)		TRUE	sp|Q9ESS6|BCAM_RAT	Q9ESS6	BCAM_RAT	Bcam	40	13	26	Basal cell adhesion molecule
ECAR170921R19211S06.14471.14471.2	E:\RawData\InVivoManuscript\ForManuscript-RatMouseBrain\Rat-Eclipse\Rat-OXY-trypsin\MSFragger\Try1\Rat_OXY_trypsin\interact-ECAR170921R19211S06.pep.xml	GNLTLEGVHR	GN[115]LTLEGVHR	K	S	10	2	1108.36	1095.57	1095.57	548.792	548.792	1095.57	548.791	0.0018	0.004269	19.568	12.293	0.9628	2	0	314	323	0	2N(0.9840)		TRUE	sp|Q9ESS6|BCAM_RAT	Q9ESS6	BCAM_RAT	Bcam	40	13	26	Basal cell adhesion molecule
ECAR170921R19211S10.33381.33381.3	E:\RawData\InVivoManuscript\ForManuscript-RatMouseBrain\Rat-Eclipse\Rat-OXY-trypsin\MSFragger\Try1\Rat_OXY_trypsin\interact-ECAR170921R19211S10.pep.xml	EQGNQEEQLNVNLKGNLTLEGVHR	EQGNQEEQLNVNLKGN[115]LTLEGVHR	R	S	24	3	2089.28	2719.36	2719.36	907.459	907.46	2719.35	907.458	0.0051	0.0003407	30.243	22.957	0.9103	2	1	300	323	0	16N(0.9840)		TRUE	sp|Q9ESS6|BCAM_RAT	Q9ESS6	BCAM_RAT	Bcam	40	13	26	Basal cell adhesion molecule
EN61090421R18077S02.62771.62771.4	E:\RawData\InVivoManuscript\ForManuscript-RatMouseBrain\Rat-Eclipse\Rat-OXY-trypsin\MSFragger\Try1\Rat_OXY_trypsin\interact-EN61090421R18077S02.pep.xml	LHVAYLDPLELSVPEEFSVFLNSSGTVVNCSAR	LHVAYLDPLELSVPEEFSVFLN[115]SSGTVVN[115]CSAR	K	G	33	4	3715.03	3650.82	3650.79	913.712	913.705	3650.78	913.703	0.0109	0.09571	22.574	20.08	0.8795	2	0	350	382	0	22N(0.9840), 29N(0.9840), 30C(57.0214)		TRUE	sp|Q9ESS6|BCAM_RAT	Q9ESS6	BCAM_RAT	Bcam	40	13	26	Basal cell adhesion molecule
ECAR170921R19211S18.42050.42050.2	E:\RawData\InVivoManuscript\ForManuscript-RatMouseBrain\Rat-Eclipse\Rat-OXY-chymotrypsin\MSFragger\Try1\Rat_OXY_chymotrypsin\interact-ECAR170921R19211S18.pep.xml	LNSSGTVVNCSARGLPAPIVRW	LN[115]SSGTVVN[115]CSARGLPAPIVRW	F	T	22	2	2558.08	2355.21	2355.21	1178.61	1178.61	2355.2	1178.61	0.01	0.01327	19.129	12.089	0.8585	2	0	370	391	0	10C(57.0214), 2N(0.9840), 9N(0.9840)		TRUE	sp|Q9ESS6|BCAM_RAT	Q9ESS6	BCAM_RAT	Bcam	40	13	26	Basal cell adhesion molecule
ECAR170921R19211S16.50691.50691.2	E:\RawData\InVivoManuscript\ForManuscript-RatMouseBrain\Rat-Eclipse\Rat-OXY-chymotrypsin\MSFragger\Try1\Rat_OXY_chymotrypsin\interact-ECAR170921R19211S16.pep.xml	SVFLNSSGTVVNCSARGLPAPIVRW	SVFLN[115]SSGTVVN[115]CSARGLPAPIVRW	F	T	25	2	3018.28	2688.39	2688.38	1345.2	1345.2	2688.37	1345.19	0.0073	0.02227	16.096	11.778	0.8345	2	1	367	391	0	12N(0.9840), 13C(57.0214), 5N(0.9840)		TRUE	sp|Q9ESS6|BCAM_RAT	Q9ESS6	BCAM_RAT	Bcam	40	13	26	Basal cell adhesion molecule
EN61090421R18077S02.16271.16271.2	E:\RawData\InVivoManuscript\ForManuscript-RatMouseBrain\Rat-Eclipse\Rat-OXY-trypsin\MSFragger\Try1\Rat_OXY_trypsin\interact-EN61090421R18077S02.pep.xml	GNLTLEGVHR	GN[115]LTLEGVHR	K	S	10	2	1188.6	1095.58	1095.57	548.796	548.791	1095.57	548.791	0.0006	0.0606	17.37	10.487	0.7907	2	0	314	323	0	2N(0.9840)		TRUE	sp|Q9ESS6|BCAM_RAT	Q9ESS6	BCAM_RAT	Bcam	40	13	26	Basal cell adhesion molecule
ECAR170921R19211S06.31631.31631.2	E:\RawData\InVivoManuscript\ForManuscript-RatMouseBrain\Rat-Eclipse\Rat-OXY-trypsin\MSFragger\Try1\Rat_OXY_trypsin\interact-ECAR170921R19211S06.pep.xml	LLQVVYLHSNNITK	LLQVVYLHSNN[115]ITK	K	V	14	2	2015.06	1642.9	1642.9	822.457	822.458	1641.91	821.962	0.9924	6.939e-07	31.133	28.894	1	2	0	302	315	0	11N(0.9840)		TRUE	sp|P47853|PGS1_RAT	P47853	PGS1_RAT	Bgn	41	7	27	Biglycan
ECAR170921R19211S06.47554.47554.2	E:\RawData\InVivoManuscript\ForManuscript-RatMouseBrain\Rat-Eclipse\Rat-OXY-trypsin\MSFragger\Try1\Rat_OXY_trypsin\interact-ECAR170921R19211S06.pep.xml	MIENGSLSFLPTLR	M[147]IEN[115]GSLSFLPTLR	R	E	14	2	2877.13	1593.81	1593.81	797.911	797.913	1593.81	797.911	0.0034	2.896e-07	45.481	23.082	1	2	0	268	281	0	1M(15.9949), 4N(0.9840)		TRUE	sp|P47853|PGS1_RAT	P47853	PGS1_RAT	Bgn	41	7	27	Biglycan
ECAR170921R19211S10.47753.47753.2	E:\RawData\InVivoManuscript\ForManuscript-RatMouseBrain\Rat-Eclipse\Rat-OXY-trypsin\MSFragger\Try1\Rat_OXY_trypsin\interact-ECAR170921R19211S10.pep.xml	MIENGSLSFLPTLR	M[147]IEN[115]GSLSFLPTLR	R	E	14	2	2850.69	1593.81	1593.81	797.913	797.913	1593.81	797.911	0.0046	2.72e-07	42.456	22.373	1	2	0	268	281	0	1M(15.9949), 4N(0.9840)		TRUE	sp|P47853|PGS1_RAT	P47853	PGS1_RAT	Bgn	41	7	27	Biglycan
ECAR170921R19211S12.47301.47301.2	E:\RawData\InVivoManuscript\ForManuscript-RatMouseBrain\Rat-Eclipse\Rat-OXY-trypsin\MSFragger\Try1\Rat_OXY_trypsin\interact-ECAR170921R19211S12.pep.xml	MIENGSLSFLPTLR	M[147]IEN[115]GSLSFLPTLR	R	E	14	2	2857.93	1593.81	1593.81	797.913	797.913	1593.81	797.911	0.0047	1.305e-06	45.171	20.507	1	2	0	268	281	0	1M(15.9949), 4N(0.9840)		TRUE	sp|P47853|PGS1_RAT	P47853	PGS1_RAT	Bgn	41	7	27	Biglycan
ECAR170921R19211S14.30761.30761.2	E:\RawData\InVivoManuscript\ForManuscript-RatMouseBrain\Rat-Eclipse\Rat-OXY-trypsin\MSFragger\Try1\Rat_OXY_trypsin\interact-ECAR170921R19211S14.pep.xml	LLQVVYLHSNNITK	LLQVVYLHSNN[115]ITK	K	V	14	2	1972.53	1641.91	1641.91	821.963	821.963	1641.91	821.962	0.0024	8.397e-06	36.257	36.167	1	2	0	302	315	0	11N(0.9840)		TRUE	sp|P47853|PGS1_RAT	P47853	PGS1_RAT	Bgn	41	7	27	Biglycan
ECAR170921R19211S14.47065.47065.2	E:\RawData\InVivoManuscript\ForManuscript-RatMouseBrain\Rat-Eclipse\Rat-OXY-trypsin\MSFragger\Try1\Rat_OXY_trypsin\interact-ECAR170921R19211S14.pep.xml	MIENGSLSFLPTLR	M[147]IEN[115]GSLSFLPTLR	R	E	14	2	2847	1593.81	1593.81	797.911	797.911	1593.81	797.911	0.0004	7.56e-07	47.772	21.828	1	2	0	268	281	0	1M(15.9949), 4N(0.9840)		TRUE	sp|P47853|PGS1_RAT	P47853	PGS1_RAT	Bgn	41	7	27	Biglycan
ECAR170921R19211S06.31514.31514.3	E:\RawData\InVivoManuscript\ForManuscript-RatMouseBrain\Rat-Eclipse\Rat-OXY-trypsin\MSFragger\Try1\Rat_OXY_trypsin\interact-ECAR170921R19211S06.pep.xml	LLQVVYLHSNNITK	LLQVVYLHSN[115]NITK	K	V	14	3	2008.82	1641.91	1641.91	548.311	548.312	1641.91	548.31	0.0046	0.0343	17.687	17.687	0.778	2	0	302	315	0	10N(0.9840)		TRUE	sp|P47853|PGS1_RAT	P47853	PGS1_RAT	Bgn	41	7	27	Biglycan
EN61090421R18077S02.43631.43631.2	E:\RawData\InVivoManuscript\ForManuscript-RatMouseBrain\Rat-Eclipse\Rat-OXY-trypsin\MSFragger\Try1\Rat_OXY_trypsin\interact-EN61090421R18077S02.pep.xml	TDCDSSTASLCSFPVANVSLTK	TDCDSSTASLCSFPVAN[115]VSLTK	R	S	22	2	2649.38	2360.08	2360.08	1181.05	1181.05	2360.05	1181.03	0.0249	1.723e-07	35.157	11.389	1	2	0	72	93	0	11C(57.0214), 17N(0.9840), 3C(57.0214)		TRUE	sp|Q5FVJ6|BSCL2_RAT	Q5FVJ6	BSCL2_RAT	Bscl2	42	1	27	Seipin
ECAR170921R19211S06.47189.47189.2	E:\RawData\InVivoManuscript\ForManuscript-RatMouseBrain\Rat-Eclipse\Rat-OXY-trypsin\MSFragger\Try1\Rat_OXY_trypsin\interact-ECAR170921R19211S06.pep.xml	TQLTCFLNSSGIDIVGHR	TQLTCFLN[115]SSGIDIVGHR	K	W	18	2	2856.93	2017.99	2017.99	1010	1010	2017.99	1010	0	4.454e-06	32.8	16.939	1	2	0	153	170	0	5C(57.0214), 8N(0.9840)		TRUE	sp|P26453|BASI_RAT	P26453	BASI_RAT	Bsg	43	34	28	Basigin
ECAR170921R19211S10.04710.04710.2	E:\RawData\InVivoManuscript\ForManuscript-RatMouseBrain\Rat-Eclipse\Rat-OXY-trypsin\MSFragger\Try1\Rat_OXY_trypsin\interact-ECAR170921R19211S10.pep.xml	TSDTGDQTISNGTEANSK	TSDTGDQTISN[115]GTEANSK	K	Y	18	2	599.282	1825.79	1825.78	913.9	913.898	1825.78	913.898	0	1.406e-07	40.671	35.619	1	2	0	259	276	0	11N(0.9840)		TRUE	sp|P26453|BASI_RAT	P26453	BASI_RAT	Bsg	43	34	28	Basigin
ECAR170921R19211S10.47311.47311.2	E:\RawData\InVivoManuscript\ForManuscript-RatMouseBrain\Rat-Eclipse\Rat-OXY-trypsin\MSFragger\Try1\Rat_OXY_trypsin\interact-ECAR170921R19211S10.pep.xml	TQLTCFLNSSGIDIVGHR	TQLTCFLN[115]SSGIDIVGHR	K	W	18	2	2826.93	2017.99	2017.99	1010	1010	2017.99	1010	0	6.25e-12	50.92	18.793	1	2	0	153	170	0	5C(57.0214), 8N(0.9840)		TRUE	sp|P26453|BASI_RAT	P26453	BASI_RAT	Bsg	43	34	28	Basigin
ECAR170921R19211S10.61989.61989.3	E:\RawData\InVivoManuscript\ForManuscript-RatMouseBrain\Rat-Eclipse\Rat-OXY-trypsin\MSFragger\Try1\Rat_OXY_trypsin\interact-ECAR170921R19211S10.pep.xml	YVIISTPELSELIISDLDMNVDPGTYVCNATNSQGSAR	YVIISTPELSELIISDLDM[147]NVDPGTYVCN[115]ATNSQGSAR	K	E	38	3	3618.67	4158.98	4158.99	1387.33	1387.34	4158.96	1387.33	0.0278	5.404e-10	51.791	46.217	1	2	0	277	314	0	19M(15.9949), 28C(57.0214), 29N(0.9840)		TRUE	sp|P26453|BASI_RAT	P26453	BASI_RAT	Bsg	43	34	28	Basigin
ECAR170921R19211S12.47132.47132.3	E:\RawData\InVivoManuscript\ForManuscript-RatMouseBrain\Rat-Eclipse\Rat-OXY-trypsin\MSFragger\Try1\Rat_OXY_trypsin\interact-ECAR170921R19211S12.pep.xml	TQLTCFLNSSGIDIVGHR	TQLTCFLN[115]SSGIDIVGHR	K	W	18	3	2848.79	2018.03	2017.99	673.683	673.669	2017.99	673.67	-0.0022	2.26e-08	43.737	21.16	1	2	0	153	170	0	5C(57.0214), 8N(0.9840)		TRUE	sp|P26453|BASI_RAT	P26453	BASI_RAT	Bsg	43	34	28	Basigin
ECAR170921R19211S12.47236.47236.3	E:\RawData\InVivoManuscript\ForManuscript-RatMouseBrain\Rat-Eclipse\Rat-OXY-trypsin\MSFragger\Try1\Rat_OXY_trypsin\interact-ECAR170921R19211S12.pep.xml	TQLTCFLNSSGIDIVGHR	TQLTCFLN[115]SSGIDIVGHR	K	W	18	3	2854.45	2017.95	2017.98	673.657	673.669	2017.99	673.67	-0.0043	3.097e-09	46.14	17.205	1	2	0	153	170	0	5C(57.0214), 8N(0.9840)		TRUE	sp|P26453|BASI_RAT	P26453	BASI_RAT	Bsg	43	34	28	Basigin
ECAR170921R19211S14.04592.04592.2	E:\RawData\InVivoManuscript\ForManuscript-RatMouseBrain\Rat-Eclipse\Rat-OXY-trypsin\MSFragger\Try1\Rat_OXY_trypsin\interact-ECAR170921R19211S14.pep.xml	TSDTGDQTISNGTEANSK	TSDTGDQTISN[115]GTEANSK	K	Y	18	2	601.185	1825.78	1825.78	913.898	913.898	1825.78	913.898	0.0004	1.738e-08	48.212	38.748	1	2	0	259	276	0	11N(0.9840)		TRUE	sp|P26453|BASI_RAT	P26453	BASI_RAT	Bsg	43	34	28	Basigin
ECAR170921R19211S14.46676.46676.2	E:\RawData\InVivoManuscript\ForManuscript-RatMouseBrain\Rat-Eclipse\Rat-OXY-trypsin\MSFragger\Try1\Rat_OXY_trypsin\interact-ECAR170921R19211S14.pep.xml	TQLTCFLNSSGIDIVGHR	TQLTCFLN[115]SSGIDIVGHR	K	W	18	2	2825.65	2017.99	2017.99	1010	1010	2017.99	1010	-0.0014	1.036e-08	39.244	17.404	1	2	0	153	170	0	5C(57.0214), 8N(0.9840)		TRUE	sp|P26453|BASI_RAT	P26453	BASI_RAT	Bsg	43	34	28	Basigin
EN61090421R18077S02.04006.04006.2	E:\RawData\InVivoManuscript\ForManuscript-RatMouseBrain\Rat-Eclipse\Rat-OXY-trypsin\MSFragger\Try1\Rat_OXY_trypsin\interact-EN61090421R18077S02.pep.xml	TSDTGDQTISNGTEANSK	TSDTGDQTISN[115]GTEANSK	K	Y	18	2	565.788	1826.75	1826.75	914.383	914.383	1825.78	913.898	0.97	4.178e-07	41.016	29.081	1	2	0	259	276	0	11N(0.9840)		TRUE	sp|P26453|BASI_RAT	P26453	BASI_RAT	Bsg	43	34	28	Basigin
EN61090421R18077S02.05137.05137.2	E:\RawData\InVivoManuscript\ForManuscript-RatMouseBrain\Rat-Eclipse\Rat-OXY-trypsin\MSFragger\Try1\Rat_OXY_trypsin\interact-EN61090421R18077S02.pep.xml	TSDTGDQTISNGTEANSK	TSDTGDQTISN[115]GTEANSK	K	Y	18	2	621.582	1825.8	1825.79	913.907	913.904	1825.78	913.898	0.0128	9.557e-07	31.734	21.212	1	2	0	259	276	0	11N(0.9840)		TRUE	sp|P26453|BASI_RAT	P26453	BASI_RAT	Bsg	43	34	28	Basigin
EN61090421R18077S02.49948.49948.2	E:\RawData\InVivoManuscript\ForManuscript-RatMouseBrain\Rat-Eclipse\Rat-OXY-trypsin\MSFragger\Try1\Rat_OXY_trypsin\interact-EN61090421R18077S02.pep.xml	TQLTCFLNSSGIDIVGHR	TQLTCFLN[115]SSGIDIVGHR	K	W	18	2	3001.41	2018.01	2018	1010.01	1010.01	2017.99	1010	0.015	8.435e-08	43.547	21.216	1	2	0	153	170	0	5C(57.0214), 8N(0.9840)		TRUE	sp|P26453|BASI_RAT	P26453	BASI_RAT	Bsg	43	34	28	Basigin
EN61090421R18077S02.50006.50006.3	E:\RawData\InVivoManuscript\ForManuscript-RatMouseBrain\Rat-Eclipse\Rat-OXY-trypsin\MSFragger\Try1\Rat_OXY_trypsin\interact-EN61090421R18077S02.pep.xml	TQLTCFLNSSGIDIVGHR	TQLTCFLN[115]SSGIDIVGHR	K	W	18	3	3004.71	2018.97	2018.99	673.998	674.005	2017.99	673.67	1.0036	8.311e-07	38.283	15.252	1	2	0	153	170	0	5C(57.0214), 8N(0.9840)		TRUE	sp|P26453|BASI_RAT	P26453	BASI_RAT	Bsg	43	34	28	Basigin
EN61090421R18077S02.62193.62193.3	E:\RawData\InVivoManuscript\ForManuscript-RatMouseBrain\Rat-Eclipse\Rat-OXY-trypsin\MSFragger\Try1\Rat_OXY_trypsin\interact-EN61090421R18077S02.pep.xml	YVIISTPELSELIISDLDMNVDPGTYVCNATNSQGSAR	YVIISTPELSELIISDLDM[147]NVDPGTYVCN[115]ATNSQGSAR	K	E	38	3	3683.08	4159	4158.99	1387.34	1387.34	4158.96	1387.33	0.0307	1.503e-06	36.521	33.938	1	2	0	277	314	0	19M(15.9949), 28C(57.0214), 29N(0.9840)		TRUE	sp|P26453|BASI_RAT	P26453	BASI_RAT	Bsg	43	34	28	Basigin
EN61090421R18077S02.62194.62194.4	E:\RawData\InVivoManuscript\ForManuscript-RatMouseBrain\Rat-Eclipse\Rat-OXY-trypsin\MSFragger\Try1\Rat_OXY_trypsin\interact-EN61090421R18077S02.pep.xml	YVIISTPELSELIISDLDMNVDPGTYVCNATNSQGSAR	YVIISTPELSELIISDLDM[147]NVDPGTYVCN[115]ATNSQGSAR	K	E	38	4	3683.13	4159	4158.97	1040.76	1040.75	4158.96	1040.75	0.0073	5.729e-09	52.397	46.846	1	2	0	277	314	0	19M(15.9949), 28C(57.0214), 29N(0.9840)		TRUE	sp|P26453|BASI_RAT	P26453	BASI_RAT	Bsg	43	34	28	Basigin
EN61090421R18077S02.62962.62962.3	E:\RawData\InVivoManuscript\ForManuscript-RatMouseBrain\Rat-Eclipse\Rat-OXY-trypsin\MSFragger\Try1\Rat_OXY_trypsin\interact-EN61090421R18077S02.pep.xml	YVIISTPELSELIISDLDMNVDPGTYVCNATNSQGSAR	YVIISTPELSELIISDLDMNVDPGTYVCN[115]ATNSQGSAR	K	E	38	3	3725.81	4144	4144	1382.34	1382.34	4142.97	1382	1.0361	1.492e-10	55.822	55.031	1	2	0	277	314	0	28C(57.0214), 29N(0.9840)		TRUE	sp|P26453|BASI_RAT	P26453	BASI_RAT	Bsg	43	34	28	Basigin
ECAR170921R19211S08.08271.08271.2	E:\RawData\InVivoManuscript\ForManuscript-RatMouseBrain\Rat-Eclipse\Rat-OXY-chymotrypsin\MSFragger\Try1\Rat_OXY_chymotrypsin\interact-ECAR170921R19211S08.pep.xml	KTSDTGDQTISNGTEANSKY	KTSDTGDQTISN[115]GTEANSKY	F	V	20	2	795.21	2116.94	2116.95	1059.48	1059.48	2116.94	1059.48	0.0061	2.23e-09	37.606	26.219	1	2	0	258	277	0	12N(0.9840)		TRUE	sp|P26453|BASI_RAT	P26453	BASI_RAT	Bsg	43	34	28	Basigin
ECAR170921R19211S08.20511.20511.2	E:\RawData\InVivoManuscript\ForManuscript-RatMouseBrain\Rat-Eclipse\Rat-OXY-chymotrypsin\MSFragger\Try1\Rat_OXY_chymotrypsin\interact-ECAR170921R19211S08.pep.xml	VCNATNSQGSARETISL	VCN[115]ATNSQGSARETISL	Y	R	17	2	1432.98	1807.84	1807.84	904.927	904.925	1807.84	904.926	-0.0011	2.233e-06	37.418	30.68	1	2	0	303	319	0	2C(57.0214), 3N(0.9840)		TRUE	sp|P26453|BASI_RAT	P26453	BASI_RAT	Bsg	43	34	28	Basigin
ECAR170921R19211S08.45638.45638.2	E:\RawData\InVivoManuscript\ForManuscript-RatMouseBrain\Rat-Eclipse\Rat-OXY-chymotrypsin\MSFragger\Try1\Rat_OXY_chymotrypsin\interact-ECAR170921R19211S08.pep.xml	TCFLNSSGIDIVGHRW	TCFLN[115]SSGIDIVGHRW	L	M	16	2	2750.88	1861.88	1861.88	931.947	931.949	1861.88	931.946	0.0056	2.532e-09	43.016	24.187	1	2	1	156	171	0	2C(57.0214), 5N(0.9840)		TRUE	sp|P26453|BASI_RAT	P26453	BASI_RAT	Bsg	43	34	28	Basigin
ECAR170921R19211S16.08358.08358.2	E:\RawData\InVivoManuscript\ForManuscript-RatMouseBrain\Rat-Eclipse\Rat-OXY-chymotrypsin\MSFragger\Try1\Rat_OXY_chymotrypsin\interact-ECAR170921R19211S16.pep.xml	KTSDTGDQTISNGTEANSKY	KTSDTGDQTISN[115]GTEANSKY	F	V	20	2	797.016	2116.94	2116.94	1059.48	1059.48	2116.94	1059.48	0.0017	2.809e-09	47.353	35.696	1	2	0	258	277	0	12N(0.9840)		TRUE	sp|P26453|BASI_RAT	P26453	BASI_RAT	Bsg	43	34	28	Basigin
ECAR170921R19211S16.34041.34041.2	E:\RawData\InVivoManuscript\ForManuscript-RatMouseBrain\Rat-Eclipse\Rat-OXY-chymotrypsin\MSFragger\Try1\Rat_OXY_chymotrypsin\interact-ECAR170921R19211S16.pep.xml	LNSSGIDIVGHRW	LN[115]SSGIDIVGHRW	F	M	13	2	2133.87	1453.73	1453.73	727.874	727.874	1453.73	727.873	0.0015	1.385e-05	27.091	21.553	1	2	0	159	171	0	2N(0.9840)		TRUE	sp|P26453|BASI_RAT	P26453	BASI_RAT	Bsg	43	34	28	Basigin
ECAR170921R19211S16.45672.45672.2	E:\RawData\InVivoManuscript\ForManuscript-RatMouseBrain\Rat-Eclipse\Rat-OXY-chymotrypsin\MSFragger\Try1\Rat_OXY_chymotrypsin\interact-ECAR170921R19211S16.pep.xml	TCFLNSSGIDIVGHRW	TCFLN[115]SSGIDIVGHRW	L	M	16	2	2747.47	1861.88	1861.89	931.946	931.95	1861.88	931.946	0.0073	3.146e-07	40.787	30.237	1	2	1	156	171	0	2C(57.0214), 5N(0.9840)		TRUE	sp|P26453|BASI_RAT	P26453	BASI_RAT	Bsg	43	34	28	Basigin
ECAR170921R19211S18.08619.08619.2	E:\RawData\InVivoManuscript\ForManuscript-RatMouseBrain\Rat-Eclipse\Rat-OXY-chymotrypsin\MSFragger\Try1\Rat_OXY_chymotrypsin\interact-ECAR170921R19211S18.pep.xml	KTSDTGDQTISNGTEANSKY	KTSDTGDQTISN[115]GTEANSKY	F	V	20	2	809.715	2117.94	2117.95	1059.98	1059.98	2116.94	1059.48	1.008	7.222e-07	30.961	25.306	1	2	0	258	277	0	12N(0.9840)		TRUE	sp|P26453|BASI_RAT	P26453	BASI_RAT	Bsg	43	34	28	Basigin
ECAR170921R19211S18.20600.20600.2	E:\RawData\InVivoManuscript\ForManuscript-RatMouseBrain\Rat-Eclipse\Rat-OXY-chymotrypsin\MSFragger\Try1\Rat_OXY_chymotrypsin\interact-ECAR170921R19211S18.pep.xml	VCNATNSQGSARETISL	VCN[115]ATNSQGSARETISL	Y	R	17	2	1431.38	1807.84	1807.85	904.927	904.932	1807.84	904.926	0.0116	5.113e-06	34.547	27.956	1	2	0	303	319	0	2C(57.0214), 3N(0.9840)		TRUE	sp|P26453|BASI_RAT	P26453	BASI_RAT	Bsg	43	34	28	Basigin
ECAR170921R19211S18.45470.45470.2	E:\RawData\InVivoManuscript\ForManuscript-RatMouseBrain\Rat-Eclipse\Rat-OXY-chymotrypsin\MSFragger\Try1\Rat_OXY_chymotrypsin\interact-ECAR170921R19211S18.pep.xml	TCFLNSSGIDIVGHRW	TCFLN[115]SSGIDIVGHRW	L	M	16	2	2739.82	1861.88	1861.88	931.949	931.947	1861.88	931.946	0.0022	1.673e-06	34.217	23.477	1	2	1	156	171	0	2C(57.0214), 5N(0.9840)		TRUE	sp|P26453|BASI_RAT	P26453	BASI_RAT	Bsg	43	34	28	Basigin
ECAR170921R19211S18.08211.08211.2	E:\RawData\InVivoManuscript\ForManuscript-RatMouseBrain\Rat-Eclipse\Rat-OXY-chymotrypsin\MSFragger\Try1\Rat_OXY_chymotrypsin\interact-ECAR170921R19211S18.pep.xml	KTSDTGDQTISNGTEANSKY	KTSDTGDQTISN[115]GTEANSKY	F	V	20	2	788.622	2116.95	2116.95	1059.48	1059.48	2116.94	1059.48	0.0085	9.225e-05	26.987	21.071	0.9993	2	0	258	277	0	12N(0.9840)		TRUE	sp|P26453|BASI_RAT	P26453	BASI_RAT	Bsg	43	34	28	Basigin
EN61090421R18077S02.49915.49915.3	E:\RawData\InVivoManuscript\ForManuscript-RatMouseBrain\Rat-Eclipse\Rat-OXY-trypsin\MSFragger\Try1\Rat_OXY_trypsin\interact-EN61090421R18077S02.pep.xml	TQLTCFLNSSGIDIVGHR	TQLTCFLN[115]SSGIDIVGHR	K	W	18	3	2999.64	2018.01	2017.99	673.677	673.671	2017.99	673.67	0.0034	4.816e-05	32.193	13.516	0.9979	2	0	153	170	0	5C(57.0214), 8N(0.9840)		TRUE	sp|P26453|BASI_RAT	P26453	BASI_RAT	Bsg	43	34	28	Basigin
ECAR170921R19211S12.46837.46837.2	E:\RawData\InVivoManuscript\ForManuscript-RatMouseBrain\Rat-Eclipse\Rat-OXY-trypsin\MSFragger\Try1\Rat_OXY_trypsin\interact-ECAR170921R19211S12.pep.xml	TQLTCFLNSSGIDIVGHR	TQLTCFLN[115]SSGIDIVGHR	K	W	18	2	2832.6	2017.99	2017.99	1010	1010	2017.99	1010	0.0003	0.001409	22.533	10.83	0.9907	2	0	153	170	0	5C(57.0214), 8N(0.9840)		TRUE	sp|P26453|BASI_RAT	P26453	BASI_RAT	Bsg	43	34	28	Basigin
EN61090421R18077S02.49923.49923.2	E:\RawData\InVivoManuscript\ForManuscript-RatMouseBrain\Rat-Eclipse\Rat-OXY-trypsin\MSFragger\Try1\Rat_OXY_trypsin\interact-EN61090421R18077S02.pep.xml	TQLTCFLNSSGIDIVGHR	TQLTCFLN[115]SSGIDIVGHR	K	W	18	2	3000.07	2019.99	2020	1011	1011.01	2017.99	1010	2.0079	0.0002472	31.425	16.468	0.9752	2	0	153	170	0	5C(57.0214), 8N(0.9840)		TRUE	sp|P26453|BASI_RAT	P26453	BASI_RAT	Bsg	43	34	28	Basigin
ECAR170921R19211S14.46677.46677.3	E:\RawData\InVivoManuscript\ForManuscript-RatMouseBrain\Rat-Eclipse\Rat-OXY-trypsin\MSFragger\Try1\Rat_OXY_trypsin\interact-ECAR170921R19211S14.pep.xml	TQLTCFLNSSGIDIVGHR	TQLTCFLN[115]SSGIDIVGHR	K	W	18	3	2825.71	2017.99	2017.98	673.671	673.669	2017.99	673.67	-0.0048	0.0003629	28.091	12.941	0.959	2	0	153	170	0	5C(57.0214), 8N(0.9840)		TRUE	sp|P26453|BASI_RAT	P26453	BASI_RAT	Bsg	43	34	28	Basigin
ECAR170921R19211S06.04796.04796.2	E:\RawData\InVivoManuscript\ForManuscript-RatMouseBrain\Rat-Eclipse\Rat-OXY-trypsin\MSFragger\Try1\Rat_OXY_trypsin\interact-ECAR170921R19211S06.pep.xml	TSDTGDQTISNGTEANSK	TSDTGDQTISN[115]GTEANSK	K	Y	18	2	606.031	1825.78	1825.78	913.898	913.898	1825.78	913.898	-0.0003	0.006843	22.159	17.448	0.9503	2	0	259	276	0	11N(0.9840)		TRUE	sp|P26453|BASI_RAT	P26453	BASI_RAT	Bsg	43	34	28	Basigin
ECAR170921R19211S12.04629.04629.2	E:\RawData\InVivoManuscript\ForManuscript-RatMouseBrain\Rat-Eclipse\Rat-OXY-trypsin\MSFragger\Try1\Rat_OXY_trypsin\interact-ECAR170921R19211S12.pep.xml	TSDTGDQTISNGTEANSK	TSDTGDQTISN[115]GTEANSK	K	Y	18	2	602.881	1825.78	1825.78	913.897	913.897	1825.78	913.898	-0.0017	0.01377	20.944	15.513	0.9457	2	0	259	276	0	11N(0.9840)		TRUE	sp|P26453|BASI_RAT	P26453	BASI_RAT	Bsg	43	34	28	Basigin
ECAR170921R19211S12.46874.46874.3	E:\RawData\InVivoManuscript\ForManuscript-RatMouseBrain\Rat-Eclipse\Rat-OXY-trypsin\MSFragger\Try1\Rat_OXY_trypsin\interact-ECAR170921R19211S12.pep.xml	TQLTCFLNSSGIDIVGHR	TQLTCFLN[115]SSGIDIVGHR	K	W	18	3	2834.65	2017.99	2017.99	673.67	673.669	2017.99	673.67	-0.0029	0.0007342	27.042	12.021	0.9431	2	0	153	170	0	5C(57.0214), 8N(0.9840)		TRUE	sp|P26453|BASI_RAT	P26453	BASI_RAT	Bsg	43	34	28	Basigin
ECAR170921R19211S10.47329.47329.3	E:\RawData\InVivoManuscript\ForManuscript-RatMouseBrain\Rat-Eclipse\Rat-OXY-trypsin\MSFragger\Try1\Rat_OXY_trypsin\interact-ECAR170921R19211S10.pep.xml	TQLTCFLNSSGIDIVGHR	TQLTCFLN[115]SSGIDIVGHR	K	W	18	3	2827.87	2017.99	2017.99	673.671	673.67	2017.99	673.67	-0.0009	0.02253	20.47	12.713	0.9234	2	0	153	170	0	5C(57.0214), 8N(0.9840)		TRUE	sp|P26453|BASI_RAT	P26453	BASI_RAT	Bsg	43	34	28	Basigin
EN61090421R18077S02.50092.50092.3	E:\RawData\InVivoManuscript\ForManuscript-RatMouseBrain\Rat-Eclipse\Rat-OXY-trypsin\MSFragger\Try1\Rat_OXY_trypsin\interact-EN61090421R18077S02.pep.xml	TQLTCFLNSSGIDIVGHR	TQLTCFLN[115]SSGIDIVGHR	K	W	18	3	3009.56	2020.05	2020	674.359	674.339	2017.99	673.67	2.007	0.0003311	32.131	11.601	0.8578	2	0	153	170	0	5C(57.0214), 8N(0.9840)		TRUE	sp|P26453|BASI_RAT	P26453	BASI_RAT	Bsg	43	34	28	Basigin
ECAR170921R19211S12.38592.38592.2	E:\RawData\InVivoManuscript\ForManuscript-RatMouseBrain\Rat-Eclipse\Rat-OXY-trypsin\MSFragger\Try1\Rat_OXY_trypsin\interact-ECAR170921R19211S12.pep.xml	DSSGVINVMLNGSEPK	DSSGVINVMLN[115]GSEPK	R	G	16	2	2386.75	1646.78	1646.78	824.399	824.399	1646.78	824.398	0.002	1.683e-06	38.948	27.104	1	2	0	183	198	0	11N(0.9840)		TRUE	sp|Q63072|BST1_RAT	Q63072	BST1_RAT	Bst1	44	4	29	ADP-ribosyl cyclase/cyclic ADP-ribose hydrolase 2
ECAR170921R19211S14.38305.38305.2	E:\RawData\InVivoManuscript\ForManuscript-RatMouseBrain\Rat-Eclipse\Rat-OXY-trypsin\MSFragger\Try1\Rat_OXY_trypsin\interact-ECAR170921R19211S14.pep.xml	DSSGVINVMLNGSEPK	DSSGVINVMLN[115]GSEPK	R	G	16	2	2375.73	1646.78	1646.78	824.399	824.398	1646.78	824.398	-0.0003	6.724e-07	41.495	27.121	1	2	0	183	198	0	11N(0.9840)		TRUE	sp|Q63072|BST1_RAT	Q63072	BST1_RAT	Bst1	44	4	29	ADP-ribosyl cyclase/cyclic ADP-ribose hydrolase 2
ECAR170921R19211S10.56258.56258.3	E:\RawData\InVivoManuscript\ForManuscript-RatMouseBrain\Rat-Eclipse\Rat-OXY-trypsin\MSFragger\Try1\Rat_OXY_trypsin\interact-ECAR170921R19211S10.pep.xml	VVLDKDPCSVLPSDYDLFINLSR	VVLDKDPCSVLPSDYDLFIN[115]LSR	K	H	23	3	3309.13	2666.34	2666.34	889.786	889.786	2665.33	889.451	1.0043	0.0007809	34.076	16.205	0.7752	2	1	77	99	0	20N(0.9840), 8C(57.0214)		TRUE	sp|Q63072|BST1_RAT	Q63072	BST1_RAT	Bst1	44	4	29	ADP-ribosyl cyclase/cyclic ADP-ribose hydrolase 2
ECAR170921R19211S10.56276.56276.3	E:\RawData\InVivoManuscript\ForManuscript-RatMouseBrain\Rat-Eclipse\Rat-OXY-trypsin\MSFragger\Try1\Rat_OXY_trypsin\interact-ECAR170921R19211S10.pep.xml	VVLDKDPCSVLPSDYDLFINLSR	VVLDKDPCSVLPSDYDLFIN[115]LSR	K	H	23	3	3310.12	2665.33	2665.33	889.451	889.452	2665.33	889.451	0.0039	0.002998	31.595	18.864	0.7705	2	1	77	99	0	20N(0.9840), 8C(57.0214)		TRUE	sp|Q63072|BST1_RAT	Q63072	BST1_RAT	Bst1	44	4	29	ADP-ribosyl cyclase/cyclic ADP-ribose hydrolase 2
EN61090421R18077S02.38203.38203.2	E:\RawData\InVivoManuscript\ForManuscript-RatMouseBrain\Rat-Eclipse\Rat-OXY-trypsin\MSFragger\Try1\Rat_OXY_trypsin\interact-EN61090421R18077S02.pep.xml	AQDSLLQTEMQANSCNQTVMDLR	AQDSLLQTEMQANSCN[115]QTVM[147]DLR	R	D	23	2	2352.58	2669.19	2669.19	1335.6	1335.6	2669.17	1335.59	0.0195	8.238e-08	42.229	36.323	1	2	0	82	104	0	15C(57.0214), 16N(0.9840), 20M(15.9949)		TRUE	sp|Q811A2|BST2_RAT	Q811A2	BST2_RAT	Bst2	45	4	30	Bone marrow stromal antigen 2
EN61090421R18077S02.38207.38207.3	E:\RawData\InVivoManuscript\ForManuscript-RatMouseBrain\Rat-Eclipse\Rat-OXY-trypsin\MSFragger\Try1\Rat_OXY_trypsin\interact-EN61090421R18077S02.pep.xml	AQDSLLQTEMQANSCNQTVMDLR	AQDSLLQTEMQAN[115]SCN[115]QTVM[147]DLR	R	D	23	3	2352.81	2670.2	2670.18	891.074	891.067	2670.16	891.06	0.0222	1.259e-10	47.589	47.182	1	2	0	82	104	0	13N(0.9840), 15C(57.0214), 16N(0.9840), 20M(15.9949)		TRUE	sp|Q811A2|BST2_RAT	Q811A2	BST2_RAT	Bst2	45	4	30	Bone marrow stromal antigen 2
EN61090421R18077S02.38218.38218.2	E:\RawData\InVivoManuscript\ForManuscript-RatMouseBrain\Rat-Eclipse\Rat-OXY-trypsin\MSFragger\Try1\Rat_OXY_trypsin\interact-EN61090421R18077S02.pep.xml	AQDSLLQTEMQANSCNQTVMDLR	AQDSLLQTEMQAN[115]SCN[115]QTVM[147]DLR	R	D	23	2	2353.36	2670.2	2670.19	1336.11	1336.1	2670.16	1336.09	0.0361	1.3e-13	47.896	47.161	1	2	0	82	104	0	13N(0.9840), 15C(57.0214), 16N(0.9840), 20M(15.9949)		TRUE	sp|Q811A2|BST2_RAT	Q811A2	BST2_RAT	Bst2	45	4	30	Bone marrow stromal antigen 2
ECAR170921R19211S14.42393.42393.3	E:\RawData\InVivoManuscript\ForManuscript-RatMouseBrain\Rat-Eclipse\Rat-OXY-trypsin\MSFragger\Try1\Rat_OXY_trypsin\interact-ECAR170921R19211S14.pep.xml	AQDSLLQTEMQANSCNQTVMDLR	AQDSLLQTEMQANSCN[115]QTVMDLR	R	D	23	3	2594.62	2654.18	2654.19	885.733	885.736	2653.18	885.4	1.0095	5.457e-05	30.927	26.806	0.9939	2	0	82	104	0	15C(57.0214), 16N(0.9840)		TRUE	sp|Q811A2|BST2_RAT	Q811A2	BST2_RAT	Bst2	45	4	30	Bone marrow stromal antigen 2
ECAR170921R19211S06.40095.40095.2	E:\RawData\InVivoManuscript\ForManuscript-RatMouseBrain\Rat-Eclipse\Rat-OXY-trypsin\MSFragger\Try1\Rat_OXY_trypsin\interact-ECAR170921R19211S06.pep.xml	LSKPFTNSTVSESCLQDMLPEK	LSKPFTN[115]STVSESCLQDMLPEK	R	K	22	2	2469.31	2512.19	2512.18	1257.1	1257.1	2511.19	1256.6	0.9951	7.596e-08	44.456	26.941	1	2	0	187	208	0	14C(57.0214), 7N(0.9840)		TRUE	sp|P48284|CAH4_RAT	P48284	CAH4_RAT	Ca4	46	34	31	Carbonic anhydrase 4
ECAR170921R19211S10.31024.31024.2	E:\RawData\InVivoManuscript\ForManuscript-RatMouseBrain\Rat-Eclipse\Rat-OXY-trypsin\MSFragger\Try1\Rat_OXY_trypsin\interact-ECAR170921R19211S10.pep.xml	LSKPFTNSTVSESCLQDMLPEK	LSKPFTN[115]STVSESCLQDM[147]LPEK	R	K	22	2	1964.93	2527.19	2527.19	1264.6	1264.6	2527.18	1264.6	0.0124	8.061e-05	27.157	15.614	1	2	0	187	208	0	14C(57.0214), 18M(15.9949), 7N(0.9840)		TRUE	sp|P48284|CAH4_RAT	P48284	CAH4_RAT	Ca4	46	34	31	Carbonic anhydrase 4
ECAR170921R19211S10.39769.39769.2	E:\RawData\InVivoManuscript\ForManuscript-RatMouseBrain\Rat-Eclipse\Rat-OXY-trypsin\MSFragger\Try1\Rat_OXY_trypsin\interact-ECAR170921R19211S10.pep.xml	LSKPFTNSTVSESCLQDMLPEK	LSKPFTN[115]STVSESCLQDMLPEK	R	K	22	2	2425.25	2511.2	2511.18	1256.61	1256.6	2511.19	1256.6	-0.0075	6.016e-09	49.379	28.501	1	2	0	187	208	0	14C(57.0214), 7N(0.9840)		TRUE	sp|P48284|CAH4_RAT	P48284	CAH4_RAT	Ca4	46	34	31	Carbonic anhydrase 4
ECAR170921R19211S10.39813.39813.2	E:\RawData\InVivoManuscript\ForManuscript-RatMouseBrain\Rat-Eclipse\Rat-OXY-trypsin\MSFragger\Try1\Rat_OXY_trypsin\interact-ECAR170921R19211S10.pep.xml	LSKPFTNSTVSESCLQDMLPEK	LSKPFTN[115]STVSESCLQDMLPEK	R	K	22	2	2427.61	2512.2	2512.18	1257.11	1257.1	2511.19	1256.6	0.9929	2.481e-09	48.734	28.287	1	2	0	187	208	0	14C(57.0214), 7N(0.9840)		TRUE	sp|P48284|CAH4_RAT	P48284	CAH4_RAT	Ca4	46	34	31	Carbonic anhydrase 4
ECAR170921R19211S12.35220.35220.3	E:\RawData\InVivoManuscript\ForManuscript-RatMouseBrain\Rat-Eclipse\Rat-OXY-trypsin\MSFragger\Try1\Rat_OXY_trypsin\interact-ECAR170921R19211S12.pep.xml	LSKPFTNSTVSESCLQDMLPEKK	LSKPFTN[115]STVSESCLQDMLPEKK	R	K	23	3	2206.75	2640.29	2640.28	881.103	881.102	2639.28	880.768	1.0026	7.436e-06	28.293	21.405	1	2	0	187	209	0	14C(57.0214), 7N(0.9840)		TRUE	sp|P48284|CAH4_RAT	P48284	CAH4_RAT	Ca4	46	34	31	Carbonic anhydrase 4
ECAR170921R19211S12.35658.35658.4	E:\RawData\InVivoManuscript\ForManuscript-RatMouseBrain\Rat-Eclipse\Rat-OXY-trypsin\MSFragger\Try1\Rat_OXY_trypsin\interact-ECAR170921R19211S12.pep.xml	LSKPFTNSTVSESCLQDMLPEKK	LSKPFTN[115]STVSESCLQDMLPEKK	R	K	23	4	2230.35	2639.23	2639.28	660.815	660.828	2639.28	660.828	-0.0004	0.0003217	25.56	15.036	1	2	0	187	209	0	14C(57.0214), 7N(0.9840)		TRUE	sp|P48284|CAH4_RAT	P48284	CAH4_RAT	Ca4	46	34	31	Carbonic anhydrase 4
ECAR170921R19211S12.39105.39105.2	E:\RawData\InVivoManuscript\ForManuscript-RatMouseBrain\Rat-Eclipse\Rat-OXY-trypsin\MSFragger\Try1\Rat_OXY_trypsin\interact-ECAR170921R19211S12.pep.xml	LSKPFTNSTVSESCLQDMLPEK	LSKPFTN[115]STVSESCLQDMLPEK	R	K	22	2	2414.2	2511.19	2511.18	1256.6	1256.6	2511.19	1256.6	-0.0109	4.576e-08	34.485	18.473	1	2	0	187	208	0	14C(57.0214), 7N(0.9840)		TRUE	sp|P48284|CAH4_RAT	P48284	CAH4_RAT	Ca4	46	34	31	Carbonic anhydrase 4
ECAR170921R19211S14.34908.34908.4	E:\RawData\InVivoManuscript\ForManuscript-RatMouseBrain\Rat-Eclipse\Rat-OXY-trypsin\MSFragger\Try1\Rat_OXY_trypsin\interact-ECAR170921R19211S14.pep.xml	LSKPFTNSTVSESCLQDMLPEKK	LSKPFTN[115]STVSESCLQDMLPEKK	R	K	23	4	2194.23	2639.29	2639.29	660.829	660.829	2639.28	660.828	0.0034	0.0005015	25.986	16.936	1	2	0	187	209	0	14C(57.0214), 7N(0.9840)		TRUE	sp|P48284|CAH4_RAT	P48284	CAH4_RAT	Ca4	46	34	31	Carbonic anhydrase 4
ECAR170921R19211S14.35466.35466.2	E:\RawData\InVivoManuscript\ForManuscript-RatMouseBrain\Rat-Eclipse\Rat-OXY-trypsin\MSFragger\Try1\Rat_OXY_trypsin\interact-ECAR170921R19211S14.pep.xml	LSKPFTNSTVSESCLQDMLPEKK	LSKPFTN[115]STVSESCLQDMLPEKK	R	K	23	2	2223.82	2639.28	2639.26	1320.65	1320.64	2639.28	1320.65	-0.0227	6.666e-06	32.716	20.919	1	2	0	187	209	0	14C(57.0214), 7N(0.9840)		TRUE	sp|P48284|CAH4_RAT	P48284	CAH4_RAT	Ca4	46	34	31	Carbonic anhydrase 4
ECAR170921R19211S14.38944.38944.2	E:\RawData\InVivoManuscript\ForManuscript-RatMouseBrain\Rat-Eclipse\Rat-OXY-trypsin\MSFragger\Try1\Rat_OXY_trypsin\interact-ECAR170921R19211S14.pep.xml	LSKPFTNSTVSESCLQDMLPEK	LSKPFTN[115]STVSESCLQDMLPEK	R	K	22	2	2409.97	2512.2	2512.19	1257.11	1257.1	2511.19	1256.6	0.9987	7.322e-09	44.589	27.877	1	2	0	187	208	0	14C(57.0214), 7N(0.9840)		TRUE	sp|P48284|CAH4_RAT	P48284	CAH4_RAT	Ca4	46	34	31	Carbonic anhydrase 4
ECAR170921R19211S14.38984.38984.2	E:\RawData\InVivoManuscript\ForManuscript-RatMouseBrain\Rat-Eclipse\Rat-OXY-trypsin\MSFragger\Try1\Rat_OXY_trypsin\interact-ECAR170921R19211S14.pep.xml	LSKPFTNSTVSESCLQDMLPEK	LSKPFTN[115]STVSESCLQDMLPEK	R	K	22	2	2412.13	2511.19	2511.18	1256.6	1256.6	2511.19	1256.6	-0.0048	2.904e-08	42.405	25.91	1	2	0	187	208	0	14C(57.0214), 7N(0.9840)		TRUE	sp|P48284|CAH4_RAT	P48284	CAH4_RAT	Ca4	46	34	31	Carbonic anhydrase 4
EN61090421R18077S02.32602.32602.3	E:\RawData\InVivoManuscript\ForManuscript-RatMouseBrain\Rat-Eclipse\Rat-OXY-trypsin\MSFragger\Try1\Rat_OXY_trypsin\interact-EN61090421R18077S02.pep.xml	LSKPFTNSTVSESCLQDMLPEK	LSKPFTN[115]STVSESCLQDM[147]LPEK	R	K	22	3	2049.88	2527.21	2527.19	843.41	843.405	2527.18	843.401	0.0105	7.345e-07	37.628	23.629	1	2	0	187	208	0	14C(57.0214), 18M(15.9949), 7N(0.9840)		TRUE	sp|P48284|CAH4_RAT	P48284	CAH4_RAT	Ca4	46	34	31	Carbonic anhydrase 4
ECAR170921R19211S08.32495.32495.4	E:\RawData\InVivoManuscript\ForManuscript-RatMouseBrain\Rat-Eclipse\Rat-OXY-chymotrypsin\MSFragger\Try1\Rat_OXY_chymotrypsin\interact-ECAR170921R19211S08.pep.xml	SRLSKPFTNSTVSESCLQDMLPEKKKL	SRLSKPFTN[115]STVSESCLQDMLPEKKKL	L	S	27	4	2057.61	3123.6	3123.58	781.907	781.903	3123.59	781.906	-0.0102	0.0006919	32.458	30.015	1	2	3	185	211	0	16C(57.0214), 9N(0.9840)		TRUE	sp|P48284|CAH4_RAT	P48284	CAH4_RAT	Ca4	46	34	31	Carbonic anhydrase 4
ECAR170921R19211S16.32548.32548.4	E:\RawData\InVivoManuscript\ForManuscript-RatMouseBrain\Rat-Eclipse\Rat-OXY-chymotrypsin\MSFragger\Try1\Rat_OXY_chymotrypsin\interact-ECAR170921R19211S16.pep.xml	SRLSKPFTNSTVSESCLQDMLPEKKKL	SRLSKPFTN[115]STVSESCLQDMLPEKKKL	L	S	27	4	2055.95	3123.6	3123.61	781.907	781.909	3123.59	781.906	0.0107	8.712e-05	32.669	25.714	1	2	3	185	211	0	16C(57.0214), 9N(0.9840)		TRUE	sp|P48284|CAH4_RAT	P48284	CAH4_RAT	Ca4	46	34	31	Carbonic anhydrase 4
ECAR170921R19211S14.29854.29854.3	E:\RawData\InVivoManuscript\ForManuscript-RatMouseBrain\Rat-Eclipse\Rat-OXY-trypsin\MSFragger\Try1\Rat_OXY_trypsin\interact-ECAR170921R19211S14.pep.xml	LSKPFTNSTVSESCLQDMLPEK	LSKPFTN[115]STVSESCLQDM[147]LPEK	R	K	22	3	1924.55	2527.19	2527.18	843.403	843.402	2527.18	843.401	0.0004	1.349e-05	39.528	28.058	0.9999	2	0	187	208	0	14C(57.0214), 18M(15.9949), 7N(0.9840)		TRUE	sp|P48284|CAH4_RAT	P48284	CAH4_RAT	Ca4	46	34	31	Carbonic anhydrase 4
ECAR170921R19211S08.29726.29726.4	E:\RawData\InVivoManuscript\ForManuscript-RatMouseBrain\Rat-Eclipse\Rat-OXY-chymotrypsin\MSFragger\Try1\Rat_OXY_chymotrypsin\interact-ECAR170921R19211S08.pep.xml	TNSTVSESCLQDMLPEKKKL	TN[115]STVSESCLQDMLPEKKKL	F	S	20	4	1913.08	2308.13	2308.13	578.041	578.04	2308.13	578.039	0.0012	0.007064	25.548	18.959	0.9999	2	1	192	211	0	2N(0.9840), 9C(57.0214)		TRUE	sp|P48284|CAH4_RAT	P48284	CAH4_RAT	Ca4	46	34	31	Carbonic anhydrase 4
ECAR170921R19211S10.30349.30349.3	E:\RawData\InVivoManuscript\ForManuscript-RatMouseBrain\Rat-Eclipse\Rat-OXY-trypsin\MSFragger\Try1\Rat_OXY_trypsin\interact-ECAR170921R19211S10.pep.xml	LSKPFTNSTVSESCLQDMLPEK	LSKPFTN[115]STVSESCLQDM[147]LPEK	R	K	22	3	1929.89	2527.18	2527.18	843.402	843.4	2527.18	843.401	-0.0034	5.836e-05	36.416	25.4	0.9998	2	0	187	208	0	14C(57.0214), 18M(15.9949), 7N(0.9840)		TRUE	sp|P48284|CAH4_RAT	P48284	CAH4_RAT	Ca4	46	34	31	Carbonic anhydrase 4
ECAR170921R19211S16.32460.32460.5	E:\RawData\InVivoManuscript\ForManuscript-RatMouseBrain\Rat-Eclipse\Rat-OXY-chymotrypsin\MSFragger\Try1\Rat_OXY_chymotrypsin\interact-ECAR170921R19211S16.pep.xml	SRLSKPFTNSTVSESCLQDMLPEKKKL	SRLSKPFTN[115]STVSESCLQDMLPEKKKL	L	S	27	5	2051.33	3124.6	3124.6	625.927	625.928	3123.59	625.726	1.0073	0.02363	24.646	16.676	0.9992	2	3	185	211	0	16C(57.0214), 9N(0.9840)		TRUE	sp|P48284|CAH4_RAT	P48284	CAH4_RAT	Ca4	46	34	31	Carbonic anhydrase 4
EN61090421R18077S02.42453.42453.3	E:\RawData\InVivoManuscript\ForManuscript-RatMouseBrain\Rat-Eclipse\Rat-OXY-trypsin\MSFragger\Try1\Rat_OXY_trypsin\interact-EN61090421R18077S02.pep.xml	LSKPFTNSTVSESCLQDMLPEK	LSKPFTN[115]STVSESCLQDMLPEK	R	K	22	3	2584.24	2512.16	2512.14	838.394	838.388	2511.19	838.07	0.9548	1.124e-05	42.977	17.594	0.9975	2	0	187	208	0	14C(57.0214), 7N(0.9840)		TRUE	sp|P48284|CAH4_RAT	P48284	CAH4_RAT	Ca4	46	34	31	Carbonic anhydrase 4
ECAR170921R19211S18.32246.32246.4	E:\RawData\InVivoManuscript\ForManuscript-RatMouseBrain\Rat-Eclipse\Rat-OXY-chymotrypsin\MSFragger\Try1\Rat_OXY_chymotrypsin\interact-ECAR170921R19211S18.pep.xml	SKPFTNSTVSESCLQDMLPEKKKL	SKPFTN[115]STVSESCLQDMLPEKKKL	L	S	24	4	2041.06	2767.38	2767.38	692.852	692.852	2767.38	692.851	0.0002	0.02324	23.893	17.655	0.9943	2	2	188	211	0	13C(57.0214), 6N(0.9840)		TRUE	sp|P48284|CAH4_RAT	P48284	CAH4_RAT	Ca4	46	34	31	Carbonic anhydrase 4
EN61090421R18077S02.41895.41895.2	E:\RawData\InVivoManuscript\ForManuscript-RatMouseBrain\Rat-Eclipse\Rat-OXY-trypsin\MSFragger\Try1\Rat_OXY_trypsin\interact-EN61090421R18077S02.pep.xml	LSKPFTNSTVSESCLQDMLPEK	LSKPFTN[115]STVSESCLQDMLPEK	R	K	22	2	2553.95	2511.16	2511.16	1256.59	1256.59	2511.19	1256.6	-0.028	0.0002065	29.487	16.089	0.9931	2	0	187	208	0	14C(57.0214), 7N(0.9840)		TRUE	sp|P48284|CAH4_RAT	P48284	CAH4_RAT	Ca4	46	34	31	Carbonic anhydrase 4
ECAR170921R19211S12.30382.30382.3	E:\RawData\InVivoManuscript\ForManuscript-RatMouseBrain\Rat-Eclipse\Rat-OXY-trypsin\MSFragger\Try1\Rat_OXY_trypsin\interact-ECAR170921R19211S12.pep.xml	LSKPFTNSTVSESCLQDMLPEK	LSKPFTN[115]STVSESCLQDM[147]LPEK	R	K	22	3	1950.62	2528.19	2528.19	843.736	843.736	2527.18	843.401	1.0046	0.0001823	31.517	25.539	0.9904	2	0	187	208	0	14C(57.0214), 18M(15.9949), 7N(0.9840)		TRUE	sp|P48284|CAH4_RAT	P48284	CAH4_RAT	Ca4	46	34	31	Carbonic anhydrase 4
ECAR170921R19211S06.30739.30739.3	E:\RawData\InVivoManuscript\ForManuscript-RatMouseBrain\Rat-Eclipse\Rat-OXY-trypsin\MSFragger\Try1\Rat_OXY_trypsin\interact-ECAR170921R19211S06.pep.xml	LSKPFTNSTVSESCLQDMLPEK	LSKPFTN[115]STVSESCLQDM[147]LPEK	R	K	22	3	1967.46	2528.18	2528.19	843.734	843.736	2527.18	843.401	1.0041	5.74e-05	37.271	23.461	0.99	2	0	187	208	0	14C(57.0214), 18M(15.9949), 7N(0.9840)		TRUE	sp|P48284|CAH4_RAT	P48284	CAH4_RAT	Ca4	46	34	31	Carbonic anhydrase 4
EN61090421R18077S02.41963.41963.3	E:\RawData\InVivoManuscript\ForManuscript-RatMouseBrain\Rat-Eclipse\Rat-OXY-trypsin\MSFragger\Try1\Rat_OXY_trypsin\interact-EN61090421R18077S02.pep.xml	LSKPFTNSTVSESCLQDMLPEK	LSKPFTN[115]STVSESCLQDMLPEK	R	K	22	3	2557.64	2511.21	2511.2	838.078	838.073	2511.19	838.07	0.0107	0.0005787	32.105	22.723	0.9772	2	0	187	208	0	14C(57.0214), 7N(0.9840)		TRUE	sp|P48284|CAH4_RAT	P48284	CAH4_RAT	Ca4	46	34	31	Carbonic anhydrase 4
ECAR170921R19211S16.32496.32496.4	E:\RawData\InVivoManuscript\ForManuscript-RatMouseBrain\Rat-Eclipse\Rat-OXY-chymotrypsin\MSFragger\Try1\Rat_OXY_chymotrypsin\interact-ECAR170921R19211S16.pep.xml	SRLSKPFTNSTVSESCLQDMLPEKKKL	SRLSKPFTN[115]STVSESCLQDMLPEKKKL	L	S	27	4	2053.21	3124.61	3124.6	782.159	782.158	3123.59	781.906	1.0102	0.008152	30.205	22.077	0.9672	2	3	185	211	0	16C(57.0214), 9N(0.9840)		TRUE	sp|P48284|CAH4_RAT	P48284	CAH4_RAT	Ca4	46	34	31	Carbonic anhydrase 4
ECAR170921R19211S10.39549.39549.3	E:\RawData\InVivoManuscript\ForManuscript-RatMouseBrain\Rat-Eclipse\Rat-OXY-trypsin\MSFragger\Try1\Rat_OXY_trypsin\interact-ECAR170921R19211S10.pep.xml	LSKPFTNSTVSESCLQDMLPEK	LSKPFTN[115]STVSESCLQDMLPEK	R	K	22	3	2413.77	2511.19	2511.19	838.069	838.07	2511.19	838.07	0.0024	0.003248	26.262	19.657	0.9628	2	0	187	208	0	14C(57.0214), 7N(0.9840)		TRUE	sp|P48284|CAH4_RAT	P48284	CAH4_RAT	Ca4	46	34	31	Carbonic anhydrase 4
ECAR170921R19211S12.35179.35179.3	E:\RawData\InVivoManuscript\ForManuscript-RatMouseBrain\Rat-Eclipse\Rat-OXY-trypsin\MSFragger\Try1\Rat_OXY_trypsin\interact-ECAR170921R19211S12.pep.xml	LSKPFTNSTVSESCLQDMLPEKK	LSKPFTN[115]STVSESCLQDMLPEKK	R	K	23	3	2204.61	2639.29	2639.29	880.769	880.769	2639.28	880.768	0.0041	0.002387	25.186	16.371	0.9396	2	0	187	209	0	14C(57.0214), 7N(0.9840)		TRUE	sp|P48284|CAH4_RAT	P48284	CAH4_RAT	Ca4	46	34	31	Carbonic anhydrase 4
EN61090421R18077S02.29456.29456.3	E:\RawData\InVivoManuscript\ForManuscript-RatMouseBrain\Rat-Eclipse\Rat-OXY-trypsin\MSFragger\Try1\Rat_OXY_trypsin\interact-EN61090421R18077S02.pep.xml	LSKPFTNSTVSESCLQDMLPEKK	LSKPFTN[115]STVSESCLQDM[147]LPEKK	R	K	23	3	1881.55	2655.31	2655.3	886.11	886.106	2655.28	886.1	0.0197	0.001838	26.734	17.617	0.937	2	0	187	209	0	14C(57.0214), 18M(15.9949), 7N(0.9840)		TRUE	sp|P48284|CAH4_RAT	P48284	CAH4_RAT	Ca4	46	34	31	Carbonic anhydrase 4
ECAR170921R19211S06.30434.30434.3	E:\RawData\InVivoManuscript\ForManuscript-RatMouseBrain\Rat-Eclipse\Rat-OXY-trypsin\MSFragger\Try1\Rat_OXY_trypsin\interact-ECAR170921R19211S06.pep.xml	LSKPFTNSTVSESCLQDMLPEK	LSKPFTN[115]STVSESCLQDM[147]LPEK	R	K	22	3	1951.16	2527.18	2527.19	843.402	843.402	2527.18	843.401	0.0034	0.000938	27.703	19.459	0.9353	2	0	187	208	0	14C(57.0214), 18M(15.9949), 7N(0.9840)		TRUE	sp|P48284|CAH4_RAT	P48284	CAH4_RAT	Ca4	46	34	31	Carbonic anhydrase 4
EN61090421R18077S02.29476.29476.3	E:\RawData\InVivoManuscript\ForManuscript-RatMouseBrain\Rat-Eclipse\Rat-OXY-trypsin\MSFragger\Try1\Rat_OXY_trypsin\interact-EN61090421R18077S02.pep.xml	LSKPFTNSTVSESCLQDMLPEKK	LSKPFTN[115]STVSESCLQDM[147]LPEKK	R	K	23	3	1882.65	2656.31	2656.3	886.443	886.44	2655.28	886.1	1.0205	0.0004626	29.282	21.297	0.932	2	0	187	209	0	14C(57.0214), 18M(15.9949), 7N(0.9840)		TRUE	sp|P48284|CAH4_RAT	P48284	CAH4_RAT	Ca4	46	34	31	Carbonic anhydrase 4
ECAR170921R19211S10.35664.35664.3	E:\RawData\InVivoManuscript\ForManuscript-RatMouseBrain\Rat-Eclipse\Rat-OXY-trypsin\MSFragger\Try1\Rat_OXY_trypsin\interact-ECAR170921R19211S10.pep.xml	LSKPFTNSTVSESCLQDMLPEKK	LSKPFTN[115]STVSESCLQDMLPEKK	R	K	23	3	2208.94	2640.29	2640.29	881.103	881.103	2639.28	880.768	1.0039	0.0138	25.483	21.149	0.9202	2	0	187	209	0	14C(57.0214), 7N(0.9840)		TRUE	sp|P48284|CAH4_RAT	P48284	CAH4_RAT	Ca4	46	34	31	Carbonic anhydrase 4
ECAR170921R19211S12.40333.40333.3	E:\RawData\InVivoManuscript\ForManuscript-RatMouseBrain\Rat-Eclipse\Rat-OXY-trypsin\MSFragger\Try1\Rat_OXY_trypsin\interact-ECAR170921R19211S12.pep.xml	LSKPFTNSTVSESCLQDMLPEK	LSKPFTN[115]STVSESCLQDMLPEK	R	K	22	3	2480.43	2512.19	2512.2	838.405	838.406	2511.19	838.07	1.0087	0.001115	32.241	25.771	0.8999	2	0	187	208	0	14C(57.0214), 7N(0.9840)		TRUE	sp|P48284|CAH4_RAT	P48284	CAH4_RAT	Ca4	46	34	31	Carbonic anhydrase 4
ECAR170921R19211S10.39518.39518.3	E:\RawData\InVivoManuscript\ForManuscript-RatMouseBrain\Rat-Eclipse\Rat-OXY-trypsin\MSFragger\Try1\Rat_OXY_trypsin\interact-ECAR170921R19211S10.pep.xml	LSKPFTNSTVSESCLQDMLPEK	LSKPFTN[115]STVSESCLQDMLPEK	R	K	22	3	2412.06	2512.19	2512.19	838.403	838.404	2511.19	838.07	1.0046	0.03165	26.498	20.77	0.8355	2	0	187	208	0	14C(57.0214), 7N(0.9840)		TRUE	sp|P48284|CAH4_RAT	P48284	CAH4_RAT	Ca4	46	34	31	Carbonic anhydrase 4
ECAR170921R19211S06.27570.27570.4	E:\RawData\InVivoManuscript\ForManuscript-RatMouseBrain\Rat-Eclipse\Rat-OXY-trypsin\MSFragger\Try1\Rat_OXY_trypsin\interact-ECAR170921R19211S06.pep.xml	LSKPFTNSTVSESCLQDMLPEKK	LSKPFTN[115]STVSESCLQDM[147]LPEKK	R	K	23	4	1798.65	2655.28	2655.28	664.827	664.828	2655.28	664.827	0.0068	0.3928	18.035	13.727	0.7645	2	0	187	209	0	14C(57.0214), 18M(15.9949), 7N(0.9840)		TRUE	sp|P48284|CAH4_RAT	P48284	CAH4_RAT	Ca4	46	34	31	Carbonic anhydrase 4
ECAR170921R19211S12.44151.44151.2	E:\RawData\InVivoManuscript\ForManuscript-RatMouseBrain\Rat-Eclipse\Rat-OXY-trypsin\MSFragger\Try1\Rat_OXY_trypsin\interact-ECAR170921R19211S12.pep.xml	SLDNDNYVFTAPYFNK	SLDNDNYVFTAPYFN[115]K	R	S	16	2	2686.46	1907.86	1907.86	954.939	954.938	1907.86	954.936	0.0041	6.259e-06	32.22	11.9	1	2	0	755	770	0	15N(0.9840)		TRUE	sp|P54290|CA2D1_RAT	P54290	CA2D1_RAT	Cacna2d1	47	4	32	Voltage-dependent calcium channel subunit alpha-2/delta-1
ECAR170921R19211S12.55921.55921.2	E:\RawData\InVivoManuscript\ForManuscript-RatMouseBrain\Rat-Eclipse\Rat-OXY-trypsin\MSFragger\Try1\Rat_OXY_trypsin\interact-ECAR170921R19211S12.pep.xml	IDVNSWIENFTK	IDVNSWIEN[115]FTK	K	T	12	2	3333.76	1465.71	1465.71	733.863	733.863	1465.71	733.862	0.0017	2.408e-05	31.206	16.556	1	2	0	804	815	0	9N(0.9840)		TRUE	sp|P54290|CA2D1_RAT	P54290	CA2D1_RAT	Cacna2d1	47	4	32	Voltage-dependent calcium channel subunit alpha-2/delta-1
ECAR170921R19211S14.55596.55596.2	E:\RawData\InVivoManuscript\ForManuscript-RatMouseBrain\Rat-Eclipse\Rat-OXY-trypsin\MSFragger\Try1\Rat_OXY_trypsin\interact-ECAR170921R19211S14.pep.xml	IDVNSWIENFTK	IDVNSWIEN[115]FTK	K	T	12	2	3318.85	1465.71	1465.71	733.863	733.862	1465.71	733.862	0.0012	1.145e-07	38.186	20.191	1	2	0	804	815	0	9N(0.9840)		TRUE	sp|P54290|CA2D1_RAT	P54290	CA2D1_RAT	Cacna2d1	47	4	32	Voltage-dependent calcium channel subunit alpha-2/delta-1
ECAR170921R19211S14.43784.43784.2	E:\RawData\InVivoManuscript\ForManuscript-RatMouseBrain\Rat-Eclipse\Rat-OXY-trypsin\MSFragger\Try1\Rat_OXY_trypsin\interact-ECAR170921R19211S14.pep.xml	SLDNDNYVFTAPYFNK	SLDNDNYVFTAPYFN[115]K	R	S	16	2	2669.3	1907.86	1907.86	954.939	954.937	1907.86	954.936	0.0008	0.003686	18.733	9.296	0.9706	2	0	755	770	0	15N(0.9840)		TRUE	sp|P54290|CA2D1_RAT	P54290	CA2D1_RAT	Cacna2d1	47	4	32	Voltage-dependent calcium channel subunit alpha-2/delta-1
ECAR170921R19211S14.23761.23761.3	E:\RawData\InVivoManuscript\ForManuscript-RatMouseBrain\Rat-Eclipse\Rat-OXY-trypsin\MSFragger\Try1\Rat_OXY_trypsin\interact-ECAR170921R19211S14.pep.xml	ALICNTTNLTAGDDGPPHR	ALICN[115]TTN[115]LTAGDDGPPHR	R	G	19	3	1601.04	2023.93	2023.93	675.65	675.65	2023.93	675.65	0.0011	3.951e-05	31.165	15.339	0.9987	2	0	49	67	0	4C(57.0214), 5N(0.9840), 8N(0.9840)		TRUE	sp|Q8VHW5|CCG8_RAT	Q8VHW5	CCG8_RAT	Cacng8	48	2	33	Voltage-dependent calcium channel gamma-8 subunit
EN61090421R18077S02.26291.26291.3	E:\RawData\InVivoManuscript\ForManuscript-RatMouseBrain\Rat-Eclipse\Rat-OXY-trypsin\MSFragger\Try1\Rat_OXY_trypsin\interact-EN61090421R18077S02.pep.xml	ALICNTTNLTAGDDGPPHR	ALICN[115]TTN[115]LTAGDDGPPHR	R	G	19	3	1713.37	2023.95	2023.93	675.656	675.652	2023.93	675.65	0.007	0.005883	21.606	12.81	0.9384	2	0	49	67	0	4C(57.0214), 5N(0.9840), 8N(0.9840)		TRUE	sp|Q8VHW5|CCG8_RAT	Q8VHW5	CCG8_RAT	Cacng8	48	2	33	Voltage-dependent calcium channel gamma-8 subunit
ECAR170921R19211S06.26470.26470.2	E:\RawData\InVivoManuscript\ForManuscript-RatMouseBrain\Rat-Eclipse\Rat-OXY-trypsin\MSFragger\Try1\Rat_OXY_trypsin\interact-ECAR170921R19211S06.pep.xml	VSLTNVSISDEGR	VSLTN[115]VSISDEGR	K	Y	13	2	1740.24	1376.68	1376.68	689.346	689.347	1376.68	689.346	0.0015	0.000193	29.671	14.148	1	2	0	112	124	0	5N(0.9840)		TRUE	sp|Q6AYP5|CADM1_RAT	Q6AYP5	CADM1_RAT	Cadm1	49	43	34	Cell adhesion molecule 1
ECAR170921R19211S06.45287.45287.3	E:\RawData\InVivoManuscript\ForManuscript-RatMouseBrain\Rat-Eclipse\Rat-OXY-trypsin\MSFragger\Try1\Rat_OXY_trypsin\interact-ECAR170921R19211S06.pep.xml	VDDEMPQHAVLSGPNLFINNLNKTDNGTYR	VDDEMPQHAVLSGPNLFINNLN[115]KTDN[115]GTYR	R	C	30	3	2752.53	3374.59	3374.58	1125.87	1125.87	3373.59	1125.54	0.9956	1.249e-09	49.532	43.998	1	2	1	286	315	0	22N(0.9840), 26N(0.9840)		TRUE	sp|Q6AYP5|CADM1_RAT	Q6AYP5	CADM1_RAT	Cadm1	49	43	34	Cell adhesion molecule 1
ECAR170921R19211S06.45397.45397.3	E:\RawData\InVivoManuscript\ForManuscript-RatMouseBrain\Rat-Eclipse\Rat-OXY-trypsin\MSFragger\Try1\Rat_OXY_trypsin\interact-ECAR170921R19211S06.pep.xml	VDDEMPQHAVLSGPNLFINNLNKTDNGTYR	VDDEMPQHAVLSGPNLFINNLN[115]KTDN[115]GTYR	R	C	30	3	2758.49	3373.59	3373.58	1125.54	1125.53	3373.59	1125.54	-0.0053	4.951e-06	34.112	28.969	1	2	1	286	315	0	22N(0.9840), 26N(0.9840)		TRUE	sp|Q6AYP5|CADM1_RAT	Q6AYP5	CADM1_RAT	Cadm1	49	43	34	Cell adhesion molecule 1
ECAR170921R19211S06.47248.47248.2	E:\RawData\InVivoManuscript\ForManuscript-RatMouseBrain\Rat-Eclipse\Rat-OXY-trypsin\MSFragger\Try1\Rat_OXY_trypsin\interact-ECAR170921R19211S06.pep.xml	DVTVIEGEVATISCQVNK	DVTVIEGEVATISCQVN[115]K	K	S	18	2	2860.2	1961.96	1961.96	981.99	981.99	1961.96	981.988	0.0033	3.555e-06	36.016	13.341	1	2	0	54	71	0	14C(57.0214), 17N(0.9840)		TRUE	sp|Q6AYP5|CADM1_RAT	Q6AYP5	CADM1_RAT	Cadm1	49	43	34	Cell adhesion molecule 1
ECAR170921R19211S10.26309.26309.2	E:\RawData\InVivoManuscript\ForManuscript-RatMouseBrain\Rat-Eclipse\Rat-OXY-trypsin\MSFragger\Try1\Rat_OXY_trypsin\interact-ECAR170921R19211S10.pep.xml	VSLTNVSISDEGR	VSLTN[115]VSISDEGR	K	Y	13	2	1718.74	1376.68	1376.67	689.346	689.345	1376.68	689.346	-0.0033	1.701e-05	35.818	15.866	1	2	0	112	124	0	5N(0.9840)		TRUE	sp|Q6AYP5|CADM1_RAT	Q6AYP5	CADM1_RAT	Cadm1	49	43	34	Cell adhesion molecule 1
ECAR170921R19211S10.47481.47481.2	E:\RawData\InVivoManuscript\ForManuscript-RatMouseBrain\Rat-Eclipse\Rat-OXY-trypsin\MSFragger\Try1\Rat_OXY_trypsin\interact-ECAR170921R19211S10.pep.xml	DVTVIEGEVATISCQVNK	DVTVIEGEVATISCQVN[115]K	K	S	18	2	2836.11	1961.96	1961.96	981.988	981.989	1961.96	981.988	0.0014	6.352e-09	47.926	22.375	1	2	0	54	71	0	14C(57.0214), 17N(0.9840)		TRUE	sp|Q6AYP5|CADM1_RAT	Q6AYP5	CADM1_RAT	Cadm1	49	43	34	Cell adhesion molecule 1
ECAR170921R19211S10.48929.48929.2	E:\RawData\InVivoManuscript\ForManuscript-RatMouseBrain\Rat-Eclipse\Rat-OXY-trypsin\MSFragger\Try1\Rat_OXY_trypsin\interact-ECAR170921R19211S10.pep.xml	FQLLNFSSSELK	FQLLN[115]FSSSELK	R	V	12	2	2913.64	1412.72	1412.72	707.367	707.367	1412.72	707.367	0.0004	3.313e-05	33.263	15.958	1	2	0	100	111	0	5N(0.9840)		TRUE	sp|Q6AYP5|CADM1_RAT	Q6AYP5	CADM1_RAT	Cadm1	49	43	34	Cell adhesion molecule 1
ECAR170921R19211S12.25959.25959.2	E:\RawData\InVivoManuscript\ForManuscript-RatMouseBrain\Rat-Eclipse\Rat-OXY-trypsin\MSFragger\Try1\Rat_OXY_trypsin\interact-ECAR170921R19211S12.pep.xml	VSLTNVSISDEGR	VSLTN[115]VSISDEGR	K	Y	13	2	1716.51	1376.68	1376.68	689.347	689.346	1376.68	689.346	-0.0007	3.14e-06	37.927	14.754	1	2	0	112	124	0	5N(0.9840)		TRUE	sp|Q6AYP5|CADM1_RAT	Q6AYP5	CADM1_RAT	Cadm1	49	43	34	Cell adhesion molecule 1
ECAR170921R19211S12.42325.42325.4	E:\RawData\InVivoManuscript\ForManuscript-RatMouseBrain\Rat-Eclipse\Rat-OXY-trypsin\MSFragger\Try1\Rat_OXY_trypsin\interact-ECAR170921R19211S12.pep.xml	VDDEMPQHAVLSGPNLFINNLNKTDNGTYR	VDDEM[147]PQHAVLSGPNLFINNLN[115]KTDN[115]GTYR	R	C	30	4	2587.56	3390.59	3390.59	848.655	848.656	3389.58	848.403	1.0109	0.002423	28.53	26.502	1	2	1	286	315	0	22N(0.9840), 26N(0.9840), 5M(15.9949)		TRUE	sp|Q6AYP5|CADM1_RAT	Q6AYP5	CADM1_RAT	Cadm1	49	43	34	Cell adhesion molecule 1
ECAR170921R19211S12.46438.46438.3	E:\RawData\InVivoManuscript\ForManuscript-RatMouseBrain\Rat-Eclipse\Rat-OXY-trypsin\MSFragger\Try1\Rat_OXY_trypsin\interact-ECAR170921R19211S12.pep.xml	VDDEMPQHAVLSGPNLFINNLNK	VDDEMPQHAVLSGPNLFINNLN[115]K	R	T	23	3	2810.69	2565.26	2565.26	856.093	856.094	2565.25	856.092	0.0078	1.106e-05	33.95	33.617	1	2	0	286	308	0	22N(0.9840)		TRUE	sp|Q6AYP5|CADM1_RAT	Q6AYP5	CADM1_RAT	Cadm1	49	43	34	Cell adhesion molecule 1
ECAR170921R19211S12.47026.47026.3	E:\RawData\InVivoManuscript\ForManuscript-RatMouseBrain\Rat-Eclipse\Rat-OXY-trypsin\MSFragger\Try1\Rat_OXY_trypsin\interact-ECAR170921R19211S12.pep.xml	DVTVIEGEVATISCQVNK	DVTVIEGEVATISCQVN[115]K	K	S	18	3	2842.98	1961.96	1961.96	654.994	654.994	1961.96	654.994	-0.0008	3.813e-06	37.485	16.996	1	2	0	54	71	0	14C(57.0214), 17N(0.9840)		TRUE	sp|Q6AYP5|CADM1_RAT	Q6AYP5	CADM1_RAT	Cadm1	49	43	34	Cell adhesion molecule 1
ECAR170921R19211S14.25629.25629.3	E:\RawData\InVivoManuscript\ForManuscript-RatMouseBrain\Rat-Eclipse\Rat-OXY-trypsin\MSFragger\Try1\Rat_OXY_trypsin\interact-ECAR170921R19211S14.pep.xml	DTAVEGEEIEVNCTAMASKPATTIR	DTAVEGEEIEVN[115]CTAM[147]ASKPATTIR	K	W	25	3	1699.9	2709.25	2709.26	904.091	904.092	2709.25	904.09	0.008	7.146e-06	34.907	18.784	1	2	0	157	181	0	12N(0.9840), 13C(57.0214), 16M(15.9949)		TRUE	sp|Q6AYP5|CADM1_RAT	Q6AYP5	CADM1_RAT	Cadm1	49	43	34	Cell adhesion molecule 1
EN61090421R18077S02.28023.28023.2	E:\RawData\InVivoManuscript\ForManuscript-RatMouseBrain\Rat-Eclipse\Rat-OXY-trypsin\MSFragger\Try1\Rat_OXY_trypsin\interact-EN61090421R18077S02.pep.xml	VSLTNVSISDEGR	VSLTN[115]VSISDEGR	K	Y	13	2	1805.42	1376.69	1376.68	689.353	689.348	1376.68	689.346	0.0029	4.768e-05	33.449	14.716	1	2	0	112	124	0	5N(0.9840)		TRUE	sp|Q6AYP5|CADM1_RAT	Q6AYP5	CADM1_RAT	Cadm1	49	43	34	Cell adhesion molecule 1
EN61090421R18077S02.48698.48698.2	E:\RawData\InVivoManuscript\ForManuscript-RatMouseBrain\Rat-Eclipse\Rat-OXY-trypsin\MSFragger\Try1\Rat_OXY_trypsin\interact-EN61090421R18077S02.pep.xml	DVTVIEGEVATISCQVNK	DVTVIEGEVATISCQVN[115]K	K	S	18	2	2931.88	1961.98	1961.98	981.999	981.998	1961.96	981.988	0.019	2.762e-10	50.085	22.183	1	2	0	54	71	0	14C(57.0214), 17N(0.9840)		TRUE	sp|Q6AYP5|CADM1_RAT	Q6AYP5	CADM1_RAT	Cadm1	49	43	34	Cell adhesion molecule 1
ECAR170921R19211S16.10766.10766.2	E:\RawData\InVivoManuscript\ForManuscript-RatMouseBrain\Rat-Eclipse\Rat-OXY-chymotrypsin\MSFragger\Try1\Rat_OXY_chymotrypsin\interact-ECAR170921R19211S16.pep.xml	INNLNKTDNGTY	INNLN[115]KTDN[115]GTY	F	R	12	2	922.093	1367.62	1367.62	684.818	684.818	1367.62	684.817	0.0003	1.53e-06	35.469	26.533	1	2	1	303	314	0	5N(0.9840), 9N(0.9840)		TRUE	sp|Q6AYP5|CADM1_RAT	Q6AYP5	CADM1_RAT	Cadm1	49	43	34	Cell adhesion molecule 1
ECAR170921R19211S16.26178.26178.2	E:\RawData\InVivoManuscript\ForManuscript-RatMouseBrain\Rat-Eclipse\Rat-OXY-chymotrypsin\MSFragger\Try1\Rat_OXY_chymotrypsin\interact-ECAR170921R19211S16.pep.xml	KVSLTNVSISDEGRY	KVSLTN[115]VSISDEGRY	L	F	15	2	1722.87	1667.84	1667.84	834.928	834.927	1667.84	834.926	0.0029	4.715e-05	31.3	14.956	1	2	1	111	125	0	6N(0.9840)		TRUE	sp|Q6AYP5|CADM1_RAT	Q6AYP5	CADM1_RAT	Cadm1	49	43	34	Cell adhesion molecule 1
ECAR170921R19211S16.36926.36926.2	E:\RawData\InVivoManuscript\ForManuscript-RatMouseBrain\Rat-Eclipse\Rat-OXY-chymotrypsin\MSFragger\Try1\Rat_OXY_chymotrypsin\interact-ECAR170921R19211S16.pep.xml	KVSLTNVSISDEGRYF	KVSLTN[115]VSISDEGRYF	L	C	16	2	2285.54	1814.9	1814.9	908.459	908.459	1814.9	908.46	-0.0018	7.06e-08	45.243	19.411	1	2	1	111	126	0	6N(0.9840)		TRUE	sp|Q6AYP5|CADM1_RAT	Q6AYP5	CADM1_RAT	Cadm1	49	43	34	Cell adhesion molecule 1
ECAR170921R19211S18.25870.25870.2	E:\RawData\InVivoManuscript\ForManuscript-RatMouseBrain\Rat-Eclipse\Rat-OXY-chymotrypsin\MSFragger\Try1\Rat_OXY_chymotrypsin\interact-ECAR170921R19211S18.pep.xml	KVSLTNVSISDEGRY	KVSLTN[115]VSISDEGRY	L	F	15	2	1707.26	1667.84	1667.84	834.926	834.927	1667.84	834.926	0.0024	1.34e-06	33.498	15.412	1	2	1	111	125	0	6N(0.9840)		TRUE	sp|Q6AYP5|CADM1_RAT	Q6AYP5	CADM1_RAT	Cadm1	49	43	34	Cell adhesion molecule 1
ECAR170921R19211S18.36688.36688.2	E:\RawData\InVivoManuscript\ForManuscript-RatMouseBrain\Rat-Eclipse\Rat-OXY-chymotrypsin\MSFragger\Try1\Rat_OXY_chymotrypsin\interact-ECAR170921R19211S18.pep.xml	KVSLTNVSISDEGRYF	KVSLTN[115]VSISDEGRYF	L	C	16	2	2274.75	1814.91	1814.9	908.462	908.46	1814.9	908.46	0	1.047e-06	40.783	18.089	1	2	1	111	126	0	6N(0.9840)		TRUE	sp|Q6AYP5|CADM1_RAT	Q6AYP5	CADM1_RAT	Cadm1	49	43	34	Cell adhesion molecule 1
ECAR170921R19211S12.48413.48413.2	E:\RawData\InVivoManuscript\ForManuscript-RatMouseBrain\Rat-Eclipse\Rat-OXY-trypsin\MSFragger\Try1\Rat_OXY_trypsin\interact-ECAR170921R19211S12.pep.xml	FQLLNFSSSELK	FQLLN[115]FSSSELK	R	V	12	2	2919.4	1412.72	1412.72	707.368	707.367	1412.72	707.367	0.0009	7.209e-05	36.817	17.443	0.9999	2	0	100	111	0	5N(0.9840)		TRUE	sp|Q6AYP5|CADM1_RAT	Q6AYP5	CADM1_RAT	Cadm1	49	43	34	Cell adhesion molecule 1
ECAR170921R19211S14.25839.25839.2	E:\RawData\InVivoManuscript\ForManuscript-RatMouseBrain\Rat-Eclipse\Rat-OXY-trypsin\MSFragger\Try1\Rat_OXY_trypsin\interact-ECAR170921R19211S14.pep.xml	VSLTNVSISDEGR	VSLTN[115]VSISDEGR	K	Y	13	2	1711.03	1376.68	1376.68	689.347	689.346	1376.68	689.346	-0.0018	1.907e-05	35.57	13.754	0.9998	2	0	112	124	0	5N(0.9840)		TRUE	sp|Q6AYP5|CADM1_RAT	Q6AYP5	CADM1_RAT	Cadm1	49	43	34	Cell adhesion molecule 1
ECAR170921R19211S12.46483.46483.3	E:\RawData\InVivoManuscript\ForManuscript-RatMouseBrain\Rat-Eclipse\Rat-OXY-trypsin\MSFragger\Try1\Rat_OXY_trypsin\interact-ECAR170921R19211S12.pep.xml	VDDEMPQHAVLSGPNLFINNLNK	VDDEMPQHAVLSGPNLFINN[115]LNK	R	T	23	3	2813.17	2566.26	2566.25	856.426	856.425	2565.25	856.092	0.9995	3.419e-05	33.721	33.634	0.9995	2	0	286	308	0	20N(0.9840)		TRUE	sp|Q6AYP5|CADM1_RAT	Q6AYP5	CADM1_RAT	Cadm1	49	43	34	Cell adhesion molecule 1
ECAR170921R19211S14.46805.46805.2	E:\RawData\InVivoManuscript\ForManuscript-RatMouseBrain\Rat-Eclipse\Rat-OXY-trypsin\MSFragger\Try1\Rat_OXY_trypsin\interact-ECAR170921R19211S14.pep.xml	DVTVIEGEVATISCQVNK	DVTVIEGEVATISCQVN[115]K	K	S	18	2	2832.75	1961.96	1961.96	981.989	981.989	1961.96	981.988	0.0014	0.0001233	29.582	16.966	0.9991	2	0	54	71	0	14C(57.0214), 17N(0.9840)		TRUE	sp|Q6AYP5|CADM1_RAT	Q6AYP5	CADM1_RAT	Cadm1	49	43	34	Cell adhesion molecule 1
ECAR170921R19211S14.48192.48192.2	E:\RawData\InVivoManuscript\ForManuscript-RatMouseBrain\Rat-Eclipse\Rat-OXY-trypsin\MSFragger\Try1\Rat_OXY_trypsin\interact-ECAR170921R19211S14.pep.xml	FQLLNFSSSELK	FQLLN[115]FSSSELK	R	V	12	2	2909.55	1412.72	1412.72	707.367	707.366	1412.72	707.367	-0.0003	4.885e-05	36.873	16.869	0.999	2	0	100	111	0	5N(0.9840)		TRUE	sp|Q6AYP5|CADM1_RAT	Q6AYP5	CADM1_RAT	Cadm1	49	43	34	Cell adhesion molecule 1
ECAR170921R19211S06.48700.48700.2	E:\RawData\InVivoManuscript\ForManuscript-RatMouseBrain\Rat-Eclipse\Rat-OXY-trypsin\MSFragger\Try1\Rat_OXY_trypsin\interact-ECAR170921R19211S06.pep.xml	FQLLNFSSSELK	FQLLN[115]FSSSELK	R	V	12	2	2940.32	1412.72	1412.72	707.366	707.367	1412.72	707.367	0.0001	0.0005388	34.737	19.891	0.9979	2	0	100	111	0	5N(0.9840)		TRUE	sp|Q6AYP5|CADM1_RAT	Q6AYP5	CADM1_RAT	Cadm1	49	43	34	Cell adhesion molecule 1
ECAR170921R19211S14.46312.46312.3	E:\RawData\InVivoManuscript\ForManuscript-RatMouseBrain\Rat-Eclipse\Rat-OXY-trypsin\MSFragger\Try1\Rat_OXY_trypsin\interact-ECAR170921R19211S14.pep.xml	VDDEMPQHAVLSGPNLFINNLNK	VDDEMPQHAVLSGPNLFINNLN[115]K	R	T	23	3	2805.59	2565.26	2565.25	856.094	856.092	2565.25	856.092	0.0004	8.322e-05	34.051	33.914	0.9974	2	0	286	308	0	22N(0.9840)		TRUE	sp|Q6AYP5|CADM1_RAT	Q6AYP5	CADM1_RAT	Cadm1	49	43	34	Cell adhesion molecule 1
ECAR170921R19211S10.47547.47547.3	E:\RawData\InVivoManuscript\ForManuscript-RatMouseBrain\Rat-Eclipse\Rat-OXY-trypsin\MSFragger\Try1\Rat_OXY_trypsin\interact-ECAR170921R19211S10.pep.xml	DVTVIEGEVATISCQVNK	DVTVIEGEVATISCQVN[115]K	K	S	18	3	2839.67	1961.96	1961.96	654.995	654.994	1961.96	654.994	-0.0008	0.0001597	26.536	13.704	0.9968	2	0	54	71	0	14C(57.0214), 17N(0.9840)		TRUE	sp|Q6AYP5|CADM1_RAT	Q6AYP5	CADM1_RAT	Cadm1	49	43	34	Cell adhesion molecule 1
ECAR170921R19211S12.46999.46999.2	E:\RawData\InVivoManuscript\ForManuscript-RatMouseBrain\Rat-Eclipse\Rat-OXY-trypsin\MSFragger\Try1\Rat_OXY_trypsin\interact-ECAR170921R19211S12.pep.xml	DVTVIEGEVATISCQVNK	DVTVIEGEVATISCQVN[115]K	K	S	18	2	2841.52	1961.96	1961.97	981.989	981.99	1961.96	981.988	0.0046	0.0009882	23.262	11.637	0.9947	2	0	54	71	0	14C(57.0214), 17N(0.9840)		TRUE	sp|Q6AYP5|CADM1_RAT	Q6AYP5	CADM1_RAT	Cadm1	49	43	34	Cell adhesion molecule 1
EN61090421R18077S02.28000.28000.3	E:\RawData\InVivoManuscript\ForManuscript-RatMouseBrain\Rat-Eclipse\Rat-OXY-trypsin\MSFragger\Try1\Rat_OXY_trypsin\interact-EN61090421R18077S02.pep.xml	DTAVEGEEIEVNCTAMASKPATTIR	DTAVEGEEIEVN[115]CTAM[147]ASKPATTIR	K	W	25	3	1804.22	2709.27	2709.26	904.098	904.096	2709.25	904.09	0.0175	0.0001096	30.437	17.199	0.9933	2	0	157	181	0	12N(0.9840), 13C(57.0214), 16M(15.9949)		TRUE	sp|Q6AYP5|CADM1_RAT	Q6AYP5	CADM1_RAT	Cadm1	49	43	34	Cell adhesion molecule 1
ECAR170921R19211S14.46863.46863.3	E:\RawData\InVivoManuscript\ForManuscript-RatMouseBrain\Rat-Eclipse\Rat-OXY-trypsin\MSFragger\Try1\Rat_OXY_trypsin\interact-ECAR170921R19211S14.pep.xml	DVTVIEGEVATISCQVNK	DVTVIEGEVATISCQVN[115]K	K	S	18	3	2835.92	1961.97	1961.96	654.996	654.993	1961.96	654.994	-0.003	0.0003342	26.926	14.836	0.9823	2	0	54	71	0	14C(57.0214), 17N(0.9840)		TRUE	sp|Q6AYP5|CADM1_RAT	Q6AYP5	CADM1_RAT	Cadm1	49	43	34	Cell adhesion molecule 1
ECAR170921R19211S14.25795.25795.2	E:\RawData\InVivoManuscript\ForManuscript-RatMouseBrain\Rat-Eclipse\Rat-OXY-trypsin\MSFragger\Try1\Rat_OXY_trypsin\interact-ECAR170921R19211S14.pep.xml	DTAVEGEEIEVNCTAMASKPATTIR	DTAVEGEEIEVN[115]CTAM[147]ASKPATTIR	K	W	25	2	1708.68	2710.25	2710.26	1356.13	1356.14	2709.25	1355.63	1.0146	6.982e-05	25.949	17.534	0.9779	2	0	157	181	0	12N(0.9840), 13C(57.0214), 16M(15.9949)		TRUE	sp|Q6AYP5|CADM1_RAT	Q6AYP5	CADM1_RAT	Cadm1	49	43	34	Cell adhesion molecule 1
ECAR170921R19211S14.25625.25625.3	E:\RawData\InVivoManuscript\ForManuscript-RatMouseBrain\Rat-Eclipse\Rat-OXY-trypsin\MSFragger\Try1\Rat_OXY_trypsin\interact-ECAR170921R19211S14.pep.xml	DTAVEGEEIEVNCTAMASKPATTIR	DTAVEGEEIEVN[115]CTAM[147]ASKPATTIR	K	W	25	3	1699.69	2710.25	2710.26	904.424	904.426	2709.25	904.09	1.0078	0.0003625	32.525	15.522	0.9768	2	0	157	181	0	12N(0.9840), 13C(57.0214), 16M(15.9949)		TRUE	sp|Q6AYP5|CADM1_RAT	Q6AYP5	CADM1_RAT	Cadm1	49	43	34	Cell adhesion molecule 1
ECAR170921R19211S12.44926.44926.3	E:\RawData\InVivoManuscript\ForManuscript-RatMouseBrain\Rat-Eclipse\Rat-OXY-trypsin\MSFragger\Try1\Rat_OXY_trypsin\interact-ECAR170921R19211S12.pep.xml	VDDEMPQHAVLSGPNLFINNLNKTDNGTYR	VDDEMPQHAVLSGPNLFINNLN[115]KTDN[115]GTYR	R	C	30	3	2728.32	3373.59	3373.59	1125.54	1125.54	3373.59	1125.54	0.0009	0.0001622	32.839	30.406	0.9682	2	1	286	315	0	22N(0.9840), 26N(0.9840)		TRUE	sp|Q6AYP5|CADM1_RAT	Q6AYP5	CADM1_RAT	Cadm1	49	43	34	Cell adhesion molecule 1
ECAR170921R19211S10.45565.45565.3	E:\RawData\InVivoManuscript\ForManuscript-RatMouseBrain\Rat-Eclipse\Rat-OXY-trypsin\MSFragger\Try1\Rat_OXY_trypsin\interact-ECAR170921R19211S10.pep.xml	VDDEMPQHAVLSGPNLFINNLNKTDNGTYR	VDDEMPQHAVLSGPNLFINNLN[115]KTDN[115]GTYR	R	C	30	3	2733.39	3373.59	3373.58	1125.54	1125.54	3373.59	1125.54	-0.0041	0.0001695	36.955	31.884	0.9647	2	1	286	315	0	22N(0.9840), 26N(0.9840)		TRUE	sp|Q6AYP5|CADM1_RAT	Q6AYP5	CADM1_RAT	Cadm1	49	43	34	Cell adhesion molecule 1
ECAR170921R19211S14.30366.30366.3	E:\RawData\InVivoManuscript\ForManuscript-RatMouseBrain\Rat-Eclipse\Rat-OXY-trypsin\MSFragger\Try1\Rat_OXY_trypsin\interact-ECAR170921R19211S14.pep.xml	DTAVEGEEIEVNCTAMASKPATTIR	DTAVEGEEIEVN[115]CTAMASKPATTIR	K	W	25	3	1951.52	2693.25	2693.26	898.759	898.76	2693.25	898.758	0.0043	0.001534	26.546	14.422	0.9625	2	0	157	181	0	12N(0.9840), 13C(57.0214)		TRUE	sp|Q6AYP5|CADM1_RAT	Q6AYP5	CADM1_RAT	Cadm1	49	43	34	Cell adhesion molecule 1
EN61090421R18077S02.51250.51250.2	E:\RawData\InVivoManuscript\ForManuscript-RatMouseBrain\Rat-Eclipse\Rat-OXY-trypsin\MSFragger\Try1\Rat_OXY_trypsin\interact-EN61090421R18077S02.pep.xml	FQLLNFSSSELK	FQLLN[115]FSSSELK	R	V	12	2	3074.07	1412.73	1412.72	707.374	707.368	1412.72	707.367	0.0025	0.007353	23.164	14.568	0.9541	2	0	100	111	0	5N(0.9840)		TRUE	sp|Q6AYP5|CADM1_RAT	Q6AYP5	CADM1_RAT	Cadm1	49	43	34	Cell adhesion molecule 1
ECAR170921R19211S12.30513.30513.3	E:\RawData\InVivoManuscript\ForManuscript-RatMouseBrain\Rat-Eclipse\Rat-OXY-trypsin\MSFragger\Try1\Rat_OXY_trypsin\interact-ECAR170921R19211S12.pep.xml	DTAVEGEEIEVNCTAMASKPATTIR	DTAVEGEEIEVN[115]CTAMASKPATTIR	K	W	25	3	1957.51	2693.25	2693.25	898.759	898.759	2693.25	898.758	0.0017	0.00153	24.114	12.269	0.9516	2	0	157	181	0	12N(0.9840), 13C(57.0214)		TRUE	sp|Q6AYP5|CADM1_RAT	Q6AYP5	CADM1_RAT	Cadm1	49	43	34	Cell adhesion molecule 1
ECAR170921R19211S10.26054.26054.3	E:\RawData\InVivoManuscript\ForManuscript-RatMouseBrain\Rat-Eclipse\Rat-OXY-trypsin\MSFragger\Try1\Rat_OXY_trypsin\interact-ECAR170921R19211S10.pep.xml	DTAVEGEEIEVNCTAMASKPATTIR	DTAVEGEEIEVN[115]CTAM[147]ASKPATTIR	K	W	25	3	1705.55	2709.25	2709.25	904.089	904.09	2709.25	904.09	0.0007	0.01535	24.741	12.814	0.9424	2	0	157	181	0	12N(0.9840), 13C(57.0214), 16M(15.9949)		TRUE	sp|Q6AYP5|CADM1_RAT	Q6AYP5	CADM1_RAT	Cadm1	49	43	34	Cell adhesion molecule 1
ECAR170921R19211S10.42461.42461.4	E:\RawData\InVivoManuscript\ForManuscript-RatMouseBrain\Rat-Eclipse\Rat-OXY-trypsin\MSFragger\Try1\Rat_OXY_trypsin\interact-ECAR170921R19211S10.pep.xml	VDDEMPQHAVLSGPNLFINNLNKTDNGTYR	VDDEM[147]PQHAVLSGPNLFINNLN[115]KTDN[115]GTYR	R	C	30	4	2568.46	3389.58	3389.59	848.403	848.404	3389.58	848.403	0.0036	0.06498	19.95	18.046	0.9358	2	1	286	315	0	22N(0.9840), 26N(0.9840), 5M(15.9949)		TRUE	sp|Q6AYP5|CADM1_RAT	Q6AYP5	CADM1_RAT	Cadm1	49	43	34	Cell adhesion molecule 1
ECAR170921R19211S14.41988.41988.4	E:\RawData\InVivoManuscript\ForManuscript-RatMouseBrain\Rat-Eclipse\Rat-OXY-trypsin\MSFragger\Try1\Rat_OXY_trypsin\interact-ECAR170921R19211S14.pep.xml	VDDEMPQHAVLSGPNLFINNLNKTDNGTYR	VDDEM[147]PQHAVLSGPNLFINNLN[115]KTDN[115]GTYR	R	C	30	4	2573	3389.59	3389.59	848.404	848.404	3389.58	848.403	0.0041	0.108	24.894	23.868	0.927	2	1	286	315	0	22N(0.9840), 26N(0.9840), 5M(15.9949)		TRUE	sp|Q6AYP5|CADM1_RAT	Q6AYP5	CADM1_RAT	Cadm1	49	43	34	Cell adhesion molecule 1
ECAR170921R19211S18.10640.10640.2	E:\RawData\InVivoManuscript\ForManuscript-RatMouseBrain\Rat-Eclipse\Rat-OXY-chymotrypsin\MSFragger\Try1\Rat_OXY_chymotrypsin\interact-ECAR170921R19211S18.pep.xml	INNLNKTDNGTY	INNLN[115]KTDN[115]GTY	F	R	12	2	914.896	1367.62	1367.62	684.818	684.817	1367.62	684.817	0.0001	0.0008559	30.75	22.251	0.9164	2	1	303	314	0	5N(0.9840), 9N(0.9840)		TRUE	sp|Q6AYP5|CADM1_RAT	Q6AYP5	CADM1_RAT	Cadm1	49	43	34	Cell adhesion molecule 1
EN61090421R18077S02.48675.48675.3	E:\RawData\InVivoManuscript\ForManuscript-RatMouseBrain\Rat-Eclipse\Rat-OXY-trypsin\MSFragger\Try1\Rat_OXY_trypsin\interact-EN61090421R18077S02.pep.xml	DVTVIEGEVATISCQVNK	DVTVIEGEVATISCQVN[115]K	K	S	18	3	2930.55	1961.98	1961.96	655	654.994	1961.96	654.994	-0.0028	0.003761	21.698	9.921	0.7829	2	0	54	71	0	14C(57.0214), 17N(0.9840)		TRUE	sp|Q6AYP5|CADM1_RAT	Q6AYP5	CADM1_RAT	Cadm1	49	43	34	Cell adhesion molecule 1
EN61090421R18077S02.45709.45709.3	E:\RawData\InVivoManuscript\ForManuscript-RatMouseBrain\Rat-Eclipse\Rat-OXY-trypsin\MSFragger\Try1\Rat_OXY_trypsin\interact-EN61090421R18077S02.pep.xml	VDDEMPQHAVLSGPNLFINNLNKTDNGTYR	VDDEM[147]PQHAVLSGPNLFINNLN[115]KTDN[115]GTYR	R	C	30	3	2765.67	3390.62	3390.63	1131.21	1131.22	3389.58	1130.87	1.0427	0.0001684	34.375	28.855	0.7733	2	1	286	315	0	22N(0.9840), 26N(0.9840), 5M(15.9949)		TRUE	sp|Q6AYP5|CADM1_RAT	Q6AYP5	CADM1_RAT	Cadm1	49	43	34	Cell adhesion molecule 1
EN61090421R18077S02.46571.46571.2	E:\RawData\InVivoManuscript\ForManuscript-RatMouseBrain\Rat-Eclipse\Rat-OXY-trypsin\MSFragger\Try1\Rat_OXY_trypsin\interact-EN61090421R18077S02.pep.xml	ELNILFLNKTDNGTYR	ELNILFLN[115]KTDN[115]GTYR	R	C	16	2	2813.45	1911.97	1911.97	956.995	956.994	1911.96	956.986	0.0151	2.314e-05	22.185	12.254	1	2	1	280	295	0	12N(0.9840), 8N(0.9840)		TRUE	sp|Q1WIM2|CADM2_RAT	Q1WIM2	CADM2_RAT	Cadm2	50	2	35	Cell adhesion molecule 2
ECAR170921R19211S14.43043.43043.3	E:\RawData\InVivoManuscript\ForManuscript-RatMouseBrain\Rat-Eclipse\Rat-OXY-trypsin\MSFragger\Try1\Rat_OXY_trypsin\interact-ECAR170921R19211S14.pep.xml	ELNILFLNKTDNGTYR	ELNILFLN[115]KTDN[115]GTYR	R	C	16	3	2629.31	1911.96	1911.96	638.327	638.326	1911.96	638.327	-0.0013	0.000124	32.072	23.853	0.9784	2	1	280	295	0	12N(0.9840), 8N(0.9840)		TRUE	sp|Q1WIM2|CADM2_RAT	Q1WIM2	CADM2_RAT	Cadm2	50	2	35	Cell adhesion molecule 2
ECAR170921R19211S10.54182.54182.2	E:\RawData\InVivoManuscript\ForManuscript-RatMouseBrain\Rat-Eclipse\Rat-OXY-trypsin\MSFragger\Try1\Rat_OXY_trypsin\interact-ECAR170921R19211S10.pep.xml	MTQESALIFPFLNK	M[147]TQESALIFPFLN[115]K	K	S	14	2	3196.49	1654.83	1654.83	828.42	828.421	1654.83	828.421	0.0002	5.951e-06	38.012	17.425	1	2	0	276	289	0	13N(0.9840), 1M(15.9949)		TRUE	sp|Q1WIM3|CADM3_RAT	Q1WIM3	CADM3_RAT	Cadm3	51	7	36	Cell adhesion molecule 3
ECAR170921R19211S10.54292.54292.2	E:\RawData\InVivoManuscript\ForManuscript-RatMouseBrain\Rat-Eclipse\Rat-OXY-trypsin\MSFragger\Try1\Rat_OXY_trypsin\interact-ECAR170921R19211S10.pep.xml	MTQESALIFPFLNK	M[147]TQESALIFPFLN[115]K	K	S	14	2	3202.44	1655.83	1655.83	828.923	828.924	1654.83	828.421	1.0056	2.99e-05	33.609	14.327	1	2	0	276	289	0	13N(0.9840), 1M(15.9949)		TRUE	sp|Q1WIM3|CADM3_RAT	Q1WIM3	CADM3_RAT	Cadm3	51	7	36	Cell adhesion molecule 3
ECAR170921R19211S10.56140.56140.2	E:\RawData\InVivoManuscript\ForManuscript-RatMouseBrain\Rat-Eclipse\Rat-OXY-trypsin\MSFragger\Try1\Rat_OXY_trypsin\interact-ECAR170921R19211S10.pep.xml	MTQESALIFPFLNK	MTQESALIFPFLN[115]K	K	S	14	2	3302.71	1638.83	1638.84	820.424	820.425	1638.83	820.424	0.0028	1.362e-05	33.637	12.692	1	2	0	276	289	0	13N(0.9840)		TRUE	sp|Q1WIM3|CADM3_RAT	Q1WIM3	CADM3_RAT	Cadm3	51	7	36	Cell adhesion molecule 3
ECAR170921R19211S12.55515.55515.2	E:\RawData\InVivoManuscript\ForManuscript-RatMouseBrain\Rat-Eclipse\Rat-OXY-trypsin\MSFragger\Try1\Rat_OXY_trypsin\interact-ECAR170921R19211S12.pep.xml	MTQESALIFPFLNK	MTQESALIFPFLN[115]K	K	S	14	2	3311.01	1638.83	1638.83	820.424	820.424	1638.83	820.424	0	3.141e-06	40.533	17.569	1	2	0	276	289	0	13N(0.9840)		TRUE	sp|Q1WIM3|CADM3_RAT	Q1WIM3	CADM3_RAT	Cadm3	51	7	36	Cell adhesion molecule 3
ECAR170921R19211S14.53311.53311.2	E:\RawData\InVivoManuscript\ForManuscript-RatMouseBrain\Rat-Eclipse\Rat-OXY-trypsin\MSFragger\Try1\Rat_OXY_trypsin\interact-ECAR170921R19211S14.pep.xml	MTQESALIFPFLNK	M[147]TQESALIFPFLN[115]K	K	S	14	2	3191.75	1654.83	1654.83	828.421	828.421	1654.83	828.421	-0.0007	2.874e-07	40.585	17.724	1	2	0	276	289	0	13N(0.9840), 1M(15.9949)		TRUE	sp|Q1WIM3|CADM3_RAT	Q1WIM3	CADM3_RAT	Cadm3	51	7	36	Cell adhesion molecule 3
ECAR170921R19211S14.55188.55188.2	E:\RawData\InVivoManuscript\ForManuscript-RatMouseBrain\Rat-Eclipse\Rat-OXY-trypsin\MSFragger\Try1\Rat_OXY_trypsin\interact-ECAR170921R19211S14.pep.xml	MTQESALIFPFLNK	MTQESALIFPFLN[115]K	K	S	14	2	3295.92	1638.83	1638.83	820.424	820.423	1638.83	820.424	-0.0011	3.198e-05	35.886	13.225	0.9994	2	0	276	289	0	13N(0.9840)		TRUE	sp|Q1WIM3|CADM3_RAT	Q1WIM3	CADM3_RAT	Cadm3	51	7	36	Cell adhesion molecule 3
ECAR170921R19211S16.45078.45078.2	E:\RawData\InVivoManuscript\ForManuscript-RatMouseBrain\Rat-Eclipse\Rat-OXY-chymotrypsin\MSFragger\Try1\Rat_OXY_chymotrypsin\interact-ECAR170921R19211S16.pep.xml	IFPFLNKSDSGTY	IFPFLN[115]KSDSGTY	L	G	13	2	2715.77	1488.72	1488.72	745.365	745.367	1488.71	745.364	0.0051	0.001734	22.455	11.841	0.8641	2	1	283	295	0	6N(0.9840)		TRUE	sp|Q1WIM3|CADM3_RAT	Q1WIM3	CADM3_RAT	Cadm3	51	7	36	Cell adhesion molecule 3
ECAR170921R19211S12.48527.48527.3	E:\RawData\InVivoManuscript\ForManuscript-RatMouseBrain\Rat-Eclipse\Rat-OXY-trypsin\MSFragger\Try1\Rat_OXY_trypsin\interact-ECAR170921R19211S12.pep.xml	AEALGETLTLPGLVSADNGTYTCEAANK	AEALGETLTLPGLVSADN[115]GTYTCEAANK	R	H	28	3	2925.6	2867.36	2867.36	956.792	956.794	2866.35	956.459	1.007	1.158e-05	41.463	38.814	1	2	0	269	296	0	18N(0.9840), 23C(57.0214)		TRUE	sp|Q1WIM1|CADM4_RAT	Q1WIM1	CADM4_RAT	Cadm4	52	4	37	Cell adhesion molecule 4
ECAR170921R19211S14.48143.48143.3	E:\RawData\InVivoManuscript\ForManuscript-RatMouseBrain\Rat-Eclipse\Rat-OXY-trypsin\MSFragger\Try1\Rat_OXY_trypsin\interact-ECAR170921R19211S14.pep.xml	AEALGETLTLPGLVSADNGTYTCEAANK	AEALGETLTLPGLVSADNGTYTCEAAN[115]K	R	H	28	3	2906.84	2867.36	2867.36	956.794	956.794	2866.35	956.459	1.0056	0.0007944	29.978	29.556	0.9599	2	0	269	296	0	23C(57.0214), 27N(0.9840)		TRUE	sp|Q1WIM1|CADM4_RAT	Q1WIM1	CADM4_RAT	Cadm4	52	4	37	Cell adhesion molecule 4
ECAR170921R19211S14.48166.48166.3	E:\RawData\InVivoManuscript\ForManuscript-RatMouseBrain\Rat-Eclipse\Rat-OXY-trypsin\MSFragger\Try1\Rat_OXY_trypsin\interact-ECAR170921R19211S14.pep.xml	AEALGETLTLPGLVSADNGTYTCEAANK	AEALGETLTLPGLVSADN[115]GTYTCEAANK	R	H	28	3	2908.11	2866.36	2866.36	956.461	956.459	2866.35	956.459	0.0024	0.006468	29.412	19.081	0.9333	2	0	269	296	0	18N(0.9840), 23C(57.0214)		TRUE	sp|Q1WIM1|CADM4_RAT	Q1WIM1	CADM4_RAT	Cadm4	52	4	37	Cell adhesion molecule 4
ECAR170921R19211S12.48355.48355.3	E:\RawData\InVivoManuscript\ForManuscript-RatMouseBrain\Rat-Eclipse\Rat-OXY-trypsin\MSFragger\Try1\Rat_OXY_trypsin\interact-ECAR170921R19211S12.pep.xml	AEALGETLTLPGLVSADNGTYTCEAANK	AEALGETLTLPGLVSADN[115]GTYTCEAANK	R	H	28	3	2916.23	2866.37	2866.36	956.463	956.461	2866.35	956.459	0.0063	0.0087	28.684	20.102	0.9109	2	0	269	296	0	18N(0.9840), 23C(57.0214)		TRUE	sp|Q1WIM1|CADM4_RAT	Q1WIM1	CADM4_RAT	Cadm4	52	4	37	Cell adhesion molecule 4
ECAR170921R19211S06.31778.31778.2	E:\RawData\InVivoManuscript\ForManuscript-RatMouseBrain\Rat-Eclipse\Rat-OXY-trypsin\MSFragger\Try1\Rat_OXY_trypsin\interact-ECAR170921R19211S06.pep.xml	IMQDPIQQGEGLYCNR	IMQDPIQQGEGLYCN[115]R	K	T	16	2	2023.04	1921.87	1921.87	961.941	961.942	1921.87	961.94	0.0033	0.0001036	32.649	15.506	1	2	0	52	67	0	14C(57.0214), 15N(0.9840)		TRUE	sp|Q63118|CALRL_RAT	Q63118	CALRL_RAT	Calcrl	53	10	38	Calcitonin gene-related peptide type 1 receptor
ECAR170921R19211S10.26594.26594.2	E:\RawData\InVivoManuscript\ForManuscript-RatMouseBrain\Rat-Eclipse\Rat-OXY-trypsin\MSFragger\Try1\Rat_OXY_trypsin\interact-ECAR170921R19211S10.pep.xml	IMQDPIQQGEGLYCNR	IM[147]QDPIQQGEGLYCN[115]R	K	T	16	2	1733.81	1937.86	1937.86	969.937	969.938	1937.86	969.938	0.0003	3.553e-05	34.816	13.792	1	2	0	52	67	0	14C(57.0214), 15N(0.9840), 2M(15.9949)		TRUE	sp|Q63118|CALRL_RAT	Q63118	CALRL_RAT	Calcrl	53	10	38	Calcitonin gene-related peptide type 1 receptor
ECAR170921R19211S10.26624.26624.2	E:\RawData\InVivoManuscript\ForManuscript-RatMouseBrain\Rat-Eclipse\Rat-OXY-trypsin\MSFragger\Try1\Rat_OXY_trypsin\interact-ECAR170921R19211S10.pep.xml	IMQDPIQQGEGLYCNR	IM[147]QDPIQQGEGLYCN[115]R	K	T	16	2	1735.44	1938.86	1938.86	970.439	970.439	1937.86	969.938	1.0024	3.804e-06	37.095	15.94	1	2	0	52	67	0	14C(57.0214), 15N(0.9840), 2M(15.9949)		TRUE	sp|Q63118|CALRL_RAT	Q63118	CALRL_RAT	Calcrl	53	10	38	Calcitonin gene-related peptide type 1 receptor
ECAR170921R19211S12.26474.26474.2	E:\RawData\InVivoManuscript\ForManuscript-RatMouseBrain\Rat-Eclipse\Rat-OXY-trypsin\MSFragger\Try1\Rat_OXY_trypsin\interact-ECAR170921R19211S12.pep.xml	IMQDPIQQGEGLYCNR	IM[147]QDPIQQGEGLYCN[115]R	K	T	16	2	1743.54	1937.86	1937.86	969.938	969.939	1937.86	969.938	0.002	7.234e-06	34.458	13.547	1	2	0	52	67	0	14C(57.0214), 15N(0.9840), 2M(15.9949)		TRUE	sp|Q63118|CALRL_RAT	Q63118	CALRL_RAT	Calcrl	53	10	38	Calcitonin gene-related peptide type 1 receptor
ECAR170921R19211S12.31493.31493.2	E:\RawData\InVivoManuscript\ForManuscript-RatMouseBrain\Rat-Eclipse\Rat-OXY-trypsin\MSFragger\Try1\Rat_OXY_trypsin\interact-ECAR170921R19211S12.pep.xml	IMQDPIQQGEGLYCNR	IMQDPIQQGEGLYCN[115]R	K	T	16	2	2009.1	1921.86	1921.87	961.939	961.941	1921.87	961.94	0.0004	6.748e-06	36.606	15.615	1	2	0	52	67	0	14C(57.0214), 15N(0.9840)		TRUE	sp|Q63118|CALRL_RAT	Q63118	CALRL_RAT	Calcrl	53	10	38	Calcitonin gene-related peptide type 1 receptor
ECAR170921R19211S14.31366.31366.2	E:\RawData\InVivoManuscript\ForManuscript-RatMouseBrain\Rat-Eclipse\Rat-OXY-trypsin\MSFragger\Try1\Rat_OXY_trypsin\interact-ECAR170921R19211S14.pep.xml	IMQDPIQQGEGLYCNR	IMQDPIQQGEGLYCN[115]R	K	T	16	2	2004.63	1921.87	1921.87	961.94	961.943	1921.87	961.94	0.0058	1.528e-09	46.791	20.621	1	2	0	52	67	0	14C(57.0214), 15N(0.9840)		TRUE	sp|Q63118|CALRL_RAT	Q63118	CALRL_RAT	Calcrl	53	10	38	Calcitonin gene-related peptide type 1 receptor
EN61090421R18077S02.28050.28050.2	E:\RawData\InVivoManuscript\ForManuscript-RatMouseBrain\Rat-Eclipse\Rat-OXY-trypsin\MSFragger\Try1\Rat_OXY_trypsin\interact-EN61090421R18077S02.pep.xml	IMQDPIQQGEGLYCNR	IM[147]QDPIQQGEGLYCN[115]R	K	T	16	2	1806.97	1937.88	1937.88	969.948	969.947	1937.86	969.938	0.0173	7.161e-06	41.611	18.109	1	2	0	52	67	0	14C(57.0214), 15N(0.9840), 2M(15.9949)		TRUE	sp|Q63118|CALRL_RAT	Q63118	CALRL_RAT	Calcrl	53	10	38	Calcitonin gene-related peptide type 1 receptor
EN61090421R18077S02.33360.33360.2	E:\RawData\InVivoManuscript\ForManuscript-RatMouseBrain\Rat-Eclipse\Rat-OXY-trypsin\MSFragger\Try1\Rat_OXY_trypsin\interact-EN61090421R18077S02.pep.xml	IMQDPIQQGEGLYCNR	IMQDPIQQGEGLYCN[115]R	K	T	16	2	2090.48	1921.89	1921.88	961.95	961.948	1921.87	961.94	0.0153	2.589e-10	48.996	21.972	1	2	0	52	67	0	14C(57.0214), 15N(0.9840)		TRUE	sp|Q63118|CALRL_RAT	Q63118	CALRL_RAT	Calcrl	53	10	38	Calcitonin gene-related peptide type 1 receptor
ECAR170921R19211S14.26333.26333.2	E:\RawData\InVivoManuscript\ForManuscript-RatMouseBrain\Rat-Eclipse\Rat-OXY-trypsin\MSFragger\Try1\Rat_OXY_trypsin\interact-ECAR170921R19211S14.pep.xml	IMQDPIQQGEGLYCNR	IM[147]QDPIQQGEGLYCN[115]R	K	T	16	2	1737.23	1937.86	1937.87	969.938	969.94	1937.86	969.938	0.0041	5.474e-05	34.967	16.003	0.9989	2	0	52	67	0	14C(57.0214), 15N(0.9840), 2M(15.9949)		TRUE	sp|Q63118|CALRL_RAT	Q63118	CALRL_RAT	Calcrl	53	10	38	Calcitonin gene-related peptide type 1 receptor
ECAR170921R19211S06.26592.26592.2	E:\RawData\InVivoManuscript\ForManuscript-RatMouseBrain\Rat-Eclipse\Rat-OXY-trypsin\MSFragger\Try1\Rat_OXY_trypsin\interact-ECAR170921R19211S06.pep.xml	IMQDPIQQGEGLYCNR	IM[147]QDPIQQGEGLYCN[115]R	K	T	16	2	1746.75	1937.87	1937.86	969.943	969.937	1937.86	969.938	-0.0022	0.001877	24.239	12.471	0.9731	2	0	52	67	0	14C(57.0214), 15N(0.9840), 2M(15.9949)		TRUE	sp|Q63118|CALRL_RAT	Q63118	CALRL_RAT	Calcrl	53	10	38	Calcitonin gene-related peptide type 1 receptor
ECAR170921R19211S10.19097.19097.2	E:\RawData\InVivoManuscript\ForManuscript-RatMouseBrain\Rat-Eclipse\Rat-OXY-trypsin\MSFragger\Try1\Rat_OXY_trypsin\interact-ECAR170921R19211S10.pep.xml	LLNLTNDGHSVR	LLN[115]LTNDGHSVR	K	L	12	2	1343.65	1338.69	1338.69	670.351	670.351	1338.69	670.352	-0.0014	8.548e-05	32.102	29.798	1	2	0	86	97	0	3N(0.9840)		TRUE	tr|F7FAJ9|F7FAJ9_RAT	F7FAJ9	F7FAJ9_RAT	Car12	54	6	39	Carbonic anhydrase
ECAR170921R19211S10.58366.58366.3	E:\RawData\InVivoManuscript\ForManuscript-RatMouseBrain\Rat-Eclipse\Rat-OXY-trypsin\MSFragger\Try1\Rat_OXY_trypsin\interact-ECAR170921R19211S10.pep.xml	KYPSCGGLLQSPIDLHSDILQYDASLAPLQFQGYNVSVEK	KYPSCGGLLQSPIDLHSDILQYDASLAPLQFQGYN[115]VSVEK	K	L	40	3	3424.16	4453.21	4453.26	1485.41	1485.43	4451.2	1484.74	2.0629	1.284e-06	41.784	14.23	1	2	0	46	85	0	35N(0.9840), 5C(57.0214)		TRUE	tr|F7FAJ9|F7FAJ9_RAT	F7FAJ9	F7FAJ9_RAT	Car12	54	6	39	Carbonic anhydrase
ECAR170921R19211S12.18665.18665.2	E:\RawData\InVivoManuscript\ForManuscript-RatMouseBrain\Rat-Eclipse\Rat-OXY-trypsin\MSFragger\Try1\Rat_OXY_trypsin\interact-ECAR170921R19211S12.pep.xml	LLNLTNDGHSVR	LLN[115]LTNDGHSVR	K	L	12	2	1332.96	1338.69	1338.69	670.352	670.352	1338.69	670.352	-0.0004	4.798e-06	32.049	29.637	1	2	0	86	97	0	3N(0.9840)		TRUE	tr|F7FAJ9|F7FAJ9_RAT	F7FAJ9	F7FAJ9_RAT	Car12	54	6	39	Carbonic anhydrase
EN61090421R18077S02.21373.21373.2	E:\RawData\InVivoManuscript\ForManuscript-RatMouseBrain\Rat-Eclipse\Rat-OXY-trypsin\MSFragger\Try1\Rat_OXY_trypsin\interact-EN61090421R18077S02.pep.xml	LLNLTNDGHSVR	LLN[115]LTNDGHSVR	K	L	12	2	1454.85	1338.71	1338.69	670.362	670.354	1338.69	670.352	0.0043	2.17e-05	31.844	27.297	1	2	0	86	97	0	3N(0.9840)		TRUE	tr|F7FAJ9|F7FAJ9_RAT	F7FAJ9	F7FAJ9_RAT	Car12	54	6	39	Carbonic anhydrase
ECAR170921R19211S14.18526.18526.2	E:\RawData\InVivoManuscript\ForManuscript-RatMouseBrain\Rat-Eclipse\Rat-OXY-trypsin\MSFragger\Try1\Rat_OXY_trypsin\interact-ECAR170921R19211S14.pep.xml	LLNLTNDGHSVR	LLN[115]LTNDGHSVR	K	L	12	2	1326.6	1338.69	1338.69	670.352	670.352	1338.69	670.352	-0.0003	5.437e-05	32.073	29.639	0.9989	2	0	86	97	0	3N(0.9840)		TRUE	tr|F7FAJ9|F7FAJ9_RAT	F7FAJ9	F7FAJ9_RAT	Car12	54	6	39	Carbonic anhydrase
ECAR170921R19211S06.19272.19272.2	E:\RawData\InVivoManuscript\ForManuscript-RatMouseBrain\Rat-Eclipse\Rat-OXY-trypsin\MSFragger\Try1\Rat_OXY_trypsin\interact-ECAR170921R19211S06.pep.xml	LLNLTNDGHSVR	LLN[115]LTNDGHSVR	K	L	12	2	1360.15	1338.69	1338.69	670.352	670.351	1338.69	670.352	-0.0017	0.01109	20.32	16.274	0.9104	2	0	86	97	0	3N(0.9840)		TRUE	tr|F7FAJ9|F7FAJ9_RAT	F7FAJ9	F7FAJ9_RAT	Car12	54	6	39	Carbonic anhydrase
ECAR170921R19211S14.58471.58471.3	E:\RawData\InVivoManuscript\ForManuscript-RatMouseBrain\Rat-Eclipse\Rat-OXY-trypsin\MSFragger\Try1\Rat_OXY_trypsin\interact-ECAR170921R19211S14.pep.xml	YNGSLTTPPCYQSVLWTVFNR	YN[115]GSLTTPPCYQSVLWTVFNR	R	R	21	3	3480.82	2503.19	2503.18	835.404	835.402	2503.18	835.402	-0.0002	0.0006534	31.06	21.829	0.9812	2	0	238	258	0	10C(57.0214), 2N(0.9840)		TRUE	tr|A0A8I6AHH2|A0A8I6AHH2_RAT	A0A8I6AHH2	A0A8I6AHH2_RAT	Car14	55	1	39	Carbonic anhydrase 14
ECAR170921R19211S14.43773.43773.4	E:\RawData\InVivoManuscript\ForManuscript-RatMouseBrain\Rat-Eclipse\Rat-OXY-trypsin\MSFragger\Try1\Rat_OXY_trypsin\interact-ECAR170921R19211S14.pep.xml	IIKRANEMNVSPASLASLFEEEFK	IIKRAN[115]EM[147]NVSPASLASLFEEEFK	K	Q	24	4	2668.7	2739.39	2739.38	685.855	685.853	2739.38	685.852	0.0026	0.176	17.099	11.645	0.8871	2	1	110	133	0	6N(0.9840), 8M(15.9949)		TRUE	tr|A0A8I5ZXZ9|A0A8I5ZXZ9_RAT	A0A8I5ZXZ9	A0A8I5ZXZ9_RAT	Cars2	56	1	39	Cysteine--tRNA ligase
ECAR170921R19211S12.05466.05466.2	E:\RawData\InVivoManuscript\ForManuscript-RatMouseBrain\Rat-Eclipse\Rat-OXY-trypsin\MSFragger\Try1\Rat_OXY_trypsin\interact-ECAR170921R19211S12.pep.xml	LQQEFHCCGSNNSR	LQQEFHCCGSN[115]NSR	K	D	14	2	645.516	1736.7	1736.7	869.358	869.359	1736.7	869.357	0.0033	6.412e-05	29.272	24.845	1	2	0	149	162	0	11N(0.9840), 7C(57.0214), 8C(57.0214)		TRUE	sp|Q9QZA6|CD151_RAT	Q9QZA6	CD151_RAT	Cd151	57	10	40	CD151 antigen
ECAR170921R19211S14.05420.05420.2	E:\RawData\InVivoManuscript\ForManuscript-RatMouseBrain\Rat-Eclipse\Rat-OXY-trypsin\MSFragger\Try1\Rat_OXY_trypsin\interact-ECAR170921R19211S14.pep.xml	LQQEFHCCGSNNSR	LQQEFHCCGSN[115]NSR	K	D	14	2	643.393	1736.7	1736.71	869.358	869.36	1736.7	869.357	0.0057	2.575e-06	33.857	31.526	1	2	0	149	162	0	11N(0.9840), 7C(57.0214), 8C(57.0214)		TRUE	sp|Q9QZA6|CD151_RAT	Q9QZA6	CD151_RAT	Cd151	57	10	40	CD151 antigen
EN61090421R18077S02.32037.32037.4	E:\RawData\InVivoManuscript\ForManuscript-RatMouseBrain\Rat-Eclipse\Rat-OXY-trypsin\MSFragger\Try1\Rat_OXY_trypsin\interact-EN61090421R18077S02.pep.xml	YHQSGHEGVTNAVDKLQQEFHCCGSNNSR	YHQSGHEGVTNAVDKLQQEFHCCGSN[115]NSR	R	D	29	4	2019.81	3359.48	3359.45	840.877	840.871	3359.44	840.868	0.0114	0.0006841	36.57	33.953	1	2	1	134	162	0	22C(57.0214), 23C(57.0214), 26N(0.9840)		TRUE	sp|Q9QZA6|CD151_RAT	Q9QZA6	CD151_RAT	Cd151	57	10	40	CD151 antigen
EN61090421R18077S02.06118.06118.2	E:\RawData\InVivoManuscript\ForManuscript-RatMouseBrain\Rat-Eclipse\Rat-OXY-trypsin\MSFragger\Try1\Rat_OXY_trypsin\interact-EN61090421R18077S02.pep.xml	LQQEFHCCGSNNSR	LQQEFHCCGSN[115]NSR	K	D	14	2	669.302	1736.71	1736.71	869.363	869.364	1736.7	869.357	0.014	0.0002406	25.975	23.794	0.9994	2	0	149	162	0	11N(0.9840), 7C(57.0214), 8C(57.0214)		TRUE	sp|Q9QZA6|CD151_RAT	Q9QZA6	CD151_RAT	Cd151	57	10	40	CD151 antigen
ECAR170921R19211S14.28245.28245.4	E:\RawData\InVivoManuscript\ForManuscript-RatMouseBrain\Rat-Eclipse\Rat-OXY-trypsin\MSFragger\Try1\Rat_OXY_trypsin\interact-ECAR170921R19211S14.pep.xml	YHQSGHEGVTNAVDKLQQEFHCCGSNNSR	YHQSGHEGVTNAVDKLQQEFHCCGSN[115]NSR	R	D	29	4	1839.03	3359.44	3359.45	840.868	840.869	3359.44	840.868	0.0026	0.007385	26.679	26.582	0.9977	2	1	134	162	0	22C(57.0214), 23C(57.0214), 26N(0.9840)		TRUE	sp|Q9QZA6|CD151_RAT	Q9QZA6	CD151_RAT	Cd151	57	10	40	CD151 antigen
ECAR170921R19211S10.05555.05555.3	E:\RawData\InVivoManuscript\ForManuscript-RatMouseBrain\Rat-Eclipse\Rat-OXY-trypsin\MSFragger\Try1\Rat_OXY_trypsin\interact-ECAR170921R19211S10.pep.xml	LQQEFHCCGSNNSR	LQQEFHCCGSN[115]NSR	K	D	14	3	641.875	1736.7	1736.7	579.908	579.906	1736.7	579.907	-0.0023	0.0002168	26.156	26.138	0.9912	2	0	149	162	0	11N(0.9840), 7C(57.0214), 8C(57.0214)		TRUE	sp|Q9QZA6|CD151_RAT	Q9QZA6	CD151_RAT	Cd151	57	10	40	CD151 antigen
ECAR170921R19211S12.05459.05459.3	E:\RawData\InVivoManuscript\ForManuscript-RatMouseBrain\Rat-Eclipse\Rat-OXY-trypsin\MSFragger\Try1\Rat_OXY_trypsin\interact-ECAR170921R19211S12.pep.xml	LQQEFHCCGSNNSR	LQQEFHCCGSN[115]NSR	K	D	14	3	645.136	1736.7	1736.7	579.908	579.907	1736.7	579.907	0.0009	0.0004909	23.736	23.716	0.9813	2	0	149	162	0	11N(0.9840), 7C(57.0214), 8C(57.0214)		TRUE	sp|Q9QZA6|CD151_RAT	Q9QZA6	CD151_RAT	Cd151	57	10	40	CD151 antigen
ECAR170921R19211S14.05400.05400.3	E:\RawData\InVivoManuscript\ForManuscript-RatMouseBrain\Rat-Eclipse\Rat-OXY-trypsin\MSFragger\Try1\Rat_OXY_trypsin\interact-ECAR170921R19211S14.pep.xml	LQQEFHCCGSNNSR	LQQEFHCCGSN[115]NSR	K	D	14	3	642.364	1736.7	1736.7	579.908	579.907	1736.7	579.907	-0.0009	0.001385	21.934	19.961	0.965	2	0	149	162	0	11N(0.9840), 7C(57.0214), 8C(57.0214)		TRUE	sp|Q9QZA6|CD151_RAT	Q9QZA6	CD151_RAT	Cd151	57	10	40	CD151 antigen
ECAR170921R19211S14.05384.05384.2	E:\RawData\InVivoManuscript\ForManuscript-RatMouseBrain\Rat-Eclipse\Rat-OXY-trypsin\MSFragger\Try1\Rat_OXY_trypsin\interact-ECAR170921R19211S14.pep.xml	LQQEFHCCGSNNSR	LQQEFHCCGSN[115]NSR	K	D	14	2	641.54	1736.72	1736.71	869.368	869.361	1736.7	869.357	0.0075	0.002173	23.152	21.292	0.9095	2	0	149	162	0	11N(0.9840), 7C(57.0214), 8C(57.0214)		TRUE	sp|Q9QZA6|CD151_RAT	Q9QZA6	CD151_RAT	Cd151	57	10	40	CD151 antigen
ECAR170921R19211S06.05721.05721.3	E:\RawData\InVivoManuscript\ForManuscript-RatMouseBrain\Rat-Eclipse\Rat-OXY-trypsin\MSFragger\Try1\Rat_OXY_trypsin\interact-ECAR170921R19211S06.pep.xml	LQQEFHCCGSNNSR	LQQEFHCCGSN[115]NSR	K	D	14	3	652.941	1736.7	1736.7	579.908	579.906	1736.7	579.907	-0.0034	0.0007349	24.035	21.926	0.8686	2	0	149	162	0	11N(0.9840), 7C(57.0214), 8C(57.0214)		TRUE	sp|Q9QZA6|CD151_RAT	Q9QZA6	CD151_RAT	Cd151	57	10	40	CD151 antigen
EN61090421R18077S02.15077.15077.2	E:\RawData\InVivoManuscript\ForManuscript-RatMouseBrain\Rat-Eclipse\Rat-OXY-trypsin\MSFragger\Try1\Rat_OXY_trypsin\interact-EN61090421R18077S02.pep.xml	TYCSSELVSNCTQK	TYCSSELVSN[115]CTQK	K	T	14	2	1126.73	1676.72	1676.71	839.366	839.363	1676.7	839.358	0.0086	1.594e-05	32.69	11.767	1	2	0	88	101	0	10N(0.9840), 11C(57.0214), 3C(57.0214)		TRUE	sp|Q9QX82|MUC24_RAT	Q9QX82	MUC24_RAT	Cd164	58	6	41	Sialomucin core protein 24
ECAR170921R19211S16.55856.55856.2	E:\RawData\InVivoManuscript\ForManuscript-RatMouseBrain\Rat-Eclipse\Rat-OXY-chymotrypsin\MSFragger\Try1\Rat_OXY_chymotrypsin\interact-ECAR170921R19211S16.pep.xml	NSCVSCVNATLTNNITCVW	NSCVSCVN[115]ATLTNN[115]ITCVW	F	L	19	2	3298.22	2213.94	2213.94	1107.98	1107.98	2213.94	1107.98	0.0041	9.797e-08	40.102	40.076	1	2	1	61	79	0	14N(0.9840), 17C(57.0214), 3C(57.0214), 6C(57.0214), 8N(0.9840)		TRUE	sp|Q9QX82|MUC24_RAT	Q9QX82	MUC24_RAT	Cd164	58	6	41	Sialomucin core protein 24
ECAR170921R19211S16.55944.55944.2	E:\RawData\InVivoManuscript\ForManuscript-RatMouseBrain\Rat-Eclipse\Rat-OXY-chymotrypsin\MSFragger\Try1\Rat_OXY_chymotrypsin\interact-ECAR170921R19211S16.pep.xml	NSCVSCVNATLTNNITCVW	NSCVSCVN[115]ATLTNN[115]ITCVW	F	L	19	2	3302.95	2214.94	2214.95	1108.48	1108.48	2213.94	1107.98	1.0065	1.098e-08	42.514	42.497	1	2	1	61	79	0	14N(0.9840), 17C(57.0214), 3C(57.0214), 6C(57.0214), 8N(0.9840)		TRUE	sp|Q9QX82|MUC24_RAT	Q9QX82	MUC24_RAT	Cd164	58	6	41	Sialomucin core protein 24
ECAR170921R19211S18.55850.55850.2	E:\RawData\InVivoManuscript\ForManuscript-RatMouseBrain\Rat-Eclipse\Rat-OXY-chymotrypsin\MSFragger\Try1\Rat_OXY_chymotrypsin\interact-ECAR170921R19211S18.pep.xml	NSCVSCVNATLTNNITCVW	NSCVSCVN[115]ATLTNN[115]ITCVW	F	L	19	2	3301.59	2213.95	2213.95	1107.98	1107.98	2213.94	1107.98	0.0105	4.036e-05	40.325	40.32	0.9999	2	1	61	79	0	14N(0.9840), 17C(57.0214), 3C(57.0214), 6C(57.0214), 8N(0.9840)		TRUE	sp|Q9QX82|MUC24_RAT	Q9QX82	MUC24_RAT	Cd164	58	6	41	Sialomucin core protein 24
ECAR170921R19211S16.04588.04588.2	E:\RawData\InVivoManuscript\ForManuscript-RatMouseBrain\Rat-Eclipse\Rat-OXY-chymotrypsin\MSFragger\Try1\Rat_OXY_chymotrypsin\interact-ECAR170921R19211S16.pep.xml	LDCHEANKTY	LDCHEAN[115]KTY	W	C	10	2	602.729	1250.53	1250.53	626.27	626.27	1250.52	626.269	0.0014	0.001517	22.046	0	0.947	2	0	80	89	0	3C(57.0214), 7N(0.9840)		TRUE	sp|Q9QX82|MUC24_RAT	Q9QX82	MUC24_RAT	Cd164	58	6	41	Sialomucin core protein 24
ECAR170921R19211S18.04569.04569.2	E:\RawData\InVivoManuscript\ForManuscript-RatMouseBrain\Rat-Eclipse\Rat-OXY-chymotrypsin\MSFragger\Try1\Rat_OXY_chymotrypsin\interact-ECAR170921R19211S18.pep.xml	LDCHEANKTY	LDCHEAN[115]KTY	W	C	10	2	600.731	1250.53	1250.53	626.271	626.27	1250.52	626.269	0.002	0.04545	19.87	0	0.8137	2	0	80	89	0	3C(57.0214), 7N(0.9840)		TRUE	sp|Q9QX82|MUC24_RAT	Q9QX82	MUC24_RAT	Cd164	58	6	41	Sialomucin core protein 24
ECAR170921R19211S06.45449.45449.2	E:\RawData\InVivoManuscript\ForManuscript-RatMouseBrain\Rat-Eclipse\Rat-OXY-trypsin\MSFragger\Try1\Rat_OXY_trypsin\interact-ECAR170921R19211S06.pep.xml	ETVQILLNDTCPQFVR	ETVQILLN[115]DTCPQFVR	R	G	16	2	2761.29	1933.97	1933.97	967.993	967.991	1932.96	967.488	1.0068	3.343e-08	41.127	19.096	1	2	0	175	190	0	11C(57.0214), 8N(0.9840)		TRUE	sp|Q63493|CD1D_RAT	Q63493	CD1D_RAT	Cd1d	59	7	42	Antigen-presenting glycoprotein CD1d
ECAR170921R19211S06.45502.45502.2	E:\RawData\InVivoManuscript\ForManuscript-RatMouseBrain\Rat-Eclipse\Rat-OXY-trypsin\MSFragger\Try1\Rat_OXY_trypsin\interact-ECAR170921R19211S06.pep.xml	ETVQILLNDTCPQFVR	ETVQILLN[115]DTCPQFVR	R	G	16	2	2764.19	1932.97	1932.96	967.491	967.49	1932.96	967.488	0.0031	1.514e-07	41.496	17.722	1	2	0	175	190	0	11C(57.0214), 8N(0.9840)		TRUE	sp|Q63493|CD1D_RAT	Q63493	CD1D_RAT	Cd1d	59	7	42	Antigen-presenting glycoprotein CD1d
ECAR170921R19211S10.45615.45615.2	E:\RawData\InVivoManuscript\ForManuscript-RatMouseBrain\Rat-Eclipse\Rat-OXY-trypsin\MSFragger\Try1\Rat_OXY_trypsin\interact-ECAR170921R19211S10.pep.xml	ETVQILLNDTCPQFVR	ETVQILLN[115]DTCPQFVR	R	G	16	2	2736.01	1932.96	1932.97	967.487	967.491	1932.96	967.488	0.0054	4.933e-07	37.827	18.017	1	2	0	175	190	0	11C(57.0214), 8N(0.9840)		TRUE	sp|Q63493|CD1D_RAT	Q63493	CD1D_RAT	Cd1d	59	7	42	Antigen-presenting glycoprotein CD1d
ECAR170921R19211S14.45083.45083.2	E:\RawData\InVivoManuscript\ForManuscript-RatMouseBrain\Rat-Eclipse\Rat-OXY-trypsin\MSFragger\Try1\Rat_OXY_trypsin\interact-ECAR170921R19211S14.pep.xml	ETVQILLNDTCPQFVR	ETVQILLN[115]DTCPQFVR	R	G	16	2	2738.93	1932.97	1932.97	967.491	967.491	1932.96	967.488	0.0056	7.247e-08	41.011	20.862	1	2	0	175	190	0	11C(57.0214), 8N(0.9840)		TRUE	sp|Q63493|CD1D_RAT	Q63493	CD1D_RAT	Cd1d	59	7	42	Antigen-presenting glycoprotein CD1d
EN61090421R18077S02.47493.47493.2	E:\RawData\InVivoManuscript\ForManuscript-RatMouseBrain\Rat-Eclipse\Rat-OXY-trypsin\MSFragger\Try1\Rat_OXY_trypsin\interact-EN61090421R18077S02.pep.xml	ETVQILLNDTCPQFVR	ETVQILLN[115]DTCPQFVR	R	G	16	2	2864.92	1932.98	1932.98	967.497	967.499	1932.96	967.488	0.0223	1.314e-05	38.684	18.416	1	2	0	175	190	0	11C(57.0214), 8N(0.9840)		TRUE	sp|Q63493|CD1D_RAT	Q63493	CD1D_RAT	Cd1d	59	7	42	Antigen-presenting glycoprotein CD1d
ECAR170921R19211S12.45312.45312.2	E:\RawData\InVivoManuscript\ForManuscript-RatMouseBrain\Rat-Eclipse\Rat-OXY-trypsin\MSFragger\Try1\Rat_OXY_trypsin\interact-ECAR170921R19211S12.pep.xml	ETVQILLNDTCPQFVR	ETVQILLN[115]DTCPQFVR	R	G	16	2	2749.35	1932.96	1932.97	967.488	967.491	1932.96	967.488	0.0068	0.0004584	22.861	12.541	0.9948	2	0	175	190	0	11C(57.0214), 8N(0.9840)		TRUE	sp|Q63493|CD1D_RAT	Q63493	CD1D_RAT	Cd1d	59	7	42	Antigen-presenting glycoprotein CD1d
ECAR170921R19211S12.35317.35317.3	E:\RawData\InVivoManuscript\ForManuscript-RatMouseBrain\Rat-Eclipse\Rat-OXY-trypsin\MSFragger\Try1\Rat_OXY_trypsin\interact-ECAR170921R19211S12.pep.xml	WSNDSDTISFTKPWSQGK	WSN[115]DSDTISFTKPWSQGK	R	F	18	3	2211.91	2083.95	2083.95	695.659	695.658	2083.95	695.657	0.0024	0.03457	22.161	15.313	0.7917	2	0	57	74	0	3N(0.9840)		TRUE	sp|Q63493|CD1D_RAT	Q63493	CD1D_RAT	Cd1d	59	7	42	Antigen-presenting glycoprotein CD1d
ECAR170921R19211S06.23299.23299.4	E:\RawData\InVivoManuscript\ForManuscript-RatMouseBrain\Rat-Eclipse\Rat-OXY-trypsin\MSFragger\Try1\Rat_OXY_trypsin\interact-ECAR170921R19211S06.pep.xml	GTGSGIENSTESHSHSNGTTSVTSILR	GTGSGIEN[115]STESHSHSN[115]GTTSVTSILR	K	V	27	4	1572.59	2717.24	2717.24	680.318	680.317	2717.24	680.317	-0.0002	0.001107	24.011	12.373	1	2	0	174	200	0	17N(0.9840), 8N(0.9840)		TRUE	sp|P04218|OX2G_RAT	P04218	OX2G_RAT	Cd200	60	15	43	OX-2 membrane glycoprotein
ECAR170921R19211S12.22671.22671.3	E:\RawData\InVivoManuscript\ForManuscript-RatMouseBrain\Rat-Eclipse\Rat-OXY-trypsin\MSFragger\Try1\Rat_OXY_trypsin\interact-ECAR170921R19211S12.pep.xml	GTGSGIENSTESHSHSNGTTSVTSILR	GTGSGIEN[115]STESHSHSN[115]GTTSVTSILR	K	V	27	3	1542.92	2717.24	2717.25	906.754	906.756	2717.24	906.753	0.009	9.372e-08	41.449	26.218	1	2	0	174	200	0	17N(0.9840), 8N(0.9840)		TRUE	sp|P04218|OX2G_RAT	P04218	OX2G_RAT	Cd200	60	15	43	OX-2 membrane glycoprotein
ECAR170921R19211S12.22808.22808.2	E:\RawData\InVivoManuscript\ForManuscript-RatMouseBrain\Rat-Eclipse\Rat-OXY-trypsin\MSFragger\Try1\Rat_OXY_trypsin\interact-ECAR170921R19211S12.pep.xml	GTGSGIENSTESHSHSNGTTSVTSILR	GTGSGIEN[115]STESHSHSN[115]GTTSVTSILR	K	V	27	2	1550.16	2717.24	2717.22	1359.63	1359.62	2717.24	1359.63	-0.019	2.233e-09	47.287	33.518	1	2	0	174	200	0	17N(0.9840), 8N(0.9840)		TRUE	sp|P04218|OX2G_RAT	P04218	OX2G_RAT	Cd200	60	15	43	OX-2 membrane glycoprotein
ECAR170921R19211S12.22842.22842.2	E:\RawData\InVivoManuscript\ForManuscript-RatMouseBrain\Rat-Eclipse\Rat-OXY-trypsin\MSFragger\Try1\Rat_OXY_trypsin\interact-ECAR170921R19211S12.pep.xml	GTGSGIENSTESHSHSNGTTSVTSILR	GTGSGIEN[115]STESHSHSN[115]GTTSVTSILR	K	V	27	2	1551.92	2718.24	2718.23	1360.13	1360.12	2717.24	1359.63	0.9885	7.078e-09	48.883	30.819	1	2	0	174	200	0	17N(0.9840), 8N(0.9840)		TRUE	sp|P04218|OX2G_RAT	P04218	OX2G_RAT	Cd200	60	15	43	OX-2 membrane glycoprotein
ECAR170921R19211S14.22538.22538.3	E:\RawData\InVivoManuscript\ForManuscript-RatMouseBrain\Rat-Eclipse\Rat-OXY-trypsin\MSFragger\Try1\Rat_OXY_trypsin\interact-ECAR170921R19211S14.pep.xml	GTGSGIENSTESHSHSNGTTSVTSILR	GTGSGIEN[115]STESHSHSN[115]GTTSVTSILR	K	V	27	3	1536.84	2717.24	2717.24	906.754	906.754	2717.24	906.753	0.0012	9.45e-07	37.804	29.939	1	2	0	174	200	0	17N(0.9840), 8N(0.9840)		TRUE	sp|P04218|OX2G_RAT	P04218	OX2G_RAT	Cd200	60	15	43	OX-2 membrane glycoprotein
ECAR170921R19211S14.22692.22692.2	E:\RawData\InVivoManuscript\ForManuscript-RatMouseBrain\Rat-Eclipse\Rat-OXY-trypsin\MSFragger\Try1\Rat_OXY_trypsin\interact-ECAR170921R19211S14.pep.xml	GTGSGIENSTESHSHSNGTTSVTSILR	GTGSGIEN[115]STESHSHSN[115]GTTSVTSILR	K	V	27	2	1544.92	2717.24	2717.25	1359.63	1359.63	2717.24	1359.63	0.0161	4.799e-09	44.646	33.541	1	2	0	174	200	0	17N(0.9840), 8N(0.9840)		TRUE	sp|P04218|OX2G_RAT	P04218	OX2G_RAT	Cd200	60	15	43	OX-2 membrane glycoprotein
EN61090421R18077S02.26006.26006.3	E:\RawData\InVivoManuscript\ForManuscript-RatMouseBrain\Rat-Eclipse\Rat-OXY-trypsin\MSFragger\Try1\Rat_OXY_trypsin\interact-EN61090421R18077S02.pep.xml	GTGSGIENSTESHSHSNGTTSVTSILR	GTGSGIEN[115]STESHSHSN[115]GTTSVTSILR	K	V	27	3	1698.3	2717.26	2717.26	906.76	906.76	2717.24	906.753	0.0202	7.253e-07	35.687	27.908	1	2	0	174	200	0	17N(0.9840), 8N(0.9840)		TRUE	sp|P04218|OX2G_RAT	P04218	OX2G_RAT	Cd200	60	15	43	OX-2 membrane glycoprotein
ECAR170921R19211S16.61018.61018.2	E:\RawData\InVivoManuscript\ForManuscript-RatMouseBrain\Rat-Eclipse\Rat-OXY-chymotrypsin\MSFragger\Try1\Rat_OXY_chymotrypsin\interact-ECAR170921R19211S16.pep.xml	GLLNTSITFW	GLLN[115]TSITFW	L	N	10	2	3581.85	1151.59	1151.59	576.802	576.8	1151.59	576.8	-0.0012	4.699e-05	24.707	13.793	1	2	1	100	109	0	4N(0.9840)		TRUE	sp|P04218|OX2G_RAT	P04218	OX2G_RAT	Cd200	60	15	43	OX-2 membrane glycoprotein
ECAR170921R19211S18.23504.23504.2	E:\RawData\InVivoManuscript\ForManuscript-RatMouseBrain\Rat-Eclipse\Rat-OXY-chymotrypsin\MSFragger\Try1\Rat_OXY_chymotrypsin\interact-ECAR170921R19211S18.pep.xml	KGTGSGIENSTESHSHSNGTTSVTSIL	KGTGSGIEN[115]STESHSHSN[115]GTTSVTSIL	W	R	27	2	1582.74	2689.24	2689.24	1345.63	1345.63	2689.23	1345.62	0.0107	7.141e-10	35.506	19.774	1	2	0	173	199	0	18N(0.9840), 9N(0.9840)		TRUE	sp|P04218|OX2G_RAT	P04218	OX2G_RAT	Cd200	60	15	43	OX-2 membrane glycoprotein
EN61090421R18077S02.26183.26183.2	E:\RawData\InVivoManuscript\ForManuscript-RatMouseBrain\Rat-Eclipse\Rat-OXY-trypsin\MSFragger\Try1\Rat_OXY_trypsin\interact-EN61090421R18077S02.pep.xml	GTGSGIENSTESHSHSNGTTSVTSILR	GTGSGIEN[115]STESHSHSN[115]GTTSVTSILR	K	V	27	2	1707.63	2718.26	2718.28	1360.14	1360.15	2717.24	1359.63	1.0397	7.209e-05	28.742	23.024	0.9999	2	0	174	200	0	17N(0.9840), 8N(0.9840)		TRUE	sp|P04218|OX2G_RAT	P04218	OX2G_RAT	Cd200	60	15	43	OX-2 membrane glycoprotein
ECAR170921R19211S18.60896.60896.2	E:\RawData\InVivoManuscript\ForManuscript-RatMouseBrain\Rat-Eclipse\Rat-OXY-chymotrypsin\MSFragger\Try1\Rat_OXY_chymotrypsin\interact-ECAR170921R19211S18.pep.xml	GLLNTSITFW	GLLN[115]TSITFW	L	N	10	2	3577.83	1151.59	1151.59	576.801	576.801	1151.59	576.8	0.0002	0.0002993	23.851	12.145	0.9842	2	1	100	109	0	4N(0.9840)		TRUE	sp|P04218|OX2G_RAT	P04218	OX2G_RAT	Cd200	60	15	43	OX-2 membrane glycoprotein
EN61090421R18077S02.26020.26020.4	E:\RawData\InVivoManuscript\ForManuscript-RatMouseBrain\Rat-Eclipse\Rat-OXY-trypsin\MSFragger\Try1\Rat_OXY_trypsin\interact-EN61090421R18077S02.pep.xml	GTGSGIENSTESHSHSNGTTSVTSILR	GTGSGIEN[115]STESHSHSN[115]GTTSVTSILR	K	V	27	4	1699.05	2717.26	2717.24	680.323	680.317	2717.24	680.317	0.0024	0.008168	22.152	13.877	0.9747	2	0	174	200	0	17N(0.9840), 8N(0.9840)		TRUE	sp|P04218|OX2G_RAT	P04218	OX2G_RAT	Cd200	60	15	43	OX-2 membrane glycoprotein
ECAR170921R19211S16.23772.23772.2	E:\RawData\InVivoManuscript\ForManuscript-RatMouseBrain\Rat-Eclipse\Rat-OXY-chymotrypsin\MSFragger\Try1\Rat_OXY_chymotrypsin\interact-ECAR170921R19211S16.pep.xml	KGTGSGIENSTESHSHSNGTTSVTSIL	KGTGSGIEN[115]STESHSHSN[115]GTTSVTSIL	W	R	27	2	1596.82	2690.23	2690.21	1346.12	1346.11	2689.23	1345.62	0.9807	0.0002297	28.54	17.591	0.8861	2	0	173	199	0	18N(0.9840), 9N(0.9840)		TRUE	sp|P04218|OX2G_RAT	P04218	OX2G_RAT	Cd200	60	15	43	OX-2 membrane glycoprotein
ECAR170921R19211S10.23039.23039.3	E:\RawData\InVivoManuscript\ForManuscript-RatMouseBrain\Rat-Eclipse\Rat-OXY-trypsin\MSFragger\Try1\Rat_OXY_trypsin\interact-ECAR170921R19211S10.pep.xml	GTGSGIENSTESHSHSNGTTSVTSILR	GTGSGIEN[115]STESHSHSN[115]GTTSVTSILR	K	V	27	3	1548.82	2717.24	2717.24	906.753	906.753	2717.24	906.753	-0.0012	0.05727	21.483	16.037	0.8124	2	0	174	200	0	17N(0.9840), 8N(0.9840)		TRUE	sp|P04218|OX2G_RAT	P04218	OX2G_RAT	Cd200	60	15	43	OX-2 membrane glycoprotein
ECAR170921R19211S18.23470.23470.2	E:\RawData\InVivoManuscript\ForManuscript-RatMouseBrain\Rat-Eclipse\Rat-OXY-chymotrypsin\MSFragger\Try1\Rat_OXY_chymotrypsin\interact-ECAR170921R19211S18.pep.xml	KDRINITEL	KDRIN[115]ITEL	Y	G	9	2	1581	1101.61	1101.6	551.81	551.809	1101.6	551.809	-0.0002	0.04581	18.126	12.8	0.8123	2	0	91	99	0	5N(0.9840)		TRUE	sp|P04218|OX2G_RAT	P04218	OX2G_RAT	Cd200	60	15	43	OX-2 membrane glycoprotein
ECAR170921R19211S14.38439.38439.2	E:\RawData\InVivoManuscript\ForManuscript-RatMouseBrain\Rat-Eclipse\Rat-OXY-trypsin\MSFragger\Try1\Rat_OXY_trypsin\interact-ECAR170921R19211S14.pep.xml	LLNVTSVLR	LLN[115]VTSVLR	K	V	9	2	2382.98	1014.61	1014.61	508.311	508.312	1014.61	508.311	0.0018	0.01084	21.268	9.504	0.9645	2	0	189	197	0	3N(0.9840)		TRUE	tr|D4AE25|D4AE25_RAT	D4AE25	D4AE25_RAT	Cd274	61	2	44	CD274 molecule
ECAR170921R19211S12.38758.38758.2	E:\RawData\InVivoManuscript\ForManuscript-RatMouseBrain\Rat-Eclipse\Rat-OXY-trypsin\MSFragger\Try1\Rat_OXY_trypsin\interact-ECAR170921R19211S12.pep.xml	LLNVTSVLR	LLN[115]VTSVLR	K	V	9	2	2395.55	1014.61	1014.61	508.312	508.311	1014.61	508.311	0.0005	0.02453	19.06	9.274	0.9354	2	0	189	197	0	3N(0.9840)		TRUE	tr|D4AE25|D4AE25_RAT	D4AE25	D4AE25_RAT	Cd274	61	2	44	CD274 molecule
ECAR170921R19211S14.30694.30694.2	E:\RawData\InVivoManuscript\ForManuscript-RatMouseBrain\Rat-Eclipse\Rat-OXY-trypsin\MSFragger\Try1\Rat_OXY_trypsin\interact-ECAR170921R19211S14.pep.xml	VVLGANGTYSCLVR	VVLGAN[115]GTYSCLVR	R	N	14	2	1969.01	1508.77	1508.77	755.392	755.391	1508.77	755.39	0.0026	3.733e-05	35.749	17.044	0.9993	2	0	210	223	0	11C(57.0214), 6N(0.9840)		TRUE	sp|Q7TPB4|CD276_RAT	Q7TPB4	CD276_RAT	Cd276	62	1	44	CD276 antigen
ECAR170921R19211S18.42461.42461.2	E:\RawData\InVivoManuscript\ForManuscript-RatMouseBrain\Rat-Eclipse\Rat-OXY-chymotrypsin\MSFragger\Try1\Rat_OXY_chymotrypsin\interact-ECAR170921R19211S18.pep.xml	LMVLANSTEL	LMVLAN[115]STEL	L	S	10	2	2579.75	1090.56	1090.56	546.288	546.287	1090.56	546.286	0.0017	5.689e-05	28.074	14.977	0.9999	2	1	245	254	0	6N(0.9840)		TRUE	tr|B1PLB1|B1PLB1_RAT	B1PLB1	B1PLB1_RAT	Cd34	63	1	44	CD34 antigen (Predicted)
ECAR170921R19211S14.32512.32512.2	E:\RawData\InVivoManuscript\ForManuscript-RatMouseBrain\Rat-Eclipse\Rat-OXY-trypsin\MSFragger\Try1\Rat_OXY_trypsin\interact-ECAR170921R19211S14.pep.xml	VISNNCTSYGVLDIGK	VISNN[115]CTSYGVLDIGK	K	C	16	2	2066.45	1739.84	1739.84	870.928	870.929	1739.84	870.927	0.0037	0.01614	19.797	17.636	0.9603	2	0	317	332	0	5N(0.9840), 6C(57.0214)		TRUE	sp|Q07969|CD36_RAT	Q07969	CD36_RAT	Cd36	64	1	44	Platelet glycoprotein 4
ECAR170921R19211S12.28904.28904.2	E:\RawData\InVivoManuscript\ForManuscript-RatMouseBrain\Rat-Eclipse\Rat-OXY-trypsin\MSFragger\Try1\Rat_OXY_trypsin\interact-ECAR170921R19211S12.pep.xml	NPCNITNEDYAPLVK	NPCN[115]ITNEDYAPLVK	K	L	15	2	1872.63	1747.81	1747.81	874.914	874.914	1747.81	874.912	0.0051	2.742e-06	30.207	27.942	1	2	0	100	114	0	3C(57.0214), 4N(0.9840)		TRUE	sp|Q64244|CD38_RAT	Q64244	CD38_RAT	Cd38	65	5	45	ADP-ribosyl cyclase/cyclic ADP-ribose hydrolase 1
EN61090421R18077S02.30667.30667.2	E:\RawData\InVivoManuscript\ForManuscript-RatMouseBrain\Rat-Eclipse\Rat-OXY-trypsin\MSFragger\Try1\Rat_OXY_trypsin\interact-EN61090421R18077S02.pep.xml	NPCNITNEDYAPLVK	NPCN[115]ITNEDYAPLVK	K	L	15	2	1946.35	1747.83	1747.82	874.921	874.917	1747.81	874.912	0.01	1.261e-08	38.682	36.376	1	2	0	100	114	0	3C(57.0214), 4N(0.9840)		TRUE	sp|Q64244|CD38_RAT	Q64244	CD38_RAT	Cd38	65	5	45	ADP-ribosyl cyclase/cyclic ADP-ribose hydrolase 1
ECAR170921R19211S14.28725.28725.2	E:\RawData\InVivoManuscript\ForManuscript-RatMouseBrain\Rat-Eclipse\Rat-OXY-trypsin\MSFragger\Try1\Rat_OXY_trypsin\interact-ECAR170921R19211S14.pep.xml	NPCNITNEDYAPLVK	NPCN[115]ITNEDYAPLVK	K	L	15	2	1864.45	1747.81	1747.81	874.912	874.914	1747.81	874.912	0.0043	5.114e-05	28.224	23.898	0.9989	2	0	100	114	0	3C(57.0214), 4N(0.9840)		TRUE	sp|Q64244|CD38_RAT	Q64244	CD38_RAT	Cd38	65	5	45	ADP-ribosyl cyclase/cyclic ADP-ribose hydrolase 1
ECAR170921R19211S14.45090.45090.2	E:\RawData\InVivoManuscript\ForManuscript-RatMouseBrain\Rat-Eclipse\Rat-OXY-trypsin\MSFragger\Try1\Rat_OXY_trypsin\interact-ECAR170921R19211S14.pep.xml	NSTFGSVEVFNLDPNK	N[115]STFGSVEVFNLDPNK	R	V	16	2	2739.32	1767.83	1767.83	884.923	884.924	1767.83	884.923	0.0024	0.0004527	24.916	20.397	0.9975	2	0	222	237	0	1N(0.9840)		TRUE	sp|Q64244|CD38_RAT	Q64244	CD38_RAT	Cd38	65	5	45	ADP-ribosyl cyclase/cyclic ADP-ribose hydrolase 1
ECAR170921R19211S06.29365.29365.2	E:\RawData\InVivoManuscript\ForManuscript-RatMouseBrain\Rat-Eclipse\Rat-OXY-trypsin\MSFragger\Try1\Rat_OXY_trypsin\interact-ECAR170921R19211S06.pep.xml	NPCNITNEDYAPLVK	NPCN[115]ITNEDYAPLVK	K	L	15	2	1894.53	1747.81	1747.82	874.913	874.915	1747.81	874.912	0.0063	0.0009248	23.064	19.929	0.9909	2	0	100	114	0	3C(57.0214), 4N(0.9840)		TRUE	sp|Q64244|CD38_RAT	Q64244	CD38_RAT	Cd38	65	5	45	ADP-ribosyl cyclase/cyclic ADP-ribose hydrolase 1
ECAR170921R19211S16.28313.28313.2	E:\RawData\InVivoManuscript\ForManuscript-RatMouseBrain\Rat-Eclipse\Rat-OXY-chymotrypsin\MSFragger\Try1\Rat_OXY_chymotrypsin\interact-ECAR170921R19211S16.pep.xml	ILLASNTSHYDTY	ILLASN[115]TSHYDTY	Y	C	13	2	1834.61	1497.7	1497.7	749.856	749.857	1497.7	749.857	0.0014	2.277e-05	25.994	11.939	1	2	2	109	121	0	6N(0.9840)		TRUE	sp|P26051|CD44_RAT	P26051	CD44_RAT	Cd44	66	2	46	CD44 antigen
ECAR170921R19211S08.21318.21318.2	E:\RawData\InVivoManuscript\ForManuscript-RatMouseBrain\Rat-Eclipse\Rat-OXY-chymotrypsin\MSFragger\Try1\Rat_OXY_chymotrypsin\interact-ECAR170921R19211S08.pep.xml	ILLASNTSHY	ILLASN[115]TSHY	Y	D	10	2	1474.82	1118.56	1118.56	560.288	560.288	1118.56	560.288	0.0001	0.008235	22.106	15.11	0.8344	2	1	109	118	0	6N(0.9840)		TRUE	sp|P26051|CD44_RAT	P26051	CD44_RAT	Cd44	66	2	46	CD44 antigen
ECAR170921R19211S10.43220.43220.2	E:\RawData\InVivoManuscript\ForManuscript-RatMouseBrain\Rat-Eclipse\Rat-OXY-trypsin\MSFragger\Try1\Rat_OXY_trypsin\interact-ECAR170921R19211S10.pep.xml	GIASLTMDTHEAVVGNYTCEVTELSR	GIASLTM[147]DTHEAVVGN[115]YTCEVTELSR	K	E	26	2	2608.69	2869.32	2869.31	1435.67	1435.66	2869.31	1435.66	0.0007	5.019e-09	38.842	22.659	1	2	0	94	119	0	16N(0.9840), 19C(57.0214), 7M(15.9949)		TRUE	sp|P97829|CD47_RAT	P97829	CD47_RAT	Cd47	67	41	47	Leukocyte surface antigen CD47
ECAR170921R19211S10.43557.43557.2	E:\RawData\InVivoManuscript\ForManuscript-RatMouseBrain\Rat-Eclipse\Rat-OXY-trypsin\MSFragger\Try1\Rat_OXY_trypsin\interact-ECAR170921R19211S10.pep.xml	GIASLTMDTHEAVVGNYTCEVTELSR	GIASLTM[147]DTHEAVVGN[115]YTCEVTELSR	K	E	26	2	2626.63	2870.32	2870.32	1436.17	1436.17	2869.31	1435.66	1.0092	1.475e-06	32.356	18.94	1	2	0	94	119	0	16N(0.9840), 19C(57.0214), 7M(15.9949)		TRUE	sp|P97829|CD47_RAT	P97829	CD47_RAT	Cd47	67	41	47	Leukocyte surface antigen CD47
ECAR170921R19211S10.46019.46019.2	E:\RawData\InVivoManuscript\ForManuscript-RatMouseBrain\Rat-Eclipse\Rat-OXY-trypsin\MSFragger\Try1\Rat_OXY_trypsin\interact-ECAR170921R19211S10.pep.xml	GIASLTMDTHEAVVGNYTCEVTELSR	GIASLTMDTHEAVVGN[115]YTCEVTELSR	K	E	26	2	2757.59	2853.32	2853.33	1427.67	1427.67	2853.32	1427.67	0.0151	4.874e-10	49.039	27.269	1	2	0	94	119	0	16N(0.9840), 19C(57.0214)		TRUE	sp|P97829|CD47_RAT	P97829	CD47_RAT	Cd47	67	41	47	Leukocyte surface antigen CD47
ECAR170921R19211S10.46089.46089.2	E:\RawData\InVivoManuscript\ForManuscript-RatMouseBrain\Rat-Eclipse\Rat-OXY-trypsin\MSFragger\Try1\Rat_OXY_trypsin\interact-ECAR170921R19211S10.pep.xml	GIASLTMDTHEAVVGNYTCEVTELSR	GIASLTMDTHEAVVGN[115]YTCEVTELSR	K	E	26	2	2761.45	2854.32	2854.34	1428.17	1428.18	2853.32	1427.67	1.0261	1.075e-06	32.871	19.588	1	2	0	94	119	0	16N(0.9840), 19C(57.0214)		TRUE	sp|P97829|CD47_RAT	P97829	CD47_RAT	Cd47	67	41	47	Leukocyte surface antigen CD47
ECAR170921R19211S12.27300.27300.2	E:\RawData\InVivoManuscript\ForManuscript-RatMouseBrain\Rat-Eclipse\Rat-OXY-trypsin\MSFragger\Try1\Rat_OXY_trypsin\interact-ECAR170921R19211S12.pep.xml	SYIFIYDGNKNSTTR	SYIFIYDGNKN[115]STTR	K	E	15	2	1787.16	1778.85	1778.85	890.431	890.433	1778.85	890.431	0.0043	7.675e-07	33.212	30.85	1	2	1	63	77	0	11N(0.9840)		TRUE	sp|P97829|CD47_RAT	P97829	CD47_RAT	Cd47	67	41	47	Leukocyte surface antigen CD47
ECAR170921R19211S12.45775.45775.2	E:\RawData\InVivoManuscript\ForManuscript-RatMouseBrain\Rat-Eclipse\Rat-OXY-trypsin\MSFragger\Try1\Rat_OXY_trypsin\interact-ECAR170921R19211S12.pep.xml	GIASLTMDTHEAVVGNYTCEVTELSR	GIASLTMDTHEAVVGN[115]YTCEVTELSR	K	E	26	2	2774.44	2853.34	2853.3	1427.68	1427.65	2853.32	1427.67	-0.0207	3.55e-06	39.201	23.144	1	2	0	94	119	0	16N(0.9840), 19C(57.0214)		TRUE	sp|P97829|CD47_RAT	P97829	CD47_RAT	Cd47	67	41	47	Leukocyte surface antigen CD47
ECAR170921R19211S12.45792.45792.2	E:\RawData\InVivoManuscript\ForManuscript-RatMouseBrain\Rat-Eclipse\Rat-OXY-trypsin\MSFragger\Try1\Rat_OXY_trypsin\interact-ECAR170921R19211S12.pep.xml	GIASLTMDTHEAVVGNYTCEVTELSR	GIASLTMDTHEAVVGN[115]YTCEVTELSR	K	E	26	2	2775.4	2854.33	2854.29	1428.17	1428.15	2853.32	1427.67	0.9785	4.985e-06	28.553	14.706	1	2	0	94	119	0	16N(0.9840), 19C(57.0214)		TRUE	sp|P97829|CD47_RAT	P97829	CD47_RAT	Cd47	67	41	47	Leukocyte surface antigen CD47
ECAR170921R19211S14.45573.45573.2	E:\RawData\InVivoManuscript\ForManuscript-RatMouseBrain\Rat-Eclipse\Rat-OXY-trypsin\MSFragger\Try1\Rat_OXY_trypsin\interact-ECAR170921R19211S14.pep.xml	GIASLTMDTHEAVVGNYTCEVTELSR	GIASLTMDTHEAVVGN[115]YTCEVTELSR	K	E	26	2	2765.33	2854.32	2854.31	1428.17	1428.16	2853.32	1427.67	0.9907	1.502e-07	41.984	25.348	1	2	0	94	119	0	16N(0.9840), 19C(57.0214)		TRUE	sp|P97829|CD47_RAT	P97829	CD47_RAT	Cd47	67	41	47	Leukocyte surface antigen CD47
ECAR170921R19211S14.45609.45609.2	E:\RawData\InVivoManuscript\ForManuscript-RatMouseBrain\Rat-Eclipse\Rat-OXY-trypsin\MSFragger\Try1\Rat_OXY_trypsin\interact-ECAR170921R19211S14.pep.xml	GIASLTMDTHEAVVGNYTCEVTELSR	GIASLTMDTHEAVVGN[115]YTCEVTELSR	K	E	26	2	2767.34	2853.32	2853.3	1427.67	1427.66	2853.32	1427.67	-0.0114	7.833e-10	44.028	25.139	1	2	0	94	119	0	16N(0.9840), 19C(57.0214)		TRUE	sp|P97829|CD47_RAT	P97829	CD47_RAT	Cd47	67	41	47	Leukocyte surface antigen CD47
EN61090421R18077S02.30331.30331.2	E:\RawData\InVivoManuscript\ForManuscript-RatMouseBrain\Rat-Eclipse\Rat-OXY-trypsin\MSFragger\Try1\Rat_OXY_trypsin\interact-EN61090421R18077S02.pep.xml	SYIFIYDGNKNSTTR	SYIFIYDGNKN[115]STTR	K	E	15	2	1928.02	1778.87	1778.85	890.44	890.434	1778.85	890.431	0.0058	2.842e-07	35.448	30.939	1	2	1	63	77	0	11N(0.9840)		TRUE	sp|P97829|CD47_RAT	P97829	CD47_RAT	Cd47	67	41	47	Leukocyte surface antigen CD47
EN61090421R18077S02.30391.30391.3	E:\RawData\InVivoManuscript\ForManuscript-RatMouseBrain\Rat-Eclipse\Rat-OXY-trypsin\MSFragger\Try1\Rat_OXY_trypsin\interact-EN61090421R18077S02.pep.xml	SYIFIYDGNKNSTTR	SYIFIYDGNKN[115]STTR	K	E	15	3	1931.3	1778.83	1778.85	593.951	593.957	1778.85	593.956	0.0004	1.207e-06	39.696	37.343	1	2	1	63	77	0	11N(0.9840)		TRUE	sp|P97829|CD47_RAT	P97829	CD47_RAT	Cd47	67	41	47	Leukocyte surface antigen CD47
EN61090421R18077S02.30427.30427.3	E:\RawData\InVivoManuscript\ForManuscript-RatMouseBrain\Rat-Eclipse\Rat-OXY-trypsin\MSFragger\Try1\Rat_OXY_trypsin\interact-EN61090421R18077S02.pep.xml	SYIFIYDGNKNSTTR	SYIFIYDGNKN[115]STTR	K	E	15	3	1933.26	1778.9	1778.85	593.973	593.957	1778.85	593.956	0.0009	9.253e-07	39.599	37.292	1	2	1	63	77	0	11N(0.9840)		TRUE	sp|P97829|CD47_RAT	P97829	CD47_RAT	Cd47	67	41	47	Leukocyte surface antigen CD47
EN61090421R18077S02.32376.32376.2	E:\RawData\InVivoManuscript\ForManuscript-RatMouseBrain\Rat-Eclipse\Rat-OXY-trypsin\MSFragger\Try1\Rat_OXY_trypsin\interact-EN61090421R18077S02.pep.xml	SVEFTSCNDTVVIPCK	SVEFTSCN[115]DTVVIPCK	K	V	16	2	2037.8	1855.8	1855.8	928.908	928.906	1855.83	928.924	-0.0363	1.438e-06	37.869	8.499	1	2	0	27	42	0	15C(57.0214), 7C(57.0214), 8N(0.9840)		TRUE	sp|P97829|CD47_RAT	P97829	CD47_RAT	Cd47	67	41	47	Leukocyte surface antigen CD47
EN61090421R18077S02.45305.45305.2	E:\RawData\InVivoManuscript\ForManuscript-RatMouseBrain\Rat-Eclipse\Rat-OXY-trypsin\MSFragger\Try1\Rat_OXY_trypsin\interact-EN61090421R18077S02.pep.xml	GIASLTMDTHEAVVGNYTCEVTELSR	GIASLTM[147]DTHEAVVGN[115]YTCEVTELSR	K	E	26	2	2743.27	2869.34	2869.33	1435.68	1435.67	2869.31	1435.66	0.0183	8.24e-09	40.888	24.389	1	2	0	94	119	0	16N(0.9840), 19C(57.0214), 7M(15.9949)		TRUE	sp|P97829|CD47_RAT	P97829	CD47_RAT	Cd47	67	41	47	Leukocyte surface antigen CD47
EN61090421R18077S02.45579.45579.2	E:\RawData\InVivoManuscript\ForManuscript-RatMouseBrain\Rat-Eclipse\Rat-OXY-trypsin\MSFragger\Try1\Rat_OXY_trypsin\interact-EN61090421R18077S02.pep.xml	GIASLTMDTHEAVVGNYTCEVTELSR	GIASLTM[147]DTHEAVVGN[115]YTCEVTELSR	K	E	26	2	2758.37	2870.34	2870.33	1436.18	1436.17	2869.31	1435.66	1.0212	4.56e-07	31.163	16.47	1	2	0	94	119	0	16N(0.9840), 19C(57.0214), 7M(15.9949)		TRUE	sp|P97829|CD47_RAT	P97829	CD47_RAT	Cd47	67	41	47	Leukocyte surface antigen CD47
EN61090421R18077S02.47946.47946.2	E:\RawData\InVivoManuscript\ForManuscript-RatMouseBrain\Rat-Eclipse\Rat-OXY-trypsin\MSFragger\Try1\Rat_OXY_trypsin\interact-EN61090421R18077S02.pep.xml	GIASLTMDTHEAVVGNYTCEVTELSR	GIASLTMDTHEAVVGN[115]YTCEVTELSR	K	E	26	2	2890.32	2853.35	2853.35	1427.68	1427.68	2853.32	1427.67	0.0322	1.492e-09	49.311	27.265	1	2	0	94	119	0	16N(0.9840), 19C(57.0214)		TRUE	sp|P97829|CD47_RAT	P97829	CD47_RAT	Cd47	67	41	47	Leukocyte surface antigen CD47
EN61090421R18077S02.48070.48070.4	E:\RawData\InVivoManuscript\ForManuscript-RatMouseBrain\Rat-Eclipse\Rat-OXY-trypsin\MSFragger\Try1\Rat_OXY_trypsin\interact-EN61090421R18077S02.pep.xml	GIASLTMDTHEAVVGNYTCEVTELSR	GIASLTMDTHEAVVGN[115]YTCEVTELSR	K	E	26	4	2897.1	2853.35	2853.31	714.344	714.335	2853.32	714.336	-0.0039	4.409e-05	35.181	22.177	1	2	0	94	119	0	16N(0.9840), 19C(57.0214)		TRUE	sp|P97829|CD47_RAT	P97829	CD47_RAT	Cd47	67	41	47	Leukocyte surface antigen CD47
ECAR170921R19211S08.38454.38454.2	E:\RawData\InVivoManuscript\ForManuscript-RatMouseBrain\Rat-Eclipse\Rat-OXY-chymotrypsin\MSFragger\Try1\Rat_OXY_chymotrypsin\interact-ECAR170921R19211S08.pep.xml	TMDTHEAVVGNYTCEVTEL	TMDTHEAVVGN[115]YTCEVTEL	L	S	19	2	2370.53	2168.93	2168.93	1085.47	1085.47	2168.92	1085.47	0.008	1.254e-08	40.269	20.385	1	2	1	99	117	0	11N(0.9840), 14C(57.0214)		TRUE	sp|P97829|CD47_RAT	P97829	CD47_RAT	Cd47	67	41	47	Leukocyte surface antigen CD47
EN61090421R18077S02.32244.32244.2	E:\RawData\InVivoManuscript\ForManuscript-RatMouseBrain\Rat-Eclipse\Rat-OXY-trypsin\MSFragger\Try1\Rat_OXY_trypsin\interact-EN61090421R18077S02.pep.xml	SVEFTSCNDTVVIPCK	SVEFTSCN[115]DTVVIPCK	K	V	16	2	2030.8	1855.85	1855.84	928.933	928.929	1855.83	928.924	0.0098	0.0001775	30.961	9.444	0.9998	2	0	27	42	0	15C(57.0214), 7C(57.0214), 8N(0.9840)		TRUE	sp|P97829|CD47_RAT	P97829	CD47_RAT	Cd47	67	41	47	Leukocyte surface antigen CD47
ECAR170921R19211S10.27576.27576.2	E:\RawData\InVivoManuscript\ForManuscript-RatMouseBrain\Rat-Eclipse\Rat-OXY-trypsin\MSFragger\Try1\Rat_OXY_trypsin\interact-ECAR170921R19211S10.pep.xml	SYIFIYDGNKNSTTR	SYIFIYDGNKN[115]STTR	K	E	15	2	1785.41	1778.85	1778.85	890.432	890.431	1778.85	890.431	0.0003	0.0001035	25.236	23.096	0.9995	2	1	63	77	0	11N(0.9840)		TRUE	sp|P97829|CD47_RAT	P97829	CD47_RAT	Cd47	67	41	47	Leukocyte surface antigen CD47
ECAR170921R19211S06.27853.27853.2	E:\RawData\InVivoManuscript\ForManuscript-RatMouseBrain\Rat-Eclipse\Rat-OXY-trypsin\MSFragger\Try1\Rat_OXY_trypsin\interact-ECAR170921R19211S06.pep.xml	SYIFIYDGNKNSTTR	SYIFIYDGNKN[115]STTR	K	E	15	2	1813.81	1778.85	1778.85	890.434	890.432	1778.85	890.431	0.0028	0.0002452	25.35	23.194	0.9976	2	1	63	77	0	11N(0.9840)		TRUE	sp|P97829|CD47_RAT	P97829	CD47_RAT	Cd47	67	41	47	Leukocyte surface antigen CD47
EN61090421R18077S02.47897.47897.3	E:\RawData\InVivoManuscript\ForManuscript-RatMouseBrain\Rat-Eclipse\Rat-OXY-trypsin\MSFragger\Try1\Rat_OXY_trypsin\interact-EN61090421R18077S02.pep.xml	GIASLTMDTHEAVVGNYTCEVTELSR	GIASLTMDTHEAVVGN[115]YTCEVTELSR	K	E	26	3	2887.67	2853.35	2853.34	952.124	952.122	2853.32	952.113	0.0283	7.937e-05	32.872	23.618	0.9913	2	0	94	119	0	16N(0.9840), 19C(57.0214)		TRUE	sp|P97829|CD47_RAT	P97829	CD47_RAT	Cd47	67	41	47	Leukocyte surface antigen CD47
ECAR170921R19211S12.30147.30147.2	E:\RawData\InVivoManuscript\ForManuscript-RatMouseBrain\Rat-Eclipse\Rat-OXY-trypsin\MSFragger\Try1\Rat_OXY_trypsin\interact-ECAR170921R19211S12.pep.xml	SVEFTSCNDTVVIPCK	SVEFTSCN[115]DTVVIPCK	K	V	16	2	1938.3	1855.84	1855.84	928.926	928.925	1855.83	928.924	0.0023	0.001525	26.911	11.76	0.9893	2	0	27	42	0	15C(57.0214), 7C(57.0214), 8N(0.9840)		TRUE	sp|P97829|CD47_RAT	P97829	CD47_RAT	Cd47	67	41	47	Leukocyte surface antigen CD47
ECAR170921R19211S14.27161.27161.2	E:\RawData\InVivoManuscript\ForManuscript-RatMouseBrain\Rat-Eclipse\Rat-OXY-trypsin\MSFragger\Try1\Rat_OXY_trypsin\interact-ECAR170921R19211S14.pep.xml	SYIFIYDGNKNSTTR	SYIFIYDGNKN[115]STTR	K	E	15	2	1781.1	1778.85	1778.85	890.431	890.432	1778.85	890.431	0.0026	0.0002035	23.974	21.823	0.9886	2	1	63	77	0	11N(0.9840)		TRUE	sp|P97829|CD47_RAT	P97829	CD47_RAT	Cd47	67	41	47	Leukocyte surface antigen CD47
ECAR170921R19211S14.30042.30042.2	E:\RawData\InVivoManuscript\ForManuscript-RatMouseBrain\Rat-Eclipse\Rat-OXY-trypsin\MSFragger\Try1\Rat_OXY_trypsin\interact-ECAR170921R19211S14.pep.xml	SVEFTSCNDTVVIPCK	SVEFTSCN[115]DTVVIPCK	K	V	16	2	1934.46	1855.84	1855.84	928.925	928.926	1855.83	928.924	0.004	0.001263	27.53	11.652	0.9881	2	0	27	42	0	15C(57.0214), 7C(57.0214), 8N(0.9840)		TRUE	sp|P97829|CD47_RAT	P97829	CD47_RAT	Cd47	67	41	47	Leukocyte surface antigen CD47
ECAR170921R19211S08.33977.33977.2	E:\RawData\InVivoManuscript\ForManuscript-RatMouseBrain\Rat-Eclipse\Rat-OXY-chymotrypsin\MSFragger\Try1\Rat_OXY_chymotrypsin\interact-ECAR170921R19211S08.pep.xml	TSCNDTVVIPCKVL	TSCN[115]DTVVIPCKVL	F	N	14	2	2135.23	1605.78	1605.77	803.897	803.892	1605.77	803.894	-0.0053	0.0002945	27.605	14.752	0.9779	2	0	31	44	0	11C(57.0214), 3C(57.0214), 4N(0.9840)		TRUE	sp|P97829|CD47_RAT	P97829	CD47_RAT	Cd47	67	41	47	Leukocyte surface antigen CD47
ECAR170921R19211S10.43069.43069.3	E:\RawData\InVivoManuscript\ForManuscript-RatMouseBrain\Rat-Eclipse\Rat-OXY-trypsin\MSFragger\Try1\Rat_OXY_trypsin\interact-ECAR170921R19211S10.pep.xml	GIASLTMDTHEAVVGNYTCEVTELSR	GIASLTM[147]DTHEAVVGN[115]YTCEVTELSR	K	E	26	3	2600.6	2870.31	2870.32	957.778	957.779	2869.31	957.444	1.0043	0.0004266	33.244	19.376	0.9759	2	0	94	119	0	16N(0.9840), 19C(57.0214), 7M(15.9949)		TRUE	sp|P97829|CD47_RAT	P97829	CD47_RAT	Cd47	67	41	47	Leukocyte surface antigen CD47
ECAR170921R19211S16.18302.18302.2	E:\RawData\InVivoManuscript\ForManuscript-RatMouseBrain\Rat-Eclipse\Rat-OXY-chymotrypsin\MSFragger\Try1\Rat_OXY_chymotrypsin\interact-ECAR170921R19211S16.pep.xml	TMDTHEAVVGNY	TMDTHEAVVGN[115]Y	L	T	12	2	1312.7	1336.56	1336.56	669.288	669.287	1336.56	669.288	-0.0013	0.0009324	24.337	12.536	0.9604	2	0	99	110	0	11N(0.9840)		TRUE	sp|P97829|CD47_RAT	P97829	CD47_RAT	Cd47	67	41	47	Leukocyte surface antigen CD47
ECAR170921R19211S14.27391.27391.3	E:\RawData\InVivoManuscript\ForManuscript-RatMouseBrain\Rat-Eclipse\Rat-OXY-trypsin\MSFragger\Try1\Rat_OXY_trypsin\interact-ECAR170921R19211S14.pep.xml	SYIFIYDGNKNSTTR	SYIFIYDGNKN[115]STTR	K	E	15	3	1793.32	1778.81	1778.84	593.944	593.955	1778.85	593.956	-0.0043	5.187e-05	29.708	27.475	0.9555	2	1	63	77	0	11N(0.9840)		TRUE	sp|P97829|CD47_RAT	P97829	CD47_RAT	Cd47	67	41	47	Leukocyte surface antigen CD47
ECAR170921R19211S06.30644.30644.2	E:\RawData\InVivoManuscript\ForManuscript-RatMouseBrain\Rat-Eclipse\Rat-OXY-trypsin\MSFragger\Try1\Rat_OXY_trypsin\interact-ECAR170921R19211S06.pep.xml	SVEFTSCNDTVVIPCK	SVEFTSCN[115]DTVVIPCK	K	V	16	2	1962.4	1855.83	1855.83	928.923	928.923	1855.83	928.924	-0.0019	0.004839	23.2	10.034	0.948	2	0	27	42	0	15C(57.0214), 7C(57.0214), 8N(0.9840)		TRUE	sp|P97829|CD47_RAT	P97829	CD47_RAT	Cd47	67	41	47	Leukocyte surface antigen CD47
ECAR170921R19211S12.45778.45778.3	E:\RawData\InVivoManuscript\ForManuscript-RatMouseBrain\Rat-Eclipse\Rat-OXY-trypsin\MSFragger\Try1\Rat_OXY_trypsin\interact-ECAR170921R19211S12.pep.xml	GIASLTMDTHEAVVGNYTCEVTELSR	GIASLTMDTHEAVVGN[115]YTCEVTELSR	K	E	26	3	2774.63	2853.34	2853.32	952.12	952.114	2853.32	952.113	0.0051	0.001853	30.251	19.336	0.9464	2	0	94	119	0	16N(0.9840), 19C(57.0214)		TRUE	sp|P97829|CD47_RAT	P97829	CD47_RAT	Cd47	67	41	47	Leukocyte surface antigen CD47
EN61090421R18077S02.32319.32319.3	E:\RawData\InVivoManuscript\ForManuscript-RatMouseBrain\Rat-Eclipse\Rat-OXY-trypsin\MSFragger\Try1\Rat_OXY_trypsin\interact-EN61090421R18077S02.pep.xml	SVEFTSCNDTVVIPCK	SVEFTSCN[115]DTVVIPCK	K	V	16	3	2034.8	1855.85	1855.83	619.624	619.618	1855.83	619.618	-0.0002	0.001314	26.589	13.074	0.9399	2	0	27	42	0	15C(57.0214), 7C(57.0214), 8N(0.9840)		TRUE	sp|P97829|CD47_RAT	P97829	CD47_RAT	Cd47	67	41	47	Leukocyte surface antigen CD47
ECAR170921R19211S14.45384.45384.3	E:\RawData\InVivoManuscript\ForManuscript-RatMouseBrain\Rat-Eclipse\Rat-OXY-trypsin\MSFragger\Try1\Rat_OXY_trypsin\interact-ECAR170921R19211S14.pep.xml	GIASLTMDTHEAVVGNYTCEVTELSR	GIASLTMDTHEAVVGN[115]YTCEVTELSR	K	E	26	3	2755.16	2853.32	2853.32	952.115	952.113	2853.32	952.113	0.0022	0.004628	25.328	18.223	0.9376	2	0	94	119	0	16N(0.9840), 19C(57.0214)		TRUE	sp|P97829|CD47_RAT	P97829	CD47_RAT	Cd47	67	41	47	Leukocyte surface antigen CD47
ECAR170921R19211S12.30397.30397.3	E:\RawData\InVivoManuscript\ForManuscript-RatMouseBrain\Rat-Eclipse\Rat-OXY-trypsin\MSFragger\Try1\Rat_OXY_trypsin\interact-ECAR170921R19211S12.pep.xml	SVEFTSCNDTVVIPCK	SVEFTSCN[115]DTVVIPCK	K	V	16	3	1951.41	1855.84	1855.83	619.619	619.618	1855.83	619.618	-0.0003	0.004009	22.895	11.718	0.927	2	0	27	42	0	15C(57.0214), 7C(57.0214), 8N(0.9840)		TRUE	sp|P97829|CD47_RAT	P97829	CD47_RAT	Cd47	67	41	47	Leukocyte surface antigen CD47
EN61090421R18077S02.45304.45304.3	E:\RawData\InVivoManuscript\ForManuscript-RatMouseBrain\Rat-Eclipse\Rat-OXY-trypsin\MSFragger\Try1\Rat_OXY_trypsin\interact-EN61090421R18077S02.pep.xml	GIASLTMDTHEAVVGNYTCEVTELSR	GIASLTM[147]DTHEAVVGN[115]YTCEVTELSR	K	E	26	3	2743.21	2869.34	2869.34	957.455	957.453	2869.31	957.444	0.0251	0.002373	27.468	15.279	0.9205	2	0	94	119	0	16N(0.9840), 19C(57.0214), 7M(15.9949)		TRUE	sp|P97829|CD47_RAT	P97829	CD47_RAT	Cd47	67	41	47	Leukocyte surface antigen CD47
ECAR170921R19211S18.18202.18202.2	E:\RawData\InVivoManuscript\ForManuscript-RatMouseBrain\Rat-Eclipse\Rat-OXY-chymotrypsin\MSFragger\Try1\Rat_OXY_chymotrypsin\interact-ECAR170921R19211S18.pep.xml	TMDTHEAVVGNY	TMDTHEAVVGN[115]Y	L	T	12	2	1307.26	1336.56	1336.56	669.287	669.287	1336.56	669.288	-0.0012	0.01743	20.535	0	0.913	2	0	99	110	0	11N(0.9840)		TRUE	sp|P97829|CD47_RAT	P97829	CD47_RAT	Cd47	67	41	47	Leukocyte surface antigen CD47
ECAR170921R19211S14.30023.30023.2	E:\RawData\InVivoManuscript\ForManuscript-RatMouseBrain\Rat-Eclipse\Rat-OXY-trypsin\MSFragger\Try1\Rat_OXY_trypsin\interact-ECAR170921R19211S14.pep.xml	SVEFTSCNDTVVIPCK	SVEFTSCN[115]DTVVIPCK	K	V	16	2	1933.45	1856.83	1856.84	929.424	929.428	1855.83	928.924	1.0075	0.00331	24.96	8.517	0.8888	2	0	27	42	0	15C(57.0214), 7C(57.0214), 8N(0.9840)		TRUE	sp|P97829|CD47_RAT	P97829	CD47_RAT	Cd47	67	41	47	Leukocyte surface antigen CD47
ECAR170921R19211S10.30726.30726.3	E:\RawData\InVivoManuscript\ForManuscript-RatMouseBrain\Rat-Eclipse\Rat-OXY-trypsin\MSFragger\Try1\Rat_OXY_trypsin\interact-ECAR170921R19211S10.pep.xml	SVEFTSCNDTVVIPCK	SVEFTSCN[115]DTVVIPCK	K	V	16	3	1949.38	1855.83	1855.84	619.619	619.619	1855.83	619.618	0.0018	0.03381	21.188	10.01	0.887	2	0	27	42	0	15C(57.0214), 7C(57.0214), 8N(0.9840)		TRUE	sp|P97829|CD47_RAT	P97829	CD47_RAT	Cd47	67	41	47	Leukocyte surface antigen CD47
ECAR170921R19211S14.30211.30211.3	E:\RawData\InVivoManuscript\ForManuscript-RatMouseBrain\Rat-Eclipse\Rat-OXY-trypsin\MSFragger\Try1\Rat_OXY_trypsin\interact-ECAR170921R19211S14.pep.xml	SVEFTSCNDTVVIPCK	SVEFTSCN[115]DTVVIPCK	K	V	16	3	1943.39	1855.83	1855.83	619.619	619.619	1855.83	619.618	0.0006	0.03288	19.298	11.399	0.8469	2	0	27	42	0	15C(57.0214), 7C(57.0214), 8N(0.9840)		TRUE	sp|P97829|CD47_RAT	P97829	CD47_RAT	Cd47	67	41	47	Leukocyte surface antigen CD47
EN61090421R18077S02.48061.48061.3	E:\RawData\InVivoManuscript\ForManuscript-RatMouseBrain\Rat-Eclipse\Rat-OXY-trypsin\MSFragger\Try1\Rat_OXY_trypsin\interact-EN61090421R18077S02.pep.xml	GIASLTMDTHEAVVGNYTCEVTELSR	GIASLTMDTHEAVVGN[115]YTCEVTELSR	K	E	26	3	2896.59	2854.28	2854.27	952.433	952.432	2853.32	952.113	0.9575	5.612e-05	31.959	13.615	0.7956	2	0	94	119	0	16N(0.9840), 19C(57.0214)		TRUE	sp|P97829|CD47_RAT	P97829	CD47_RAT	Cd47	67	41	47	Leukocyte surface antigen CD47
[truncated: 2,673 more rows]

## Sheet: Mouse-CTL-IVE03only
Spectrum	Spectrum File	Peptide	Modified Peptide	Prev AA	Next AA	Peptide Length	Charge	Retention	Observed Mass	Calibrated Observed Mass	Observed M/Z	Calibrated Observed M/Z	Calculated Peptide Mass	Calculated M/Z	Delta Mass	Expectation	Hyperscore	Nextscore	PeptideProphet Probability	Number of Enzymatic Termini	Number of Missed Cleavages	Protein Start	Protein End	Intensity	Assigned Modifications	Observed Modifications	Is Unique	Protein	Protein ID	Entry Name	Gene	# psm/gene	Protein Description	Mapped Genes	Mapped Proteins
[truncated: 21 more rows]

[truncated: 4 more sheets: Mouse-OXY-IVE03only, Mouse-OXY-all, Rat-BrainLysateHz-Nlink, Mouse-BrainLysateHz-Nlink]
