# Supplementary material for: The proteome of the blood–brain barrier in rat and mouse: highly specific identification of proteins on the luminal surface of brain microvessels by in vivo glycocapture
Source: Fluids Barriers CNS. 2024 Mar 4;21:23. doi: 10.1186/s12987-024-00523-x (PMC10910681; doi:10.1186/s12987-024-00523-x)
Supplement: Supplementary file 4 — Additional file 4: Table S1. Sample and MS run information. Table S2. Proteins identified by in vivo glycocapture from rat brain. Table S3. Proteins identified by in vivo glycocapture from mouse brain. Table S4. All proteins identified by in vivo glycocapture from rat or mouse brain. Table S5. All proteins identified by cell surface glycocapture in a rat endothelial cell line (SV-ARBEC). Table S6. All proteins identified by cell surface glycocapture in a rat endothelial cell line (SV-ARBEC). [file 12987_2024_523_MOESM4_ESM.xlsx]

## Sheet: SupplementaryTable 1
Supplementary Table 1: Sample and MS run information
Type	Dataset	Species	Total Animal number	Perfusion buffer	Fresh/Frozen	Proteolytic Enzyme	MS File Name
In vivo glycocapture	Mouse-CTL (pilot)	Mouse	M01/M02	CTL	Frozen	Trypsin	ECAR170921R19211S01
In vivo glycocapture	Mouse-CTL (pilot)	Mouse	M05/M06	CTL	Frozen	Trypsin	ECAR170921R19211S03
In vivo glycocapture	Mouse-OXY (all)	Mouse	M09	OXY	Frozen	Trypsin	E211022P00190R19476S08
In vivo glycocapture	Mouse-OXY (all)	Mouse	M10	OXY	Frozen	Trypsin	E211022P00190R19476S09
In vivo glycocapture	Mouse-OXY (all)	Mouse	M11	OXY	Frozen	Trypsin	E211022P00190R19476S10
In vivo glycocapture	Mouse-OXY (all)	Mouse	M12	OXY	Frozen	Trypsin	E211022P00190R19476S11
In vivo glycocapture	Mouse-OXY (all)	Mouse	M13	OXY	Frozen	Trypsin	E211022P00190R19476S12
In vivo glycocapture	Mouse-OXY (pilot) and Mouse-OXY (all)	Mouse	M03/M04	OXY	Frozen	Trypsin	ECAR170921R19211S02
In vivo glycocapture	Mouse-OXY (pilot) and Mouse-OXY (all)	Mouse	M07/M08	OXY	Frozen	Trypsin	ECAR170921R19211S04
In vivo glycocapture	Rat CTL	Rat	R02	CTL	fresh	Chymotrypsin	ECAR170921R19211S17
In vivo glycocapture	Rat CTL	Rat	R04	CTL	fresh	Chymotrypsin	ECAR170921R19211S15
In vivo glycocapture	Rat CTL	Rat	R05	CTL	Fresh	Chymotrypsin	ECAR170921R19211S07
In vivo glycocapture	Rat CTL	Rat	R02	CTL	fresh	Trypsin	ECAR170921R19211S11
In vivo glycocapture	Rat CTL	Rat	R04	CTL	fresh	Trypsin	ECAR170921R19211S13
In vivo glycocapture	Rat CTL	Rat	R05	CTL	Fresh	Trypsin	ECAR170921R19211S05
In vivo glycocapture	Rat CTL	Rat	R07	CTL	Frozen	Trypsin	ECAR170921R19211S09
In vivo glycocapture	Rat CTL	Rat	R09	CTL	Frozen	Trypsin	EN61090421R18077S14
In vivo glycocapture	Rat OXY	Rat	R01	OXY	fresh	Chymotrypsin	ECAR170921R19211S18
In vivo glycocapture	Rat OXY	Rat	R03	OXY	fresh	Chymotrypsin	ECAR170921R19211S16
In vivo glycocapture	Rat OXY	Rat	R06	OXY	Fresh	Chymotrypsin	ECAR170921R19211S08
In vivo glycocapture	Rat OXY	Rat	R01	OXY	fresh	Trypsin	ECAR170921R19211S12
In vivo glycocapture	Rat OXY	Rat	R03	OXY	fresh	Trypsin	ECAR170921R19211S14
In vivo glycocapture	Rat OXY	Rat	R06	OXY	Fresh	Trypsin	ECAR170921R19211S06
In vivo glycocapture	Rat OXY	Rat	R08	OXY	Frozen	Trypsin	ECAR170921R19211S10
In vivo glycocapture	Rat OXY	Rat	R10	OXY	Frozen	Trypsin	EN61090421R18077S02
whole brain glycocapture	Brain Lysate Glycocapture	Rat	R11	OXY	Frozen	Trypsin	E220209P00190R20252S03
whole brain glycocapture	Brain Lysate Glycocapture	Rat	R11	OXY	Frozen	Trypsin	E220209P00190R20252S02
whole brain glycocapture	Brain Lysate Glycocapture	Rat	R11	OXY	Frozen	Trypsin	E220209P00190R20252S01
whole brain glycocapture	Brain Lysate Glycocapture	Rat	R11	OXY	Frozen	Trypsin	Whole_Brain_Extract_Hz_trypsin_Nlink_QE
whole brain glycocapture	Brain Lysate Glycocapture	Mouse	M14	OXY	Frozen	Trypsin	E221028P00504R22076S01
whole brain glycocapture	Brain Lysate Glycocapture	Mouse	M14	OXY	Frozen	Trypsin	E221028P00504R22076S02
whole brain glycocapture	Brain Lysate Glycocapture	Mouse	M14	OXY	Frozen	Trypsin	E221028P00504R22076S03
whole brain glycocapture	Brain Lysate Glycocapture	Mouse	M14	OXY	Frozen	Trypsin	E221028P00504R22076S04
whole brain glycocapture	Brain Lysate Glycocapture	Mouse	M14	OXY	Frozen	Trypsin	E221028P00504R22076S05
whole brain glycocapture	Brain Lysate Glycocapture	Mouse	M14	OXY	Frozen	Trypsin	E221028P00504R22076S06

## Sheet: SuppTable2-Rat-InVivoGlycocaptu
Protein ID	Gene	Protein Description	Alternative Mapped Genes	Max Protein Probability (trypsin or chymotrypsin)	Top PeptideProphet Probability (N-link)	#psm/gene (Nlinked only)	CPM: psm/1000000	CPM in brain lysate capture (rat)	vessel enrichment score	CellLocalization
Q3SWT0	Pecam1	Platelet endothelial cell adhesion molecule		1	1	91	27221.1	2663.62	24557.4	1-CellSurface
A0A8I6G502	Cdh13	Cadherin-13		1	1	75	22434.9	2881.06	19553.9	1-CellSurface
Q9WVT0	Adgrf5	Adhesion G protein-coupled receptor F5		1	1	60	17948	489.237	17458.7	1-CellSurface
A0A8I6A2S5	Hspg2	Heparan sulfate proteoglycan 2		1	1	58	17349.7	326.158	17023.5	1-CellSurface
F1MAN8	Lama5	Laminin subunit alpha 5		1	1	58	17349.7	434.877	16914.8	1-CellSurface
A0A0G2K2Y9	Plxnb2	Plexin B2		1	1	71	21238.4	4838.01	16400.4	1-CellSurface
Q6AYD4	Esam	Endothelial cell-selective adhesion molecule		1	1	56	16751.4	434.877	16316.5	1-CellSurface
P18614	Itga1	Integrin alpha-1		1	1	54	16153.2	434.877	15718.3	1-CellSurface
Q6AXM6	Icam2	Intercellular adhesion molecule 2		1	1	52	15554.9	1087.19	14467.7	1-CellSurface
P47820	Ace	Angiotensin-converting enzyme		1	1	58	17349.7	2881.06	14468.6	1-CellSurface
Q9EQT5	Tinagl1	Tubulointerstitial nephritis antigen-like		1	1	48	14358.4	0	14358.4	secreted
A0A0G2K0I6	Cdh5	Cadherin-5		1	1	48	14358.4	163.079	14195.3	1-CellSurface
P08289	Alpl	Alkaline phosphatase, tissue-nonspecific isozyme		1	1	52	15554.9	1630.79	13924.1	1-CellSurface
Q794F9	Slc3a2	4F2 cell-surface antigen heavy chain		1	1	45	13461	3261.58	10199.4	1-CellSurface
P48284	Ca4	Carbonic anhydrase 4		1	1	34	10170.5	489.237	9681.27	1-CellSurface
D3ZQK8	Ly75	Lymphocyte antigen 75		1	1	32	9572.24	54.3596	9517.88	1-CellSurface
Q9WTQ2	Podxl	Podocalyxin		1	1	31	9273.11	108.719	9164.39	1-CellSurface
P97687	Entpd1	Ectonucleoside triphosphate diphosphohydrolase 1		1	1	33	9871.37	924.114	8947.26	1-CellSurface
O35112	Alcam	CD166 antigen		1	1	43	12862.7	4076.97	8785.72	1-CellSurface
P49134	Itgb1	Integrin beta-1		1	1	32	9572.24	1739.51	7832.73	1-CellSurface
P15684	Anpep	Aminopeptidase N		1	1	29	8674.84	1087.19	7587.65	1-CellSurface
Q5EGZ1	Ace2	Angiotensin-converting enzyme 2		1	1	28	8375.71	978.474	7397.24	1-CellSurface
I4DUB5	Itga3	Integrin alpha 3 variant B		1	1	25	7478.31	163.079	7315.23	1-CellSurface
G3V8M6	Folr1	Folate receptor 1 (Adult), isoform CRA_b		1	1	26	7777.45	597.956	7179.49	1-CellSurface
P31646	Slc6a13	Sodium- and chloride-dependent GABA transporter 2		1	1	26	7777.45	706.675	7070.77	1-CellSurface
P04937	Fn1	Fibronectin		1	1	24	7179.18	543.596	6635.58	1-CellSurface
A0A0G2KA82	Sypl1	Synaptophysin-like 1		1	1	32	9572.24	2989.78	6582.46	melanosome membrane
P10252	Cd48	CD48 antigen		1	1	26	7777.45	1250.27	6527.17	1-CellSurface
Q9EQP5	Prelp	Prolargin		1	1	22	6580.92	108.719	6472.2	1-CellSurface
P14740	Dpp4	Dipeptidyl peptidase 4		1	1	23	6880.05	597.956	6282.09	1-CellSurface
P26453	Bsg	Basigin		1	1	34	10170.5	3968.25	6202.25	1-CellSurface
A0A0G2JWD0	Prom1	Prominin 1		1	1	22	6580.92	434.877	6146.04	1-CellSurface
Q9QWE9	Ggt5	Glutathione hydrolase 5 proenzyme		1	1	21	6281.78	163.079	6118.7	1-CellSurface
Q00238	Icam1	Intercellular adhesion molecule 1		1	1	20	5982.65	54.3596	5928.29	1-CellSurface
F1MAA7	Lamc1	Laminin subunit gamma 1		1	1	20	5982.65	108.719	5873.93	1-CellSurface
P11167	Slc2a1	Solute carrier family 2, facilitated glucose transporter member 1		1	1	25	7478.31	1685.15	5793.16	1-CellSurface
Q5FVC5	Nectin2	Nectin cell adhesion molecule 2		1	1	19	5683.52	271.798	5411.72	1-CellSurface
P97943	Scarb1	Scavenger receptor class B member 1		1	1	19	5683.52	434.877	5248.64	1-CellSurface
A0A0G2K8V0	Ptprm	Protein-tyrosine-phosphatase		1	1	19	5683.52	543.596	5139.92	1-CellSurface
P51886	Lum	Lumican		1	1	18	5384.39	271.798	5112.59	1-CellSurface
A0A8I5ZPP7	Lama2	Laminin subunit alpha 2		1	1	17	5085.25	0	5085.25	1-CellSurface
A0A8I5ZW61	Tek	Receptor protein-tyrosine kinase		1	1	17	5085.25	0	5085.25	1-CellSurface
Q4V8I1	Procr	Endothelial protein C receptor		1	1	17	5085.25	271.798	4813.45	1-CellSurface
P27274	Cd59	CD59 glycoprotein		1	1	19	5683.52	978.474	4705.04	1-CellSurface
O88775	Emb	Embigin		1	1	27	8076.58	3370.3	4706.28	1-CellSurface
O08564	Plpp1	Phospholipid phosphatase 1		1	1	17	5085.25	543.596	4541.66	1-CellSurface
Q9JHY1	F11r	Junctional adhesion molecule A		1	1	16	4786.12	326.158	4459.96	1-CellSurface
Q6AY20	M6pr	Cation-dependent mannose-6-phosphate receptor		1	1	18	5384.39	1032.83	4351.55	lysosome membrane
P12346	Tf	Serotransferrin		1	1	16	4786.12	815.395	3970.73	secreted
Q66HH2	Emp2	Epithelial membrane protein 2		1	1	13	3888.72	0	3888.72	1-CellSurface
F1LNH3	Col6a2	Collagen type VI alpha 2 chain		1	1	13	3888.72	54.3596	3834.36	1-CellSurface
Q9R066	Cxadr	Coxsackievirus and adenovirus receptor homolog		1	1	15	4486.99	761.035	3725.95	1-CellSurface
P24062	Igf1r	Insulin-like growth factor 1 receptor		1	1	19	5683.52	1956.95	3726.57	1-CellSurface
B5DFC9	Nid2	Nidogen-2		1	1	13	3888.72	217.439	3671.28	1-CellSurface
F1LQQ7	Scn7a	Sodium channel protein		1	1	13	3888.72	271.798	3616.92	1-CellSurface
Q99376	Tfrc	Transferrin receptor protein 1		1	1	13	3888.72	271.798	3616.92	1-CellSurface
O55158	Tspan8	Tetraspanin		1	1	13	3888.72	271.798	3616.92	1-CellSurface
Q9WV78	Plvap	Plasmalemma vesicle-associated protein		1	1	12	3589.59	0	3589.59	1-CellSurface
P97829	Cd47	Leukocyte surface antigen CD47		1	1	41	12264.4	8588.82	3675.61	1-CellSurface
P21588	Nt5e	5'-nucleotidase		1	1	14	4187.86	706.675	3481.18	1-CellSurface
Q9ESS6	Bcam	Basal cell adhesion molecule		1	1	13	3888.72	489.237	3399.49	1-CellSurface
Q10743	Adam10	Disintegrin and metalloproteinase domain-containing protein 10		1	1	12	3589.59	217.439	3372.15	1-CellSurface
Q08406	Cntfr	Ciliary neurotrophic factor receptor subunit alpha		1	1	14	4187.86	869.754	3318.1	1-CellSurface
O35370	Thbd	Thrombomodulin		1	1	11	3290.46	0	3290.46	1-CellSurface
P15127	Insr	Insulin receptor		1	1	15	4486.99	1195.91	3291.08	1-CellSurface
Q5U1V9	Tspan31	Tetraspanin-31		1	1	16	4786.12	1522.07	3264.05	1-CellSurface
P30823	Slc7a1	High affinity cationic amino acid transporter 1		1	1	13	3888.72	652.316	3236.41	1-CellSurface
D4A7W8	Mfap4	Microfibril-associated protein 4		1	1	11	3290.46	163.079	3127.38	1-CellSurface
P04218	Cd200	OX-2 membrane glycoprotein		1	1	15	4486.99	1413.35	3073.64	1-CellSurface
P25304	Agrn	Agrin		1	1	12	3589.59	543.596	3045.99	1-CellSurface
G3V9M6	Fbn1	Fibrillin 1		1	1	10	2991.33	0	2991.33	1-CellSurface
Q01129	Dcn	Decorin		1	1	10	2991.33	54.3596	2936.97	1-CellSurface
Q5RK27	Slc12a7	Solute carrier family 12 member 7		0.9998	1	10	2991.33	108.719	2882.61	1-CellSurface
P13599	Fcgrt	IgG receptor FcRn large subunit p51		1	1	11	3290.46	543.596	2746.86	1-CellSurface
Q9Z1Y3	Cdh2	Cadherin-2		1	1	12	3589.59	869.754	2719.84	1-CellSurface
D4A517	Slc39a10	Solute carrier family 39 member 10		1	1	14	4187.86	1467.71	2720.14	1-CellSurface
Q9EPF2	Mcam	Cell surface glycoprotein MUC18		1	1	9	2692.19	0	2692.19	1-CellSurface
P15800	Lamb2	Laminin subunit beta-2		1	1	9	2692.19	108.719	2583.47	ECM/basement membrane
P26644	Apoh	Beta-2-glycoprotein 1		1	1	11	3290.46	706.675	2583.78	1-CellSurface
P54848	Emp1	Epithelial membrane protein 1		1	1	9	2692.19	163.079	2529.11	1-CellSurface
Q5M7W6	Fam234a	Protein FAM234A		1	1	11	3290.46	761.035	2529.42	1-CellSurface
Q63118	Calcrl	Calcitonin gene-related peptide type 1 receptor		1	1	10	2991.33	489.237	2502.09	1-CellSurface
O54861	Sort1	Sortilin		1	1	14	4187.86	1685.15	2502.71	1-CellSurface
Q80W57	Abcg2	Broad substrate specificity ATP-binding cassette transporter ABCG2		1	1	8	2393.06	0	2393.06	1-CellSurface
A0A0G2K1E2	Itga5	Integrin subunit alpha 5		1	1	10	2991.33	597.956	2393.37	1-CellSurface
Q6AYT8	Mpzl1	Myelin protein zero-like protein 1		1	1	10	2991.33	597.956	2393.37	1-CellSurface
F1LTF8	Lama4	Laminin subunit alpha 4		1	1	9	2692.19	326.158	2366.03	1-CellSurface
A2VCW5	Slc38a5	Sodium-coupled neutral amino acid transporter 5		1	1	9	2692.19	326.158	2366.03	1-CellSurface
P24942	Slc1a3	Excitatory amino acid transporter 1		1	1	23	6880.05	4511.85	2368.2	1-CellSurface
Q9QZA6	Cd151	CD151 antigen		1	1	10	2991.33	706.675	2284.65	1-CellSurface
A0A8I6AA94	Ano6	Anoctamin		1	1	10	2991.33	761.035	2230.29	1-CellSurface
D3ZCF8	Abca8a	ATP-binding cassette, subfamily A (ABC1), member 8a		1	1	9	2654.08	489.237	2164.85	1-CellSurface
O08590	Aoc3	Membrane primary amine oxidase		1	1	8	2393.06	271.798	2121.26	1-CellSurface
Q63135	Cr1l	Complement component receptor 1-like protein		1	1	8	2393.06	271.798	2121.26	1-CellSurface
D3ZZT9	Col14a1	Collagen type XIV alpha 1 chain		1	1	7	2093.93	0	2093.93	1-CellSurface
Q9JHJ1	Ramp2	Receptor activity-modifying protein 2		1	1	7	2093.93	0	2093.93	1-CellSurface
Q5FVL6	Tspan13	Tetraspanin-13		1	1	9	2692.19	652.316	2039.88	1-CellSurface
P52796	Efnb1	Ephrin-B1		1	1	8	2393.06	380.518	2012.54	1-CellSurface
Q9QYV0	Adam15	Disintegrin and metalloproteinase domain-containing protein 15		0.9997	1	7	2093.93	108.719	1985.21	1-CellSurface
Q63493	Cd1d	Antigen-presenting glycoprotein CD1d		0.9999	1	7	2093.93	217.439	1876.49	1-CellSurface
Q924C3	Enpp1	Ectonucleotide pyrophosphatase/phosphodiesterase family member 1		0.9997	0.9985	7	2093.93	217.439	1876.49	1-CellSurface
P47853	Bgn	Biglycan		1	1	7	2093.93	271.798	1822.13	1-CellSurface
Q63377	Atp1b3	Sodium/potassium-transporting ATPase subunit beta-3	AABR07070238.1	1	1	6	1794.8	0	1794.8	1-CellSurface
Q9Z2Q3	Hyal2	Hyaluronidase-2		1	1	6	1794.8	0	1794.8	1-CellSurface
A0A8J8YPS9	RT1-CE5	RT1 class I, locus CE16		1	1	6	1794.8	0	1794.8	1-CellSurface
D3ZW62	Thsd1	Thrombospondin type 1 domain-containing 1		0.998	1	6	1794.8	0	1794.8	1-CellSurface
Q9WVH8	Fbln5	Fibulin-5		1	1	6	1794.8	0	1794.8	ECM
P40241	Cd9	CD9 antigen		1	1	7	2093.93	326.158	1767.77	1-CellSurface
P50123	Enpep	Glutamyl aminopeptidase		1	1	11	3290.46	1522.07	1768.39	1-CellSurface
Q6X936	Kirrel1	Kin of IRRE-like protein 1		0.9935	1	6	1794.8	108.719	1686.08	1-CellSurface
E9PTX9	Slc12a2	Solute carrier family 12 member 2		1	1	11	3290.46	1685.15	1605.31	1-CellSurface
F7FAJ9	Car12	Carbonic anhydrase		1	1	6	1794.8	217.439	1577.36	1-CellSurface
P16573	Ceacam1	Carcinoembryonic antigen-related cell adhesion molecule 1		1	1	6	1794.8	217.439	1577.36	1-CellSurface
A0A8I6AJE9	Itga6	Integrin subunit alpha 6		1	1	9	2692.19	1141.55	1550.64	1-CellSurface
Q0H8B9	Clec2d11	C-type lectin domain family 2 member D11		0.9935	1	5	1495.66	0	1495.66	1-CellSurface
Q62773	Slc28a2	Sodium/nucleoside cotransporter 2		1	1	5	1495.66	0	1495.66	1-CellSurface
D3ZTV3	Flrt2	Leucine-rich repeat transmembrane protein FLRT2		0.9969	1	7	2093.93	597.956	1495.97	1-CellSurface
P13635	Cp	Ceruloplasmin		0.9946	1	6	1794.8	326.158	1468.64	1-CellSurface
A0A8I6GLR1	Col18a1	Collagen type XVIII alpha 1 chain		1	1	6	1794.8	326.158	1468.64	ECM
A0A0G2K0Q8	Susd2	Sushi domain-containing 2		1	1	8	2393.06	924.114	1468.95	1-CellSurface
P29534	Vcam1	Vascular cell adhesion protein 1		1	1	8	2393.06	924.114	1468.95	1-CellSurface
A0A0G2JZA7	Cemip2	Hyaluronoglucosaminidase		0.9935	1	5	1495.66	54.3596	1441.3	1-CellSurface
O35913	Slco1a4	Solute carrier organic anion transporter family member 1A4		1	1	5	1495.66	54.3596	1441.3	1-CellSurface
A0A0G2JZ40	Reck	RCG54895, isoform CRA_a		1	1	6	1794.8	380.518	1414.28	1-CellSurface
O35956	Slc22a6	Solute carrier family 22 member 6		1	1	6	1794.8	380.518	1414.28	1-CellSurface
Q9QX82	Cd164	Sialomucin core protein 24		1	1	6	1794.8	434.877	1359.92	1-CellSurface
M0RDA4	Ephb4	Receptor protein-tyrosine kinase		0.9997	1	5	1495.66	163.079	1332.58	1-CellSurface
Q68FQ2	Jam3	Junctional adhesion molecule C		1	0.9999	5	1495.66	163.079	1332.58	1-CellSurface
Q5FVQ0	Slc39a8	Metal cation symporter ZIP8		0.9935	1	5	1495.66	163.079	1332.58	1-CellSurface
Q9EPZ7	Slco1c1	Solute carrier organic anion transporter family member 1C1		1	1	6	1794.8	489.237	1305.56	1-CellSurface
Q0KL00	Piezo1	Piezo-type mechanosensitive ion channel component 1		1	1	5	1495.66	217.439	1278.22	1-CellSurface
D3ZUD8	Tm9sf3	Transmembrane 9 superfamily member		0.9935	1	5	1495.66	217.439	1278.22	1-CellSurface
A0A8I5Y224	Adam9	ADAM metallopeptidase domain 9		1	1	5	1495.66	271.798	1223.86	1-CellSurface
P29975	Aqp1	Aquaporin-1		1	1	4	1196.53	0	1196.53	1-CellSurface
M0R5F1	Aspn	Asporin		1	1	4	1196.53	0	1196.53	1-CellSurface
Q63072	Bst1	ADP-ribosyl cyclase/cyclic ADP-ribose hydrolase 2		0.9996	1	4	1196.53	0	1196.53	1-CellSurface
Q80W87	Robo4	Roundabout homolog 4		0.9935	1	4	1196.53	0	1196.53	1-CellSurface
A0A0G2K171	Slc19a3	Solute carrier family 19 member 3		1	1	4	1196.53	0	1196.53	1-CellSurface
P53767	Flt1	Vascular endothelial growth factor receptor 1		1	1	6	1794.8	597.956	1196.84	1-CellSurface
Q9QYW5	Emp3	Epithelial membrane protein 3		0.9969	1	5	1495.66	326.158	1169.5	1-CellSurface
D3ZI91	Glipr1l1	GLIPR1-like 1		1	1	4	1196.53	54.3596	1142.17	1-CellSurface
P01830	Thy1	Thy-1 membrane glycoprotein		1	1	43	12862.7	11578.6	1284.09	1-CellSurface
Q9R0W2	Slc22a2	Solute carrier family 22 member 2		1	1	5	1495.66	380.518	1115.15	1-CellSurface
Q811A2	Bst2	Bone marrow stromal antigen 2		1	1	4	1196.53	108.719	1087.81	1-CellSurface
P97675	Enpp3	Ectonucleotide pyrophosphatase/phosphodiesterase family member 3		1	1	4	1196.53	108.719	1087.81	1-CellSurface
P05544	Serpina3l	Serine protease inhibitor A3L	Serpina3c, Serpina3k, Serpina3n	0.9935	1	4	1196.53	108.719	1087.81	secreted
Q8VII6	Slc44a1	Choline transporter-like protein 1		1	1	6	1794.8	706.675	1088.12	1-CellSurface
D3Z967	Tspan33	Tetraspanin		1	1	6	1794.8	706.675	1088.12	1-CellSurface
P24090	Ahsg	Alpha-2-HS-glycoprotein		1	1	6	1794.8	761.035	1033.76	1-CellSurface
Q920H8	Heph	Hephaestin		1	1	8	2393.06	1358.99	1034.07	1-CellSurface
Q63008	Slc5a5	Sodium/iodide cotransporter		0.9996	1	5	1495.66	489.237	1006.43	1-CellSurface
B5D5N9	Slc7a2	Cationic amino acid transporter 2		1	1	5	1495.66	543.596	952.066	1-CellSurface
D3Z9E1	Emilin1	Elastin microfibril interfacer 1		1	1	3	897.398	0	897.398	1-CellSurface
Q63258	Itga7	Integrin alpha-7		0.9969	1	3	897.398	0	897.398	1-CellSurface
A0A8I5ZQ25	Lamb1	Laminin subunit beta 1		0.9969	1	3	897.398	0	897.398	1-CellSurface
P10111	Ppia	Peptidyl-prolyl cis-trans isomerase A	LOC100911252, Ppial4g	1	1	3	897.398	0	897.398	secreted/non classical
Q64244	Cd38	ADP-ribosyl cyclase/cyclic ADP-ribose hydrolase 1		1	1	5	1495.66	597.956	897.707	1-CellSurface
Q1WIM3	Cadm3	Cell adhesion molecule 3		1	1	7	2093.93	1195.91	898.015	1-CellSurface
O54698	Slc29a1	Equilibrative nucleoside transporter 1		1	1	8	2393.06	1522.07	870.99	1-CellSurface
Q62638	Glg1	Golgi apparatus protein 1		1	1	7	2093.93	1250.27	843.656	1-CellSurface
Q62786	Ptgfrn	Prostaglandin F2 receptor negative regulator		1	1	6	1794.8	978.474	816.322	1-CellSurface
Q91XU8	Cds2	Phosphatidate cytidylyltransferase 2		1	1	4	1196.53	434.877	761.653	1-CellSurface
Q9JLA3	Uggt1	UDP-glucose:glycoprotein glucosyltransferase 1		1	1	4	1196.53	434.877	761.653	1-CellSurface
Q63632	Slc12a4	Solute carrier family 12 member 4		0.9935	1	3	897.398	217.439	679.959	1-CellSurface
P25286	Atp6v0a1	V-type proton ATPase 116 kDa subunit a 1		1	0.9782	2	598.265	0	598.265	1-CellSurface
P26051	Cd44	CD44 antigen		1	1	2	598.265	0	598.265	1-CellSurface
A0A8I6AHL9	Col6a3	Collagen type VI alpha 3 chain		1	1	2	598.265	0	598.265	1-CellSurface
D3ZP75	Lypd8	LY6/PLAUR domain-containing 8		0.9935	1	2	598.265	0	598.265	1-CellSurface
A0A8J8XMU1	Ptprk	Protein-tyrosine-phosphatase		1	1	2	598.265	0	598.265	1-CellSurface
Q4V892	Sigirr	Single Ig IL-1-related receptor		0.9919	0.9995	2	598.265	0	598.265	1-CellSurface
Q5EC47	Slc13a4	Sodium sulfate cotransporter-2		0.9946	1	2	598.265	0	598.265	1-CellSurface
P23347	Slc4a2	Anion exchange protein 2		1	1	2	598.265	0	598.265	1-CellSurface
P28572	Slc6a9	Sodium- and chloride-dependent glycine transporter 1		0.9978	0.8627	2	598.265	0	598.265	1-CellSurface
Q62935	Vwf	von Willebrand factor (Fragment)		1	1	2	598.265	0	598.265	1-CellSurface
Q641X2	Leo1	RNA polymerase-associated protein LEO1		0.9999	0.9607	2	598.265	0	598.265	nucleus
A0A096MJG4	Crtac1	Cartilage acidic protein 1		0.9946	1	2	598.265	0	598.265	ECM
Q2QDE7	Dnase1l1	Deoxyribonuclease-1-like 1		0.9935	1	2	598.265	0	598.265	ER
P50609	Fmod	Fibromodulin		1	1	4	1196.53	597.956	598.574	ECM
P14562	Lamp1	Lysosome-associated membrane glycoprotein 1		1	0.9991	3	897.398	326.158	571.24	1-CellSurface
D3ZQP6	Sema7a	Sema domain, immunoglobulin domain (Ig), and GPI membrane anchor, (Semaphorin) 7A (Predicted)		1	1	8	2393.06	1848.23	544.832	1-CellSurface
A0A0G2JSI4	Adgre5	Adhesion G protein-coupled receptor E5		1	1	2	598.265	108.719	489.546	1-CellSurface
Q9JHI3	Slco2b1	Solute carrier organic anion transporter family member 2B1		1	1	2	598.265	108.719	489.546	1-CellSurface
P61943	St3gal6	Type 2 lactosamine alpha-2,3-sialyltransferase		0.9998	1	2	598.265	108.719	489.546	1-CellSurface
B2B9A9	Efnb2	Ephrin B2		0.9935	1	4	1196.53	706.675	489.855	1-CellSurface
Q66HD0	Hsp90b1	Endoplasmin		1	1	3	897.398	434.877	462.52	ER lumen
Q00657	Cspg4	Chondroitin sulfate proteoglycan 4		1	1	5	1495.66	1032.83	462.829	1-CellSurface
A0A8I5ZZF0	Itih5	Inter-alpha-trypsin inhibitor heavy chain 5		0.9935	1	2	598.265	163.079	435.186	ECM
P11442	Cltc	Clathrin heavy chain 1		1	1	2	589.797	163.079	426.718
B2RYF6	Clptm1	CLPTM1 regulator of GABA type A receptor forward-trafficking		1	1	3	897.398	489.237	408.161	1-CellSurface
Q3MHC0	Jam2	Junctional adhesion molecule 2		0.9969	1	2	598.265	217.439	380.826	1-CellSurface
B2RYD7	Stt3b	Dolichyl-diphosphooligosaccharide--protein glycotransferase		1	1	4	1196.53	815.395	381.135	1-CellSurface
P97544	Plpp3	Phospholipid phosphatase 3		1	1	8	2393.06	2011.31	381.753	1-CellSurface
P17046	Lamp2	Lysosome-associated membrane glycoprotein 2		1	1	2	598.265	271.798	326.467	1-CellSurface
P54001	P4ha1	Prolyl 4-hydroxylase subunit alpha-1		1	1	2	598.265	271.798	326.467	ER lumen
A0A8I6AGQ6	Adam12	ADAM metallopeptidase domain 12		0.9143	0.9869	1	299.133	0	299.133	1-CellSurface
P32215	Adcyap1r1	Pituitary adenylate cyclase-activating polypeptide type I receptor		0.9888	0.8577	1	299.133	0	299.133	1-CellSurface
O88923	Adgrl2	Adhesion G protein-coupled receptor L2		0.8287	0.9704	1	299.133	0	299.133	1-CellSurface
Q9ESC1	Adgrl4	Adhesion G protein-coupled receptor L4		0.9935	1	1	299.133	0	299.133	1-CellSurface
P11507	Atp2a2	Sarcoplasmic/endoplasmic reticulum calcium ATPase 2	Atp2a1	1	1	1	299.133	0	299.133	1-CellSurface
A0A8I6AHH2	Car14	Carbonic anhydrase 14		0.9995	0.9812	1	299.133	0	299.133	1-CellSurface
Q07969	Cd36	Platelet glycoprotein 4		0.7825	0.9603	1	299.133	0	299.133	1-CellSurface
Q0V8T6	Cntnap5a	Contactin-associated protein like 5-1		0.9228	0.9858	1	299.133	0	299.133	1-CellSurface
D3ZUL3	Col6a1	Collagen type VI alpha 1 chain		0.9929	0.9987	1	299.133	0	299.133	1-CellSurface
A0A0G2JTX7	Col6a5	Collagen type VI alpha 5 chain		0.9969	1	1	299.133	0	299.133	1-CellSurface
A0A096MK61	Crtap	Cartilage associated protein-like 1		0.9935	1	1	299.133	0	299.133	1-CellSurface
Q6Q3E8	Eng	Endoglin		0.9935	1	1	299.133	0	299.133	1-CellSurface
D3ZNG4	Slc2a12	Solute carrier family 2 (Facilitated glucose transporter), member 12 (Predicted)		0.9946	1	1	299.133	0	299.133	1-CellSurface
A0A8I5ZZ30	Tm4sf1	Transmembrane 4 L six family member 1		1	0.9864	1	299.133	0	299.133	1-CellSurface
A0A8I6GJQ1	Adamtsl5	ADAMTS-like 5		0.9935	1	1	299.133	0	299.133	ECM
Q5U367	Plod3	Multifunctional procollagen lysine hydroxylase and glycosyltransferase LH3		0.9935	1	1	299.133	0	299.133	ECM
B1H282	Colgalt1	Collagen beta(1-O)galactosyltransferase 1		0.9638	0.9953	1	299.133	0	299.133	ER lumen
Q66H94	Fkbp9	Peptidyl-prolyl cis-trans isomerase FKBP9		0.7596	0.9549	1	299.133	0	299.133	ER lumen
P11962	Cga	Glycoprotein hormones alpha chain		0.7522	0.9531	1	299.133	0	299.133	secreted
D4A2W1	Enpp4	Bis(5'-adenosyl)-triphosphatase		1	1	8	2393.06	2065.67	327.394	1-CellSurface
P31643	Slc6a6	Sodium- and chloride-dependent taurine transporter		1	1	3	897.398	597.956	299.441	1-CellSurface
Q9WTW8	Slc23a2	Solute carrier family 23 member 2		1	1	5	1495.66	1195.91	299.75	1-CellSurface
P84903	Stim1	Stromal interaction molecule 1		1	1	2	598.265	326.158	272.107	1-CellSurface
P25235	Rpn2	Dolichyl-diphosphooligosaccharide--protein glycosyltransferase subunit 2		0.9935	1	1	299.133	54.3596	244.773	1-CellSurface
A0A1W2Q610	Slc26a7	Anion exchange transporter		1	1	1	299.133	54.3596	244.773	1-CellSurface
A0A8I5ZYP3	LOC100363993	Testis expressed gene 16-like		0.9665	0.7651	1	299.133	54.3596	244.773	?
P21575	Dnm1	Dynamin-1		1	0.971	1	299.133	54.3596	244.773	cytoplasm/endomembranes
Q63345	Mog	Myelin-oligodendrocyte glycoprotein		1	1	7	2093.93	1848.23	245.7	1-CellSurface
P25236	Selenop	Selenoprotein P		0.9995	1	2	598.265	380.518	217.748	1-CellSurface
Q9R1N3	Slc4a7	Sodium bicarbonate cotransporter 3		0.9946	1	4	1196.53	978.474	218.056	1-CellSurface
B1PLB1	Cd34	CD34 antigen (Predicted)		0.9941	0.9999	1	299.133	108.719	190.413	1-CellSurface
P14480	Fgb	Fibrinogen beta chain		0.9928	0.9999	1	299.133	108.719	190.413	1-CellSurface
D3ZRX7	Pcdh10	Protocadherin 10		0.9477	0.8618	1	299.133	108.719	190.413	1-CellSurface
A0A8I6A5F2	Sun1	Sad1 and UNC84 domain-containing 1		0.9928	0.9999	1	299.133	108.719	190.413	1-CellSurface
Q9WTN5	Tpcn1	Two pore calcium channel protein 1		0.9935	1	1	299.133	108.719	190.413	1-CellSurface
P20786	Pdgfra	Platelet-derived growth factor receptor alpha		1	1	2	598.265	434.877	163.388	1-CellSurface
Q8CGU6	Ncstn	Nicastrin		1	1	9	2692.19	2500.54	191.649	1-CellSurface
Q7TP48	Apmap	Adipocyte plasma membrane-associated protein		0.9935	1	1	299.133	163.079	136.054	1-CellSurface
Q7TPB4	Cd276	CD276 antigen		0.9961	0.9993	1	299.133	163.079	136.054	1-CellSurface
E9PTZ1	Pear1	Platelet endothelial aggregation receptor 1		0.9935	1	1	299.133	163.079	136.054	1-CellSurface
A0A8I6AC00	Sun2	Sad1 and UNC84 domain-containing 2		0.9896	0.9994	1	299.133	163.079	136.054	1-CellSurface
P24268	Ctsd	Cathepsin D		0.9999	1	2	598.265	489.237	109.028	1-CellSurface
G3V7P2	Fgl2	Fibrinogen-like 2		0.9935	1	2	598.265	489.237	109.028	1-CellSurface
F1LP13	Ptprg	Protein-tyrosine-phosphatase		1	1	9	2692.19	2554.9	137.289	1-CellSurface
O89039	Ackr3	Atypical chemokine receptor 3		0.9374	0.9909	1	299.133	217.439	81.6939	1-CellSurface
D3ZG79	Ctns	Cystinosin, lysosomal cystine transporter		0.9935	1	1	299.133	217.439	81.6939	1-CellSurface
A0A8I5ZYA8	Emc1	ER membrane protein complex subunit 1		0.9896	0.9994	1	299.133	217.439	81.6939	1-CellSurface
Q6P7S1	Asah1	Acid ceramidase		0.9935	1	1	299.133	217.439	81.6939	secreted
Q8R2H5	Gpld1	Phosphatidylinositol-glycan-specific phospholipase D		0.9981	1	1	299.133	217.439	81.6939	secreted
D4A0Z1	Tspan14	Tetraspanin		1	1	3	897.398	815.395	82.0029	1-CellSurface
Q0PMD2	Antxr1	Anthrax toxin receptor 1		0.9057	0.8322	1	299.133	271.798	27.3343	1-CellSurface
Q3T1K1	Cers2	Ceramide synthase 2		0.9935	1	1	299.133	271.798	27.3343	1-CellSurface
O35786	Cmklr1	Chemerin-like receptor 1		0.8618	0.8048	1	299.133	271.798	27.3343	1-CellSurface
D4ADC7	Adgra2	Adhesion G protein-coupled receptor A2		1	0.824	2	598.265	597.956	0.308954	1-CellSurface
D4AE25	Cd274	CD274 molecule		0.8012	0.9645	2	598.265	597.956	0.308954	1-CellSurface
G3V6N2	Tmed4	Transmembrane p24-trafficking protein 4		1	1	2	598.265	597.956	0.308954	1-CellSurface
P51577	P2rx4	P2X purinoceptor 4		0.9935	1	1	299.133	326.158	-27.0253	1-CellSurface
M0R402	Tmx3	RCG20581, isoform CRA_a		0.9922	0.9998	1	299.133	326.158	-27.0253	1-CellSurface
D4A917	Ltbp4	Latent-transforming growth factor beta-binding protein 4		0.9992	1	1	299.133	326.158	-27.0253	ECM
A0A8I6ANQ3	Igsf8	Immunoglobulin superfamily, member 8		1	1	8	2393.06	2391.82	1.23582	1-CellSurface
B5MEV3	Slc52a2	Solute carrier family 52, riboflavin transporter, member 2		0.9935	1	1	299.133	380.518	-81.385	1-CellSurface
Q6AY41	Tmem30a	Cell cycle control protein 50A		1	1	5	1495.66	1576.43	-80.7671	1-CellSurface
Q68FV6	Glmp	Glycosylated lysosomal membrane protein		1	1	2	598.265	706.675	-108.41	1-CellSurface
B1WBW6	Mfsd2a	Hypothetical LOC298504 (Predicted)		1	1	2	598.265	706.675	-108.41	1-CellSurface
Q9R1U7	Slc22a8	Organic anion transporter 3		1	1	2	598.265	706.675	-108.41	1-CellSurface
Q9WVC1	Slit2	Slit homolog 2 protein (Fragment)		0.9935	1	1	299.133	434.877	-135.745	1-CellSurface
P22057	Ptgds	Prostaglandin-H2 D-isomerase		0.9935	1	1	299.133	434.877	-135.745	secreted; ER; golgi
D3Z9K9	Gdpd2	Glycerophosphodiester phosphodiesterase domain containing 2 (Predicted), isoform CRA_a		0.965	0.9316	2	598.265	761.035	-162.77	1-CellSurface
O70513	Lgals3bp	Galectin-3-binding protein		1	1	2	598.265	761.035	-162.77	1-CellSurface
O70594	Slc22a5	Solute carrier family 22 member 5		0.9935	1	2	598.265	761.035	-162.77	1-CellSurface
Q9QWJ9	Nrp1	Neuropilin-1		1	1	4	1196.53	1358.99	-162.461	1-CellSurface
A0A8I6B3X3	Hepacam	Hepatic and glial cell adhesion molecule		0.9996	0.7602	1	299.133	489.237	-190.104	1-CellSurface
O88871	Gabbr2	Gamma-aminobutyric acid type B receptor subunit 2		0.9999	1	3	897.398	1087.19	-189.795	1-CellSurface
A0A8I5ZU75	Nectin3	Nectin cell adhesion molecule 3		0.9762	0.9973	3	897.398	1087.19	-189.795	1-CellSurface
P05371	Clu	Clusterin		1	1	7	2093.93	2283.11	-189.177	1-CellSurface
Q64663	P2rx7	P2X purinoceptor 7		0.9999	1	4	1196.53	1413.35	-216.821	1-CellSurface
A0A8I6ABU1	Slc39a14	Solute carrier family 39 member 14		0.9969	1	1	299.133	543.596	-244.464	1-CellSurface
D4ABX6	Mmrn2	Multimerin 2		0.9872	0.9968	1	299.133	543.596	-244.464	ECM; basement membrane
D3ZEH5	Sidt2	SID1 transmembrane family member 2		1	1	3	897.398	1141.55	-244.155	1-CellSurface
P51792	Clcn3	H(+)/Cl(-) exchange transporter 3		0.8487	0.9745	1	299.133	597.956	-298.824	1-CellSurface
G3V6X1	Fbln2	Fibulin 2		0.9935	1	1	299.133	597.956	-298.824	1-CellSurface
Q765A7	Pgap1	GPI inositol-deacylase		0.9794	0.9978	1	299.133	597.956	-298.824	1-CellSurface
A0A8I6A4E5	Tmem62	Transmembrane protein 62		0.9935	1	1	299.133	597.956	-298.824	1-CellSurface
Q80ZA5	Slc4a10	Sodium-driven chloride bicarbonate exchanger		1	1	21	6281.78	6523.16	-241.374	1-CellSurface
P42533	F3	Tissue factor		0.9935	1	2	598.265	924.114	-325.849	1-CellSurface
F1LVL2	Icoslg	Inducible T-cell co-stimulator ligand		0.9946	1	2	598.265	924.114	-325.849	1-CellSurface
Q6AYP2	Mfap3l	Microfibrillar-associated protein 3-like		1	1	2	598.265	924.114	-325.849	1-CellSurface
P45479	Ppt1	Palmitoyl-protein thioesterase 1		0.9935	1	2	598.265	924.114	-325.849	secreted; lysosome
Q9QYP2	Celsr2	Cadherin EGF LAG seven-pass G-type receptor 2 (Fragment)		0.9935	1	1	299.133	652.316	-353.183	1-CellSurface
B2GV54	Nceh1	Neutral cholesterol ester hydrolase 1		0.924	0.9886	1	299.133	652.316	-353.183	1-CellSurface
Q80Z70	Sel1l	Protein sel-1 homolog 1		0.9935	1	1	299.133	706.675	-407.543	1-CellSurface
Q63604	Ntrk2	BDNF/NT-3 growth factors receptor		1	1	10	2991.33	3370.3	-378.973	1-CellSurface
A0A8I6AE78	Hgsnat	Heparan-alpha-glucosaminide N-acetyltransferase		0.9935	1	1	299.133	761.035	-461.902	1-CellSurface
Q4TU93	Mrc2	C-type mannose receptor 2		1	0.999	3	897.398	1358.99	-461.594	1-CellSurface
F1LZX9	Itgav	Integrin subunit alpha V		1	1	5	1495.66	1956.95	-461.285	1-CellSurface
P40190	Il6st	Interleukin-6 receptor subunit beta		0.9991	0.9993	1	299.133	815.395	-516.262	1-CellSurface
D3ZJ86	Slc9a6	Sodium/hydrogen exchanger		1	0.999	3	897.398	1413.35	-515.953	1-CellSurface
Q5FVJ6	Bscl2	Seipin		0.9935	1	1	299.133	869.754	-570.622	1-CellSurface
P27615	Scarb2	Lysosome membrane protein 2		1	1	7	2093.93	2663.62	-569.695	1-CellSurface
A0A8I6ALM9	Ptk7	Protein tyrosine kinase 7		0.9994	0.9171	2	598.265	1195.91	-597.647	1-CellSurface
Q9EPQ0	Slc24a3	Sodium/potassium/calcium exchanger 3 (Fragment)		0.9935	1	1	299.133	924.114	-624.981	1-CellSurface
D3ZRF9	Mcoln1	Mucolipin TRP cation channel 1		0.9998	1	2	598.265	1250.27	-652.007	1-CellSurface
M0R3L8	Gba	Glucosylceramidase		1	1	3	897.398	1576.43	-679.032	lysosome membrane
A0A8J8Y8J8	Ostm1	Osteoclastogenesis-associated transmembrane protein 1		0.9935	1	1	299.133	1032.83	-733.701	1-CellSurface
O88397	Slco1a5	Solute carrier organic anion transporter family member 1A5		1	1	2	598.265	1358.99	-760.726	1-CellSurface
Q63175	Serinc5	Serine incorporator 5		0.9999	0.9728	1	299.133	1087.19	-788.06	1-CellSurface
Q62634	Slc17a7	Vesicular glutamate transporter 1		1	0.9994	2	598.265	1467.71	-869.445	1-CellSurface
G3V7K5	Npc1	NPC intracellular cholesterol transporter 1		0.9998	1	1	299.133	1250.27	-951.139	1-CellSurface
A0A8I6ACY3	Tmem87a	Transmembrane protein 87A		0.9935	1	1	299.133	1250.27	-951.139	1-CellSurface
E9PSP1	Pltp	Phospholipid transfer protein		0.9996	0.9969	3	897.398	1848.23	-950.83	1-CellSurface
P97603	Neo1	Neogenin (Fragment)		0.9935	1	3	897.398	1902.59	-1005.19	1-CellSurface
G3V881	Lingo1	Leucine rich repeat neuronal 6A, isoform CRA_a		0.9864	0.9989	1	299.133	1413.35	-1114.22	1-CellSurface
Q63424	Slc15a2	Solute carrier family 15 member 2		1	1	7	2093.93	3207.22	-1113.29	1-CellSurface
Q1WIM1	Cadm4	Cell adhesion molecule 4		1	1	4	1196.53	2391.82	-1195.29	1-CellSurface
B4F795	Slc44a2	Choline transporter-like protein 2		1	1	7	2093.93	3315.94	-1222.01	1-CellSurface
O35795	Entpd2	Ectonucleoside triphosphate diphosphohydrolase 2		0.9946	1	2	598.265	1848.23	-1249.96	1-CellSurface
P28648	Cd63	CD63 antigen		0.9998	0.9952	5	1495.66	2772.34	-1276.68	1-CellSurface
Q6AYP5	Cadm1	Cell adhesion molecule 1		1	1	43	12862.7	14024.8	-1162.09	1-CellSurface
F1LNP8	Nectin1	Nectin cell adhesion molecule 1		1	1	3	897.398	2228.75	-1331.35	1-CellSurface
P10960	Psap	Prosaposin		1	1	8	2393.06	3750.82	-1357.76	secreted; lysosome
P97629	Lnpep	Leucyl-cystinyl aminopeptidase		0.7587	0.9547	1	299.133	1739.51	-1440.38	1-CellSurface
P46101	Dpp6	Dipeptidyl aminopeptidase-like protein 6		0.9969	1	1	299.133	1793.87	-1494.74	1-CellSurface
F7EYB9	Omg	Oligodendrocyte-myelin glycoprotein		1	0.9992	2	598.265	2120.03	-1521.76	1-CellSurface
F1MA97	Thsd7a	Thrombospondin type 1 domain-containing 7A		0.9969	1	1	299.133	2500.54	-2201.41	1-CellSurface
P0C5X8	Ttyh1	Protein tweety homolog 1		0.9998	1	3	897.398	3370.3	-2472.9	1-CellSurface
P54290	Cacna2d1	Voltage-dependent calcium channel subunit alpha-2/delta-1		1	1	4	1196.53	3859.53	-2663	1-CellSurface
O70352	Cd82	CD82 antigen		1	1	5	1495.66	4348.77	-2853.11	1-CellSurface
G3V824	Igf2r	Insulin-like growth factor 2 receptor		0.9994	1	3	897.398	3805.18	-2907.78	1-CellSurface
P97710	Sirpa	Tyrosine-protein phosphatase non-receptor type substrate 1		1	1	5	1495.66	4403.13	-2907.47	1-CellSurface
P13852	Prnp	Major prion protein		1	1	6	1794.8	4783.65	-2988.85	1-CellSurface
Q8VHW5	Cacng8	Voltage-dependent calcium channel gamma-8 subunit		0.9851	0.9987	2	598.265	4294.41	-3696.15	1-CellSurface
P97685	Nfasc	Neurofascin		0.8482	0.9744	1	299.133	4022.61	-3723.48	1-CellSurface
Q63633	Slc12a5	Solute carrier family 12 member 5		1	1	11	3290.46	7066.75	-3776.3	1-CellSurface
Q9Z0J8	Negr1	Neuronal growth regulator 1		0.9946	1	3	897.398	5272.89	-4375.49	1-CellSurface
P23978	Slc6a1	Sodium- and chloride-dependent GABA transporter 1		1	1	2	598.265	5164.17	-4565.9	1-CellSurface
P97546	Nptn	Neuroplastin		1	1	17	5085.25	10056.5	-4971.28	1-CellSurface
F1M8G9	Ncam2	Neural cell adhesion molecule 2		1	0.9996	3	897.398	6088.28	-5190.88	1-CellSurface
P32736	Opcml	Opioid-binding protein/cell adhesion molecule		0.9946	1	2	598.265	5979.56	-5381.3	1-CellSurface
Q1WIM2	Cadm2	Cell adhesion molecule 2		1	1	2	598.265	6631.88	-6033.61	1-CellSurface
Q05695	L1cam	Neural cell adhesion molecule L1		1	1	5	1495.66	7610.35	-6114.69	1-CellSurface
G3V928	Lrp1	Prolow-density lipoprotein receptor-related protein 1		1	0.9869	5	1495.66	8534.46	-7038.8	1-CellSurface
Q63198	Cntn1	Contactin-1		1	1	7	2093.93	9404.22	-7310.29	1-CellSurface
Q812E9	Gpm6a	Neuronal membrane glycoprotein M6-a		1	1	6	1794.8	9730.38	-7935.58	1-CellSurface
Q62718	Ntm	Neurotrimin		1	1	4	1196.53	10274	-9077.44	1-CellSurface
P97686	Nrcam	Neuronal cell adhesion molecule		1	1	3	897.398	10219.6	-9322.22	1-CellSurface
D4A435	Icam5	Intercellular adhesion molecule 5		0.9946	1	2	598.265	10817.6	-10219.3	1-CellSurface
P13596	Ncam1	Neural cell adhesion molecule 1		1	1	19	5683.52	15981.7	-10298.2	1-CellSurface
P31596	Slc1a2	Excitatory amino acid transporter 2		1	1	31	9273.11	21743.9	-12470.7	1-CellSurface
P13638	Atp1b2	Sodium/potassium-transporting ATPase subunit beta-2		1	1	64	19144.5	32072.2	-12927.7	1-CellSurface
Q62813	Lsamp	Limbic system-associated membrane protein		1	1	8	2393.06	16851.5	-14458.4	1-CellSurface
P07722	Mag	Myelin-associated glycoprotein		1	1	9	2692.19	17232	-14539.8	1-CellSurface
Q9JJK1	Gpm6b	Neuronal membrane glycoprotein M6-b		1	1	12	3589.59	18482.3	-14892.7	1-CellSurface
P07340	Atp1b1	Sodium/potassium-transporting ATPase subunit beta-1		1	1	48	14358.4	34409.7	-20051.3	1-CellSurface

## Sheet: SuppTable3-Mouse-InVivoGlycocap
Protein ID	Gene	Protein Description	Alternative Mapped Genes	Protein Probability (trypsin)	Top PeptideProphet Probability (N-link)	#psm/gene (Nlinked only)	CPM: psm/1000000	CPM in brain lysate capture (mouse)	vessel enrichment score	CellLocalization
Q08481	Pecam1	Platelet endothelial cell adhesion molecule		1	1	65	49467.3	2054.7	47412.6	1-CellSurface
P09242	Alpl	Alkaline phosphatase, tissue-nonspecific isozyme		1	1	32	24353.1	1761.17	22591.9	1-CellSurface
P97449	Anpep	Aminopeptidase N		1	1	27	20547.9	1467.65	19080.3	1-CellSurface
P18572	Bsg	Basigin		1	1	28	21309	3042.03	18267	1-CellSurface
Q61001	Lama5	Laminin subunit alpha-5		1	1	21	15981.7	933.956	15047.8	1-CellSurface
G5E8Q8	Adgrf5	Adhesion G protein-coupled receptor F5		1	1	20	15220.7	747.165	14473.5	1-CellSurface
Q99JR5	Tinagl1	Tubulointerstitial nephritis antigen-like		1	1	19	14459.7	1147.43	13312.2	secreted
P21995	Emb	Embigin		1	1	20	15220.7	2481.65	12739	1-CellSurface
Q05793	Hspg2	Basement membrane-specific heparan sulfate proteoglycan core protein		1	1	18	13698.6	1147.43	12551.2	1-CellSurface
P09055	Itgb1	Integrin beta-1		1	1	21	15981.7	3815.88	12165.9	1-CellSurface
O09117	Sypl1	Synaptophysin-like protein 1		1	1	16	12176.6	773.849	11402.7	melanosome membrane
P02468	Lamc1	Laminin subunit gamma-1		1	1	15	11415.5	667.111	10748.4	1-CellSurface
Q9R1W5	Calcrl	Calcitonin gene-related peptide type 1 receptor		1	1	15	11415.5	1014.01	10401.5	1-CellSurface
Q60751	Igf1r	Insulin-like growth factor 1 receptor		1	1	15	11415.5	1014.01	10401.5	1-CellSurface
O54990	Prom1	Prominin-1		1	1	14	10654.5	907.272	9747.22	1-CellSurface
Q61490	Alcam	CD166 antigen		1	1	21	15981.7	6804.54	9177.2	1-CellSurface
P97370	Atp1b3	Sodium/potassium-transporting ATPase subunit beta-3		1	1	15	11415.5	2401.6	9013.92	1-CellSurface
P55012	Slc12a2	Solute carrier family 12 member 2		1	1	12	9132.42	880.587	8251.83	1-CellSurface
Q61469	Plpp1	Phospholipid phosphatase 1		1	1	12	9132.42	907.272	8225.15	1-CellSurface
P14094	Atp1b1	Sodium/potassium-transporting ATPase subunit beta-1		1	1	24	18264.8	10193.5	8071.38	1-CellSurface
Q925F2	Esam	Endothelial cell-selective adhesion molecule		1	1	11	8371.39	587.058	7784.33	1-CellSurface
P31809	Ceacam1	Carcinoembryonic antigen-related cell adhesion molecule 1		1	1	11	8371.39	827.218	7544.17	1-CellSurface
Q6P9J9	Ano6	Anoctamin-6		1	1	10	7610.35	320.213	7290.14	1-CellSurface
P31651	Slc6a12	Sodium- and chloride-dependent betaine transporter		1	1	10	7610.35	747.165	6863.19	1-CellSurface
P10852	Slc3a2	4F2 cell-surface antigen heavy chain		1	1	13	9893.46	3042.03	6851.43	1-CellSurface
P32261	Serpinc1	Antithrombin-III		1	1	10	7610.35	773.849	6836.5	secreted
P55284	Cdh5	Cadherin-5		1	1	10	7610.35	827.218	6783.13	1-CellSurface
P35330	Icam2	Intercellular adhesion molecule 2		1	0.9999	10	7610.35	907.272	6703.08	1-CellSurface
Q8BY89	Slc44a2	Choline transporter-like protein 2		1	0.9968	12	9132.42	2454.97	6677.45	1-CellSurface
P28843	Dpp4	Dipeptidyl peptidase 4		1	1	10	7610.35	960.64	6649.71	1-CellSurface
Q8K449	Abca9	ATP-binding cassette sub-family A member 9		1	1	10	7610.35	1014.01	6596.34	1-CellSurface
P11276	Fn1	Fibronectin		1	1	10	7610.35	1040.69	6569.66	1-CellSurface
P47801	Emp1	Epithelial membrane protein 1		1	1	9	6849.32	346.898	6502.42	1-CellSurface
Q9R1B9	Slit2	Slit homolog 2 protein		1	1	9	6849.32	346.898	6502.42	1-CellSurface
P15208	Insr	Insulin receptor		1	1	10	7610.35	1307.54	6302.81	1-CellSurface
O88507	Cntfr	Ciliary neurotrophic factor receptor subunit alpha		1	1	9	6849.32	560.374	6288.94	1-CellSurface
P31649	Slc6a13	Sodium- and chloride-dependent GABA transporter 2		1	1	8	6088.28	186.791	5901.49	1-CellSurface
B2RXS4	Plxnb2	Plexin-B2		1	1	13	9893.46	4109.41	5784.05	1-CellSurface
O88792	F11r	Junctional adhesion molecule A		1	0.9999	8	6088.28	346.898	5741.38	1-CellSurface
Q61147	Cp	Ceruloplasmin		1	1	9	6849.32	1120.75	5728.57	1-CellSurface
Q9CQ88	Tspan31	Tetraspanin-31		1	1	8	6088.28	720.48	5367.8	1-CellSurface
A2AVZ9	Slc43a3	Equilibrative nucleobase transporter 1		1	1	7	5327.25	80.0534	5247.19	1-CellSurface
Q9D8C2	Tspan13	Tetraspanin-13		1	1	8	6088.28	880.587	5207.69	1-CellSurface
P55772	Entpd1	Ectonucleoside triphosphate diphosphohydrolase 1		1	1	9	6849.32	1761.17	5088.14	1-CellSurface
Q62470	Itga3	Integrin alpha-3		1	1	8	6088.28	1094.06	4994.22	1-CellSurface
O09114	Ptgds	Prostaglandin-H2 D-isomerase		1	1	8	6088.28	1094.06	4994.22	secreted
P97792	Cxadr	Coxsackievirus and adenovirus receptor homolog		1	1	7	5327.25	560.374	4766.87	1-CellSurface
Q8R366	Igsf8	Immunoglobulin superfamily member 8		1	1	11	8371.39	3682.45	4688.93	1-CellSurface
P17809	Slc2a1	Solute carrier family 2, facilitated glucose transporter member 1		1	1	7	5327.25	693.796	4633.45	1-CellSurface
P43006	Slc1a2	Excitatory amino acid transporter 2		1	1	22	16742.8	12168.1	4574.66	1-CellSurface
Q80X19	Col14a1	Collagen alpha-1(XIV) chain		1	1	6	4566.21	0	4566.21	1-CellSurface
Q9CZR2	Naalad2	N-acetylated-alpha-linked acidic dipeptidase 2		1	1	6	4566.21	0	4566.21	1-CellSurface
Q61735	Cd47	Leukocyte surface antigen CD47		1	1	19	14459.7	10006.7	4452.99	1-CellSurface
P97798	Neo1	Neogenin		1	1	8	6088.28	1761.17	4327.11	1-CellSurface
Q3V3R4	Itga1	Integrin alpha-1		1	1	10	7610.35	3308.87	4301.48	1-CellSurface
P28653	Bgn	Biglycan		0.9938	1	6	4566.21	266.845	4299.37	1-CellSurface
P02469	Lamb1	Laminin subunit beta-1		1	1	6	4566.21	266.845	4299.37	1-CellSurface
Q8K4G1	Ltbp4	Latent-transforming growth factor beta-binding protein 4		1	1	6	4566.21	266.845	4299.37	ECM
Q9Z1M0	P2rx7	P2X purinoceptor 7		1	1	6	4566.21	560.374	4005.84	1-CellSurface
P11688	Itga5	Integrin alpha-5		1	1	6	4566.21	693.796	3872.41	1-CellSurface
Q64735	Cr1l	Complement component receptor 1-like protein		1	1	7	5327.25	1467.65	3859.6	1-CellSurface
Q91VC4	Plvap	Plasmalemma vesicle-associated protein		1	1	5	3805.18	0	3805.18	1-CellSurface
Q8CI85	Ca12	Carbonic anhydrase 12		0.9992	1	5	3805.18	0	3805.18	secreted
P15209	Ntrk2	BDNF/NT-3 growth factors receptor		1	1	7	5327.25	1574.38	3752.86	1-CellSurface
P07759	Serpina3k	Serine protease inhibitor A3K		1	1	10	7610.35	3869.25	3741.1	secreted
Q8R5M8	Cadm1	Cell adhesion molecule 1		1	1	17	12937.6	9232.82	3704.77	1-CellSurface
P09470	Ace	Angiotensin-converting enzyme		1	1	6	4566.21	933.956	3632.25	1-CellSurface
Q9QUR8	Sema7a	Semaphorin-7A		1	1	7	5327.25	1734.49	3592.76	1-CellSurface
Q61503	Nt5e	5'-nucleotidase		1	1	6	4566.21	1094.06	3472.15	1-CellSurface
O35632	Hyal2	Hyaluronidase-2		1	1	5	3805.18	373.582	3431.59	1-CellSurface
Q63961	Eng	Endoglin		1	1	5	3805.18	426.951	3378.22	1-CellSurface
Q922J6	Tspan2	Tetraspanin-2		1	1	5	3805.18	480.32	3324.85	1-CellSurface
Q9DBX3	Susd2	Sushi domain-containing protein 2		1	1	6	4566.21	1254.17	3312.04	1-CellSurface
Q60738	Slc30a1	Zinc transporter 1		0.9938	1	5	3805.18	507.005	3298.17	1-CellSurface
P52795	Efnb1	Ephrin-B1		0.9938	1	5	3805.18	533.689	3271.49	1-CellSurface
P16406	Enpep	Glutamyl aminopeptidase		1	1	5	3805.18	800.534	3004.64	1-CellSurface
Q60847	Col12a1	Collagen alpha-1(XII) chain		1	1	4	3044.14	133.422	2910.72	1-CellSurface
P54761	Ephb4	Ephrin type-B receptor 4		0.7831	0.9475	4	3044.14	133.422	2910.72	1-CellSurface
Q9WVL3	Slc12a7	Solute carrier family 12 member 7		1	1	4	3044.14	186.791	2857.35	1-CellSurface
Q8R3G9	Tspan8	Tetraspanin-8		1	1	4	3044.14	186.791	2857.35	1-CellSurface
Q9D1H9	Mfap4	Microfibril-associated glycoprotein 4		1	1	4	3044.14	400.267	2643.87	1-CellSurface
O70423	Aoc3	Membrane primary amine oxidase		1	0.9962	4	3044.14	426.951	2617.19	1-CellSurface
Q9ES07	Slc15a2	Solute carrier family 15 member 2		1	1	6	4566.21	2001.33	2564.88	1-CellSurface
Q8VHW2	Cacng8	Voltage-dependent calcium channel gamma-8 subunit		0.9932	0.9999	4	3044.14	507.005	2537.14	1-CellSurface
Q921I1	Tf	Serotransferrin		1	1	4	3044.14	613.742	2430.4	secreted
Q99N28	Cadm3	Cell adhesion molecule 3		1	1	6	4566.21	2241.49	2324.72	1-CellSurface
P97927	Lama4	Laminin subunit alpha-4		1	1	4	3044.14	720.48	2323.66	1-CellSurface
O88322	Nid2	Nidogen-2		0.9996	0.9991	3	2283.11	0	2283.11	1-CellSurface
Q9WTN6	Slc22a21	Solute carrier family 22 member 21	Slc22a5	0.9999	1	3	2283.11	0	2283.11	1-CellSurface
Q02858	Tek	Angiopoietin-1 receptor		1	1	3	2283.11	0	2283.11	1-CellSurface
P97333	Nrp1	Neuropilin-1		1	1	4	3044.14	773.849	2270.29	1-CellSurface
P04925	Prnp	Major prion protein		1	0.9967	5	3805.18	1547.7	2257.48	1-CellSurface
Q02788	Col6a2	Collagen alpha-2(VI) chain		1	1	3	2283.11	26.6845	2256.42	1-CellSurface
Q9Z0J1	Reck	Reversion-inducing cysteine-rich protein with Kazal motifs		1	0.9951	3	2283.11	26.6845	2256.42	1-CellSurface
Q9JIS8	Slc12a4	Solute carrier family 12 member 4		0.9938	1	3	2283.11	80.0534	2203.05	1-CellSurface
P18581	Slc7a2	Cationic amino acid transporter 2		0.9999	1	3	2283.11	186.791	2096.31	1-CellSurface
Q01339	Apoh	Beta-2-glycoprotein 1		0.9991	0.9868	5	3805.18	1814.54	1990.63	1-CellSurface
Q9R069	Bcam	Basal cell adhesion molecule		0.9992	0.9633	3	2283.11	320.213	1962.89	1-CellSurface
O08966	Slc22a1	Solute carrier family 22 member 1	Slc22a2	0.9991	1	3	2283.11	320.213	1962.89	1-CellSurface
Q64444	Ca4	Carbonic anhydrase 4		1	1	3	2283.11	373.582	1909.52	1-CellSurface
Q9Z2A9	Ggt5	Glutathione hydrolase 5 proenzyme		0.8183	0.9405	3	2283.11	373.582	1909.52	1-CellSurface
P43406	Itgav	Integrin alpha-V		1	0.9999	4	3044.14	1227.48	1816.66	1-CellSurface
Q07797	Lgals3bp	Galectin-3-binding protein		1	1	3	2283.11	480.32	1802.78	1-CellSurface
Q9Z0Z4	Heph	Hephaestin		1	1	3	2283.11	587.058	1696.05	1-CellSurface
P13597	Icam1	Intercellular adhesion molecule 1		1	1	4	3044.14	1387.59	1656.55	1-CellSurface
Q8BLU0	Flrt2	Leucine-rich repeat transmembrane protein FLRT2		0.9938	1	3	2283.11	667.111	1615.99	1-CellSurface
P20352	F3	Tissue factor		0.9996	0.9948	3	2283.11	693.796	1589.31	1-CellSurface
Q6NVD0	Frem2	FRAS1-related extracellular matrix protein 2		1	1	2	1522.07	0	1522.07	1-CellSurface
P32037	Slc2a3	Solute carrier family 2, facilitated glucose transporter member 3		1	0.9821	3	2283.11	773.849	1509.26	1-CellSurface
P39061	Col18a1	Collagen alpha-1(XVIII) chain		0.9938	1	2	1522.07	26.6845	1495.39	ECM
Q91ZV8	Adgra2	Adhesion G protein-coupled receptor A2		1	1	2	1522.07	53.3689	1468.7	1-CellSurface
E9PWQ3	Col6a3	Collagen, type VI, alpha 3		0.9938	1	2	1522.07	80.0534	1442.02	1-CellSurface
Q09143	Slc7a1	High affinity cationic amino acid transporter 1		0.9951	1	2	1522.07	133.422	1388.65	1-CellSurface
Q99MQ4	Aspn	Asporin		0.9938	1	2	1522.07	160.107	1361.96	1-CellSurface
Q3UPR9	Sbspon	Somatomedin-B and thrombospondin type-1 domain-containing protein		0.9938	1	2	1522.07	160.107	1361.96	ECM
P32507	Nectin2	Nectin-2		1	1	3	2283.11	933.956	1349.15	1-CellSurface
Q9CZ52	Antxr1	Anthrax toxin receptor 1		1	0.9811	2	1522.07	186.791	1335.28	1-CellSurface
Q62230	Siglec1	Sialoadhesin		0.9611	0.9945	2	1522.07	186.791	1335.28	1-CellSurface
P14142	Slc2a4	Solute carrier family 2, facilitated glucose transporter member 4		0.9938	1	2	1522.07	186.791	1335.28	1-CellSurface
Q9EP96	Slco1a4	Solute carrier organic anion transporter family member 1A4		0.9938	1	2	1522.07	186.791	1335.28	1-CellSurface
Q61739	Itga6	Integrin alpha-6		0.9973	0.936	3	2283.11	987.325	1295.78	1-CellSurface
Q05909	Ptprg	Receptor-type tyrosine-protein phosphatase gamma		0.9994	1	4	3044.14	1787.86	1256.28	1-CellSurface
O88909	Slc22a8	Organic anion transporter 3		0.8132	0.9652	2	1522.07	266.845	1255.23	1-CellSurface
O09126	Sema4d	Semaphorin-4D		1	1	3	2283.11	1067.38	1215.73	1-CellSurface
Q5FWI3	Cemip2	Cell surface hyaluronidase		0.9938	1	2	1522.07	320.213	1201.86	1-CellSurface
B1AYL1	Scn7a	Sodium channel protein		0.9997	0.9957	2	1522.07	320.213	1201.86	1-CellSurface
P51830	Adcy9	Adenylate cyclase type 9		0.9938	1	2	1522.07	346.898	1175.17	1-CellSurface
Q8R2Y2	Mcam	Cell surface glycoprotein MUC18		0.9992	1	2	1522.07	373.582	1148.49	1-CellSurface
O35598	Adam10	Disintegrin and metalloproteinase domain-containing protein 10		1	0.9179	2	1522.07	400.267	1121.8	1-CellSurface
P50608	Fmod	Fibromodulin		1	1	2	1522.07	400.267	1121.8	ECM
P15306	Thbd	Thrombomodulin		0.9999	1	2	1522.07	533.689	988.381	1-CellSurface
Q8CJH3	Plxnb1	Plexin-B1		0.9938	1	2	1522.07	560.374	961.696	1-CellSurface
P19137	Lama1	Laminin subunit alpha-1		1	0.9272	2	1522.07	587.058	935.012	1-CellSurface
Q61361	Bcan	Brevican core protein		0.8066	0.9637	2	1522.07	693.796	828.274	1-CellSurface
Q6GU68	Islr	Immunoglobulin superfamily containing leucine-rich repeat protein		1	1	2	1522.07	693.796	828.274	1-CellSurface
Q61475	Cd55	Complement decay-accelerating factor, GPI-anchored		0.9938	1	1	761.035	0	761.035	1-CellSurface
P97468	Cmklr1	Chemerin-like receptor 1		0.992	0.9997	1	761.035	0	761.035	1-CellSurface
P31428	Dpep1	Dipeptidase 1		0.8216	0.9671	1	761.035	0	761.035	1-CellSurface
Q61554	Fbn1	Fibrillin-1		1	1	1	761.035	0	761.035	1-CellSurface
Q80W68	Kirrel1	Kin of IRRE-like protein 1		0.9938	1	1	761.035	0	761.035	1-CellSurface
Q61789	Lama3	Laminin subunit alpha-3		0.9976	0.9933	1	761.035	0	761.035	1-CellSurface
Q04592	Pcsk5	Proprotein convertase subtilisin/kexin type 5		0.9387	0.9352	1	761.035	0	761.035	1-CellSurface
E2JF22	Piezo1	Piezo-type mechanosensitive ion channel component 1		0.9903	0.9479	1	761.035	0	761.035	1-CellSurface
Q62009	Postn	Periostin		0.9987	0.9704	1	761.035	0	761.035	1-CellSurface
Q8R2Z3	Slc26a7	Anion exchange transporter		0.9938	1	1	761.035	0	761.035	1-CellSurface
O08747	Unc5c	Netrin receptor UNC5C	Unc5b	0.9932	0.9999	1	761.035	0	761.035	1-CellSurface
A2BE32	Vmn2r121	Vomeronasal 2, receptor 121	Vmn2r11, Vmn2r85, Vmn2r87	0.9924	0.9642	1	761.035	0	761.035	1-CellSurface
T1NXB5	Vstm4	V-set and transmembrane domain-containing protein 4		0.9485	0.9923	1	761.035	0	761.035	1-CellSurface
Q9WVH9	Fbln5	Fibulin-5		0.9951	1	1	761.035	0	761.035	ECM
Q61292	Lamb2	Laminin subunit beta-2		0.9941	0.9704	1	761.035	0	761.035	ECM
O88597	Becn1	Beclin-1		0.853	0.9739	1	761.035	0	761.035	inner membranes/ER/mitochondria
Q5XJE5	Leo1	RNA polymerase-associated protein LEO1		0.9777	0.8864	1	761.035	0	761.035	nucleus
Q8VHY0	Cspg4	Chondroitin sulfate proteoglycan 4		0.9999	1	2	1522.07	773.849	748.221	1-CellSurface
Q64449	Mrc2	C-type mannose receptor 2		0.9999	0.9763	2	1522.07	773.849	748.221	1-CellSurface
O35379	Abcc1	Multidrug resistance-associated protein 1		0.9695	0.8608	1	761.035	26.6845	734.351	1-CellSurface
Q8R373	Clmp	CXADR-like membrane protein		0.9938	1	2	1522.07	800.534	721.536	1-CellSurface
Q9JKZ2	Slc5a3	Sodium/myo-inositol cotransporter		0.9999	0.8862	2	1522.07	800.534	721.536	1-CellSurface
Q5DTL9	Slc4a10	Sodium-driven chloride bicarbonate exchanger		1	1	10	7610.35	6964.64	645.707	1-CellSurface
P52800	Efnb2	Ephrin-B2		1	1	2	1522.07	880.587	641.483	1-CellSurface
Q8C310	Robo4	Roundabout homolog 4		0.9988	0.9962	1	761.035	133.422	627.613	1-CellSurface
P68369	Tuba1a	Tubulin alpha-1A chain	Tuba1b, Tuba3b, Tuba4a	0.9986	0.8634	1	761.035	133.422	627.613	cytoplasm
Q5XF89	Atp13a3	Polyamine-transporting ATPase 13A3		0.9745	0.9957	1	761.035	160.107	600.928	1-CellSurface
Q60675	Lama2	Laminin subunit alpha-2		0.9997	0.9988	2	1522.07	933.956	588.114	1-CellSurface
Q9ET30	Tm9sf3	Transmembrane 9 superfamily member 3		0.8075	0.9639	1	761.035	186.791	574.244	1-CellSurface
P12804	Fgl2	Fibroleukin		0.8361	0.9703	1	761.035	213.476	547.559	1-CellSurface
Q8R2Q8	Bst2	Bone marrow stromal antigen 2		0.8407	0.9713	1	761.035	266.845	494.19	1-CellSurface
P31650	Slc6a11	Sodium- and chloride-dependent GABA transporter 3		1	1	2	1522.07	1094.06	428.007	1-CellSurface
Q91V14	Slc12a5	Solute carrier family 12 member 5		1	1	5	3805.18	3388.93	416.249	1-CellSurface
O35566	Cd151	CD151 antigen		1	1	1	761.035	346.898	414.137	1-CellSurface
P28654	Dcn	Decorin		1	1	1	761.035	373.582	387.453	1-CellSurface
P56528	Cd38	ADP-ribosyl cyclase/cyclic ADP-ribose hydrolase 1		0.9389	0.9324	2	1522.07	1147.43	374.638	1-CellSurface
Q6PHU5	Sort1	Sortilin		0.9516	0.9457	2	1522.07	1147.43	374.638	1-CellSurface
P06802	Enpp1	Ectonucleotide pyrophosphatase/phosphodiesterase family member 1		0.7976	0.9616	1	761.035	400.267	360.768	1-CellSurface
Q8QZY6	Tspan14	Tetraspanin-14		0.9938	1	1	761.035	426.951	334.084	1-CellSurface
Q9JIM1	Slc29a1	Equilibrative nucleoside transporter 1		1	1	1	761.035	453.636	307.399	1-CellSurface
Q9WVB4	Slit3	Slit homolog 3 protein		0.9938	1	1	761.035	453.636	307.399	1-CellSurface
Q9Z0K8	Vnn1	Pantetheinase		0.9932	0.9999	1	761.035	480.32	280.715	1-CellSurface
Q6P5F6	Slc39a10	Zinc transporter ZIP10		1	0.9727	3	2283.11	2054.7	228.402	1-CellSurface
Q06890	Clu	Clusterin		0.8361	0.9703	1	761.035	533.689	227.346	1-CellSurface
Q62351	Tfrc	Transferrin receptor protein 1		0.9805	0.8556	1	761.035	533.689	227.346	1-CellSurface
Q00560	Il6st	Interleukin-6 receptor subunit beta		0.9373	0.9903	2	1522.07	1307.54	214.532	1-CellSurface
Q63912	Omg	Oligodendrocyte-myelin glycoprotein		0.9938	1	3	2283.11	2081.39	201.717	1-CellSurface
Q61543	Glg1	Golgi apparatus protein 1		1	1	3	2283.11	2108.07	175.033	1-CellSurface
Q80V42	Cpm	Carboxypeptidase M		0.78	0.9574	1	761.035	613.742	147.293	1-CellSurface
Q8R3L5	Slco3a1	Solute carrier organic anion transporter family member 3A1		0.8473	0.9727	1	761.035	613.742	147.293	1-CellSurface
G3UW60	Susd5	Sushi domain-containing 5		0.9938	1	1	761.035	613.742	147.293	1-CellSurface
Q61885	Mog	Myelin-oligodendrocyte glycoprotein		1	1	2	1522.07	1387.59	134.478	1-CellSurface
Q8CIW6	Slc26a6	Solute carrier family 26 member 6		0.999	1	1	761.035	827.218	-66.1831	1-CellSurface
Q8R3S2	Tspan33	Tetraspanin-33		1	1	1	761.035	853.903	-92.8676	1-CellSurface
Q9D3A9	Ttyh1	Protein tweety homolog 1		0.9938	1	1	761.035	880.587	-119.552	1-CellSurface
Q8BKG3	Ptk7	Inactive tyrosine-protein kinase 7		0.9987	0.9261	1	761.035	960.64	-199.605	1-CellSurface
Q80T41	Gabbr2	Gamma-aminobutyric acid type B receptor subunit 2		0.9998	1	1	761.035	1040.69	-279.659	1-CellSurface
P35822	Ptprk	Receptor-type tyrosine-protein phosphatase kappa		0.9954	0.9998	1	761.035	1067.38	-306.343	1-CellSurface
P28828	Ptprm	Receptor-type tyrosine-protein phosphatase mu		1	0.996	1	761.035	1227.48	-466.45	1-CellSurface
Q01279	Egfr	Epidermal growth factor receptor		0.9919	0.9708	2	1522.07	2054.7	-532.633	1-CellSurface
Q8R464	Cadm4	Cell adhesion molecule 4		1	1	2	1522.07	2108.07	-586.002	1-CellSurface
P56564	Slc1a3	Excitatory amino acid transporter 1		1	1	12	9132.42	9739.83	-607.406	1-CellSurface
O55026	Entpd2	Ectonucleoside triphosphate diphosphohydrolase 2		0.853	0.9739	1	761.035	1440.96	-679.926	1-CellSurface
Q69ZU6	Thsd7a	Thrombospondin type-1 domain-containing protein 7A		0.984	0.9831	1	761.035	1440.96	-679.926	1-CellSurface
Q8BG39	Sv2b	Synaptic vesicle glycoprotein 2B		0.8127	0.9651	2	1522.07	2268.18	-746.109	1-CellSurface
Q640R3	Hepacam	Hepatocyte cell adhesion molecule		1	1	3	2283.11	3068.71	-785.607	1-CellSurface
Q61838	Pzp	Pregnancy zone protein		0.9999	1	1	761.035	1761.17	-1000.14	secreted
O08532	Cacna2d1	Voltage-dependent calcium channel subunit alpha-2/delta-1		1	1	2	1522.07	3362.24	-1840.17	1-CellSurface
Q8VEK0	Tmem30a	Cell cycle control protein 50A		0.9938	1	1	761.035	2668.45	-1907.41	1-CellSurface
Q61207	Psap	Prosaposin		0.8417	0.9715	1	761.035	2695.13	-1934.1	secreted
P41731	Cd63	CD63 antigen		0.9938	1	1	761.035	2748.5	-1987.46	1-CellSurface
Q8BLQ9	Cadm2	Cell adhesion molecule 2		1	0.9984	2	1522.07	3575.72	-2053.65	1-CellSurface
O54991	Cntnap1	Contactin-associated protein 1		1	1	4	3044.14	5150.1	-2105.96	1-CellSurface
P31648	Slc6a1	Sodium- and chloride-dependent GABA transporter 1		1	1	2	1522.07	4883.26	-3361.19	1-CellSurface
Q810U4	Nrcam	Neuronal cell adhesion molecule		1	1	7	5327.25	8725.82	-3398.57	1-CellSurface
P14231	Atp1b2	Sodium/potassium-transporting ATPase subunit beta-2		1	1	50	38051.8	42188.1	-4136.38	1-CellSurface
P20917	Mag	Myelin-associated glycoprotein		1	1	3	2283.11	6430.95	-4147.85	1-CellSurface
Q91ZX7	Lrp1	Prolow-density lipoprotein receptor-related protein 1		1	1	4	3044.14	7605.07	-4560.93	1-CellSurface
P97300	Nptn	Neuroplastin		1	0.9996	4	3044.14	8112.07	-5067.93	1-CellSurface
Q99PJ0	Ntm	Neurotrimin		0.9993	0.9791	4	3044.14	9739.83	-6695.69	1-CellSurface
P11627	L1cam	Neural cell adhesion molecule L1		0.9485	0.9923	1	761.035	8805.87	-8044.84	1-CellSurface
P35802	Gpm6a	Neuronal membrane glycoprotein M6-a		1	1	5	3805.18	11954.6	-8149.46	1-CellSurface
P01831	Thy1	Thy-1 membrane glycoprotein		1	0.9988	1	761.035	9286.19	-8525.16	1-CellSurface
P07758	Serpina1a	Alpha-1-antitrypsin 1-1	Serpina1b, Serpina1c, Serpina1d	0.9938	1	1	761.035	9766.51	-9005.48	secreted
P35803	Gpm6b	Neuronal membrane glycoprotein M6-b		1	1	9	6849.32	18305.5	-11456.2	1-CellSurface
P13595	Ncam1	Neural cell adhesion molecule 1		1	1	6	4566.21	17505	-12938.8	1-CellSurface
Q9JIS5	Sv2a	Synaptic vesicle glycoprotein 2A		0.999	1	1	761.035	15423.6	-14662.6	1-CellSurface
P12960	Cntn1	Contactin-1		0.9938	1	1	761.035	15770.5	-15009.5	1-CellSurface
Q8BLK3	Lsamp	Limbic system-associated membrane protein		1	0.9996	2	1522.07	18865.9	-17343.8	1-CellSurface

## Sheet: SuppTable4-CombinedIDs-InVivoGl
Gene	Protein Description	# species	Total PSM/1000000	Normalized Total Vessel enrichment score	Rat OXY Vessel Enrichment Score	Mouse Oxy Vessel Enrichment Score	Rat OXY CPM (psm/1000000)	Mouse OXY CPM (psm/1000000)	Cell surface
Pecam1	Platelet endothelial cell adhesion molecule	2	76310.9	74182.1	24180	47412.6	26843.7	49467.3	1-cellSurface
Adgrf5	Adhesion G protein-coupled receptor F5	2	32919.8	39020.7	17209.9	14473.5	17699.1	15220.7	1-cellSurface
Alpl	Alkaline phosphatase, tissue-nonspecific isozyme	2	39692.4	38990.8	13708.4	22591.9	15339.2	24353.1	1-cellSurface
Lama5	Laminin subunit alpha 5	2	33090.9	38538.8	16674.3	15047.8	17109.1	15981.7	1-cellSurface
Hspg2	Heparan sulfate proteoglycan 2	2	30807.8	36935.1	16783	12551.2	17109.1	13698.6	1-cellSurface
Tinagl1	Tubulointerstitial nephritis antigen-like	2	28619	33107.9	14159.3	13312.2	14159.3	14459.7	secreted
Esam	Endothelial cell-selective adhesion molecule	2	24890.6	32363.2	16084.3	7784.33	16519.2	8371.39	1-cellSurface
Cdh13	Cadherin-13	1	22123.9	32060.5	19242.8		22123.9	0	1-cellSurface
Plxnb2	Plexin B2	2	30837.4	30969.2	16105.9	5784.05	20944	9893.46	1-cellSurface
Itga1	Integrin alpha-1	2	23539.6	28890.3	15494.3	4301.48	15929.2	7610.35	1-cellSurface
Icam2	Intercellular adhesion molecule 2	2	22949.6	28537.4	14252	6703.08	15339.2	7610.35	1-cellSurface
Cdh5	Cadherin-5	2	21769.6	28168.4	13996.2	6783.13	14159.3	7610.35	1-cellSurface
Ace	Angiotensin-converting enzyme	2	21675.4	26302.2	14228.1	3632.25	17109.1	4566.21	1-cellSurface
Anpep	Aminopeptidase N	2	29102.5	26082.1	7467.38	19080.3	8554.57	20547.9	1-cellSurface
Bsg	Basigin	2	31338.5	23157.9	6061.24	18267	10029.5	21309	1-cellSurface
Slc3a2	4F2 cell-surface antigen heavy chain	2	23167.8	21580.4	10012.8	6851.43	13274.3	9893.46	1-cellSurface
Itgb1	Integrin beta-1	2	25421.3	21526.5	7700.02	12165.9	9439.53	15981.7	1-cellSurface
Alcam	CD166 antigen	2	28666.1	20901.7	8607.39	9177.2	12684.4	15981.7	1-cellSurface
Sypl1	Synaptophysin-like 1	2	21616.1	18897.8	6449.75	11402.7	9439.53	12176.6	melanosome membrane
Entpd1	Ectonucleoside triphosphate diphosphohydrolase 1	2	16583.8	18316.6	8810.4	5088.14	9734.51	6849.32	1-cellSurface
Lamc1	Laminin subunit gamma 1	2	17315.2	17332.5	5790.99	10748.4	5899.71	11415.5	1-cellSurface
Ca4	Carbonic anhydrase 4	2	12312.6	17260.2	9540.26	1909.52	10029.5	2283.11	1-cellSurface
Prom1	Prominin 1	2	17144.2	17056.3	6054.8	9747.22	6489.68	10654.5	1-cellSurface
Emb	Embigin	2	23185.3	16761.8	4594.3	12739	7964.6	15220.7	1-cellSurface
Slc6a13	Sodium- and chloride-dependent GABA transporter 2	2	13757.9	15820	6962.94	5901.49	7669.62	6088.28	1-cellSurface
Ly75	Lymphocyte antigen 75	1	9439.53	15636.6	9385.17		9439.53	0	1-cellSurface
Fn1	Fibronectin	2	14690	15586.4	6536.05	6569.66	7079.65	7610.35	1-cellSurface
Itga3	Integrin alpha 3 variant B	2	13462.9	15585.6	7211.55	4994.22	7374.63	6088.28	1-cellSurface
Dpp4	Dipeptidyl peptidase 4	2	14395	15061.6	6186.7	6649.71	6784.66	7610.35	1-cellSurface
Podxl	Podocalyxin	1	9144.54	15054.6	9035.82		9144.54	0	1-cellSurface
Igf1r	Insulin-like growth factor 1 receptor	2	17020.2	13513.7	3647.77	10401.5	5604.72	11415.5	1-cellSurface
Plpp1	Phospholipid phosphatase 1	2	14147.2	13329.6	4471.15	8225.15	5014.75	9132.42	1-cellSurface
Slc2a1	Solute carrier family 2, facilitated glucose transporter member 1	2	12701.9	12791.8	5689.48	4633.45	7374.63	5327.25	1-cellSurface
Ace2	Angiotensin-converting enzyme 2	1	8259.59	12131.1	7281.11		8259.59	0	1-cellSurface
Folr1	Folate receptor 1 (Adult), isoform CRA_b	1	7669.62	11782.1	7071.66		7669.62	0	1-cellSurface
Calcrl	Calcitonin gene-related peptide type 1 receptor	2	14365.4	11535.8	2460.62	10401.5	2949.85	11415.5	1-cellSurface
F11r	Junctional adhesion molecule A	2	10808	11424.8	4393.61	5741.38	4719.76	6088.28	1-cellSurface
Ggt5	Glutathione hydrolase 5 proenzyme	2	8477.8	11414.4	6031.61	1909.52	6194.69	2283.11	1-cellSurface
Icam1	Intercellular adhesion molecule 1	2	8943.85	10923.2	5845.35	1656.55	5899.71	3044.14	1-cellSurface
Cd48	CD48 antigen	1	7669.62	10695.3	6419.34		7669.62	0	1-cellSurface
Prelp	Prolargin	1	6489.68	10631.3	6380.96		6489.68	0	1-cellSurface
Tek	Receptor protein-tyrosine kinase	2	7297.85	9987.29	5014.75	2283.11	5014.75	2283.11	1-cellSurface
Cntfr	Ciliary neurotrophic factor receptor subunit alpha	2	10979.1	9927.58	3260.04	6288.94	4129.79	6849.32	1-cellSurface
Insr	Insulin receptor	2	12035.1	9885.56	3228.87	6302.81	4424.78	7610.35	1-cellSurface
Nectin2	Nectin cell adhesion molecule 2	2	7887.82	9849.71	5332.92	1349.15	5604.72	2283.11	1-cellSurface
Cxadr	Coxsackievirus and adenovirus receptor homolog	2	9752.02	9512.05	3663.74	4766.87	4424.78	5327.25	1-cellSurface
Atp1b3	Sodium/potassium-transporting ATPase subunit beta-3	2	13185.4	9392.99	1769.91	9013.92	1769.91	11415.5	1-cellSurface
Tspan31	Tetraspanin-31	2	10808	9165.17	3197.69	5367.8	4719.76	6088.28	1-cellSurface
Cd47	Leukocyte surface antigen CD47	2	26554.1	9024.12	3505.57	4452.99	12094.4	14459.7	1-cellSurface
Ano6	Anoctamin	2	10560.2	8858.58	2188.82	7290.14	2949.85	7610.35	1-cellSurface
Emp1	Epithelial membrane protein 1	2	9504.18	8800.21	2491.79	6502.42	2654.87	6849.32	1-cellSurface
Lama2	Laminin subunit alpha 2	2	6536.82	8775.53	5014.75	588.114	5014.75	1522.07	1-cellSurface
Plvap	Plasmalemma vesicle-associated protein	2	7345	8618.06	3539.82	3805.18	3539.82	3805.18	1-cellSurface
Scarb1	Scavenger receptor class B member 1	1	5604.72	8613.48	5169.84		5604.72	0	1-cellSurface
Slc12a2	Solute carrier family 12 member 2	2	12377.3	8497.91	1559.69	8251.83	3244.84	9132.42	1-cellSurface
Lum	Lumican	1	5309.73	8393.71	5037.94		5309.73	0	1-cellSurface
Tf	Serotransferrin	2	7763.9	8242.59	3904.37	2430.4	4719.76	3044.14	secreted
Nt5e	5'-nucleotidase	2	8696	8185.53	3423.12	3472.15	4129.79	4566.21	1-cellSurface
Ptprm	Protein-tyrosine-phosphatase	2	6365.75	8098.88	5061.12	-466.45	5604.72	761.035	1-cellSurface
Ceacam1	Carcinoembryonic antigen-related cell adhesion molecule 1	2	10141.3	7979.97	1552.47	7544.17	1769.91	8371.39	1-cellSurface
Tspan8	Tetraspanin	2	6878.95	7979.08	3563.01	2857.35	3834.81	3044.14	1-cellSurface
Col6a2	Collagen type VI alpha 2 chain	2	6117.91	7911.75	3780.45	2256.42	3834.81	2283.11	1-cellSurface
Procr	Endothelial protein C receptor	1	5014.75	7902.24	4742.95		5014.75	0	1-cellSurface
Cd59	CD59 glycoprotein	1	5604.72	7707.8	4626.25		5604.72	0	1-cellSurface
Nid2	Nidogen-2	2	6117.91	7659.12	3617.37	2283.11	3834.81	2283.11	1-cellSurface
M6pr	Cation-dependent mannose-6-phosphate receptor	1	5309.73	7125.75	4276.9		5309.73	0	lysosome membrane
Tspan13	Tetraspanin-13	2	8743.15	7059.48	2002.55	5207.69	2654.87	6088.28	1-cellSurface
Mfap4	Microfibril-associated protein 4	2	6288.98	7024.65	3081.76	2643.87	3244.84	3044.14	1-cellSurface
Bcam	Basal cell adhesion molecule	2	6117.91	6977.35	3345.57	1962.89	3834.81	2283.11	1-cellSurface
Scn7a	Sodium channel protein	2	5356.88	6795.56	3563.01	1201.86	3834.81	1522.07	1-cellSurface
Slc12a7	Solute carrier family 12 member 7	2	5993.99	6776.36	2841.13	2857.35	2949.85	3044.14	1-cellSurface
Col14a1	Collagen type XIV alpha 1 chain	2	6631.11	6704.75	2064.9	4566.21	2064.9	4566.21	1-cellSurface
Itga5	Integrin subunit alpha 5	2	7516.06	6686.92	2351.9	3872.41	2949.85	4566.21	1-cellSurface
Cp	Ceruloplasmin	2	8619.23	6500.85	1443.75	5728.57	1769.91	6849.32	1-cellSurface
Emp2	Epithelial membrane protein 2	1	3834.81	6389.18	3834.81		3834.81	0	1-cellSurface
Adam10	Disintegrin and metalloproteinase domain-containing protein 10	2	5061.89	6337.42	3322.38	1121.8	3539.82	1522.07	1-cellSurface
Slc7a1	High affinity cationic amino acid transporter 1	2	5356.88	6295.11	3182.49	1388.65	3834.81	1522.07	1-cellSurface
Cr1l	Complement component receptor 1-like protein	2	7687.13	6238.22	2088.08	3859.6	2359.88	5327.25	1-cellSurface
Thbd	Thrombomodulin	2	4766.91	6112.83	3244.84	988.381	3244.84	1522.07	1-cellSurface
Tfrc	Transferrin receptor protein 1	2	4595.84	6098.87	3563.01	227.346	3834.81	761.035	1-cellSurface
Bgn	Biglycan	2	6631.11	6061.14	1793.1	4299.37	2064.9	4566.21	1-cellSurface
Apoh	Beta-2-glycoprotein 1	2	7050.01	5651.96	2538.16	1990.63	3244.84	3805.18	1-cellSurface
Efnb1	Ephrin-B1	2	6165.06	5636.64	1979.36	3271.49	2359.88	3805.18	1-cellSurface
Lama4	Laminin subunit alpha 4	2	5699.01	5541.07	2328.71	2323.66	2654.87	3044.14	1-cellSurface
Fbn1	Fibrillin 1	2	3710.89	5458.83	2949.85	761.035	2949.85	761.035	1-cellSurface
Hyal2	Hyaluronidase-2	2	5575.09	5402.13	1769.91	3431.59	1769.91	3805.18	1-cellSurface
Aoc3	Membrane primary amine oxidase	2	5404.02	5350.01	2088.08	2617.19	2359.88	3044.14	1-cellSurface
Mcam	Cell surface glycoprotein MUC18	2	4176.94	5244.34	2654.87	1148.49	2654.87	1522.07	1-cellSurface
Dcn	Decorin	2	3710.89	5101.18	2895.49	387.453	2949.85	761.035	1-cellSurface
Enpep	Glutamyl aminopeptidase	2	7050.01	5018.35	1722.77	3004.64	3244.84	3805.18	1-cellSurface
Cd200	OX-2 membrane glycoprotein	1	4424.78	5017.35	3011.43		4424.78	0	1-cellSurface
Agrn	Agrin	1	3539.82	4992.02	2996.23		3539.82	0	1-cellSurface
Slc6a12	Sodium- and chloride-dependent betaine transporter	1	7610.35	4906.55		6863.19	0	7610.35	1-cellSurface
Serpinc1	Antithrombin-III	1	7610.35	4887.48		6836.5	0	7610.35	secreted
Lamb2	Laminin subunit beta-2	2	3415.9	4786.21	2546.15	761.035	2654.87	761.035	ECM
Susd2	Sushi domain-containing 2	2	6926.09	4759.94	1435.77	3312.04	2359.88	4566.21	1-cellSurface
Abca9	ATP-binding cassette sub-family A member 9	1	7610.35	4715.78		6596.34	0	7610.35	1-cellSurface
Slc39a10	Solute carrier family 39 member 10	2	6412.9	4598.59	2662.08	228.402	4129.79	2283.11	1-cellSurface
Lamb1	Laminin subunit beta 1	2	5451.17	4548.08	884.956	4299.37	884.956	4566.21	1-cellSurface
Fcgrt	IgG receptor FcRn large subunit p51	1	3244.84	4500.54	2701.24		3244.84	0	1-cellSurface
Cdh2	Cadherin-2	1	3539.82	4448.61	2670.07		3539.82	0	1-cellSurface
Slit2	Slit homolog 2 protein (Fragment)	2	7144.3	4415.56	-139.892	6502.42	294.985	6849.32	1-cellSurface
Sort1	Sortilin	2	5651.86	4340.86	2444.64	374.638	4129.79	1522.07	1-cellSurface
Ephb4	Receptor protein-tyrosine kinase	2	4519.07	4266.57	1311.85	2910.72	1474.93	3044.14	1-cellSurface
Fam234a	Protein FAM234A	1	3244.84	4138.27	2483.8		3244.84	0	1-cellSurface
Cd151	CD151 antigen	2	3710.89	4033.43	2243.18	414.137	2949.85	761.035	1-cellSurface
Abcg2	Broad substrate specificity ATP-binding cassette transporter ABCG2	1	2359.88	3931.8	2359.88		2359.88	0	1-cellSurface
Reck	RCG54895, isoform CRA_a	2	4053.02	3928.01	1389.39	2256.42	1769.91	2283.11	1-cellSurface
Mpzl1	Myelin protein zero-like protein 1	1	2949.85	3918.5	2351.9		2949.85	0	1-cellSurface
Slc38a5	Sodium-coupled neutral amino acid transporter 5	1	2654.87	3879.87	2328.71		2654.87	0	1-cellSurface
Slc43a3	Equilibrative nucleobase transporter 1	1	5327.25	3751.27		5247.19	0	5327.25	1-cellSurface
Abca8a	ATP-binding cassette, subfamily A (ABC1), member 8a	1	2654.08	3606.86	2164.85		2654.08	0	1-cellSurface
Flrt2	Leucine-rich repeat transmembrane protein FLRT2	2	4348	3599.36	1466.94	1615.99	2064.9	2283.11	1-cellSurface
Fbln5	Fibulin-5	2	2530.95	3492.92	1769.91	761.035	1769.91	761.035	ECM
Col18a1	Collagen type XVIII alpha 1 chain	2	3291.98	3474.51	1443.75	1495.39	1769.91	1522.07	ECM
Itga6	Integrin subunit alpha 6	2	4937.97	3447.7	1513.31	1295.78	2654.87	2283.11	1-cellSurface
Ramp2	Receptor activity-modifying protein 2	1	2064.9	3440.33	2064.9		2064.9	0	1-cellSurface
Sema7a	Sema domain, immunoglobulin domain (Ig), and GPI membrane anchor, (Semaphorin) 7A (Predicted)	2	7687.13	3420.96	511.654	3592.76	2359.88	5327.25	1-cellSurface
Slc1a3	Excitatory amino acid transporter 1	2	15917.1	3352.49	2272.81	-607.406	6784.66	9132.42	1-cellSurface
Ptgds	Prostaglandin-H2 D-isomerase	2	6383.27	3337.34	-139.892	4994.22	294.985	6088.28	secreted
Enpp1	Ectonucleotide pyrophosphatase/phosphodiesterase family member 1	2	2825.93	3335.97	1847.46	360.768	2064.9	761.035	1-cellSurface
Slco1a4	Solute carrier organic anion transporter family member 1A4	2	2997	3321.41	1420.57	1335.28	1474.93	1522.07	1-cellSurface
Kirrel1	Kin of IRRE-like protein 1	2	2530.95	3311.79	1661.19	761.035	1769.91	761.035	1-cellSurface
Igsf8	Immunoglobulin superfamily, member 8	2	10731.3	3298.94	-31.9423	4688.93	2359.88	8371.39	1-cellSurface
Naalad2	N-acetylated-alpha-linked acidic dipeptidase 2	1	4566.21	3264.43		4566.21	0	4566.21	1-cellSurface
Adam15	Disintegrin and metalloproteinase domain-containing protein 15	1	2064.9	3259.19	1956.18		2064.9	0	1-cellSurface
Cemip2	Hyaluronoglucosaminidase	2	2997	3226.03	1420.57	1201.86	1474.93	1522.07	1-cellSurface
Cadm3	Cell adhesion molecule 3	2	6631.11	3109.78	868.985	2324.72	2064.9	4566.21	1-cellSurface
Cd1d	Antigen-presenting glycoprotein CD1d	1	2064.9	3078.05	1847.46		2064.9	0	1-cellSurface
Slc7a2	Cationic amino acid transporter 2	2	3758.03	3050.36	931.33	2096.31	1474.93	2283.11	1-cellSurface
Ltbp4	Latent-transforming growth factor beta-binding protein 4	2	4861.2	3021.72	-31.1726	4299.37	294.985	4566.21	ECM
RT1-CE5	RT1 class I, locus CE16	1	1769.91	2948.85	1769.91		1769.91	0	1-cellSurface
Thsd1	Thrombospondin type 1 domain-containing 1	1	1769.91	2948.85	1769.91		1769.91	0	1-cellSurface
Aspn	Asporin	2	2702.01	2939.58	1179.94	1361.96	1179.94	1522.07	1-cellSurface
Eng	Endoglin	2	4100.16	2906.6	294.985	3378.22	294.985	3805.18	1-cellSurface
Cd9	CD9 antigen	1	2064.9	2896.92	1738.74		2064.9	0	1-cellSurface
Heph	Hephaestin	2	4642.99	2880.11	1000.89	1696.05	2359.88	2283.11	1-cellSurface
Ca12	Carbonic anhydrase 12	1	3805.18	2720.35		3805.18	0	3805.18	secreted
Slc44a2	Choline transporter-like protein 2	2	11197.3	2689.41	-1251.04	6677.45	2064.9	9132.42	1-cellSurface
Slc12a4	Solute carrier family 12 member 4	2	3168.06	2687.13	667.517	2203.05	884.956	2283.11	1-cellSurface
Serpina3k	Serine protease inhibitor A3K	1	7610.35	2674.55		3741.1	0	7610.35	secreted
Piezo1	Piezo-type mechanosensitive ion channel component 1	2	2235.96	2639.17	1257.49	761.035	1474.93	761.035	1-cellSurface
Car12	Carbonic anhydrase	1	1769.91	2586.58	1552.47		1769.91	0	1-cellSurface
Tm9sf3	Transmembrane 9 superfamily member	2	2235.96	2505.63	1257.49	574.244	1474.93	761.035	1-cellSurface
P2rx7	P2X purinoceptor 7	2	5746.15	2474.92	-233.41	4005.84	1179.94	4566.21	1-cellSurface
Clec2d11	C-type lectin domain family 2 member D11	1	1474.93	2457.38	1474.93		1474.93	0	1-cellSurface
Slc28a2	Sodium/nucleoside cotransporter 2	1	1474.93	2457.38	1474.93		1474.93	0	1-cellSurface
Robo4	Roundabout homolog 4	2	1940.98	2414.59	1179.94	627.613	1179.94	761.035	1-cellSurface
Vcam1	Vascular cell adhesion protein 1	1	2359.88	2392.14	1435.77		2359.88	0	1-cellSurface
Tspan2	Tetraspanin-2	1	3805.18	2376.97		3324.85	0	3805.18	1-cellSurface
Slc30a1	Zinc transporter 1	1	3805.18	2357.89		3298.17	0	3805.18	1-cellSurface
Slc22a6	Solute carrier family 22 member 6	1	1769.91	2314.87	1389.39		1769.91	0	1-cellSurface
Cd164	Sialomucin core protein 24	1	1769.91	2224.3	1335.03		1769.91	0	1-cellSurface
Jam3	Junctional adhesion molecule C	1	1474.93	2185.67	1311.85		1474.93	0	1-cellSurface
Slc39a8	Metal cation symporter ZIP8	1	1474.93	2185.67	1311.85		1474.93	0	1-cellSurface
Bst2	Bone marrow stromal antigen 2	2	1940.98	2138.07	1071.22	494.19	1179.94	761.035	1-cellSurface
Slco1c1	Solute carrier organic anion transporter family member 1C1	1	1769.91	2133.73	1280.67		1769.91	0	1-cellSurface
Col12a1	Collagen alpha-1(XII) chain	1	3044.14	2080.9		2910.72	0	3044.14	1-cellSurface
Col6a3	Collagen type VI alpha 3 chain	2	2112.04	2013.86	589.971	1442.02	589.971	1522.07	1-cellSurface
Adam9	ADAM metallopeptidase domain 9	1	1474.93	2004.53	1203.13		1474.93	0	1-cellSurface
Ntrk2	BDNF/NT-3 growth factors receptor	2	8277.1	1982.45	-420.445	3752.86	2949.85	5327.25	1-cellSurface
Aqp1	Aquaporin-1	1	1179.94	1965.9	1179.94		1179.94	0	1-cellSurface
Bst1	ADP-ribosyl cyclase/cyclic ADP-ribose hydrolase 2	1	1179.94	1965.9	1179.94		1179.94	0	1-cellSurface
Slc19a3	Solute carrier family 19 member 3	1	1179.94	1965.9	1179.94		1179.94	0	1-cellSurface
Flt1	Vascular endothelial growth factor receptor 1	1	1769.91	1952.6	1171.96		1769.91	0	1-cellSurface
Emp3	Epithelial membrane protein 3	1	1474.93	1913.96	1148.77		1474.93	0	1-cellSurface
Glipr1l1	GLIPR1-like 1	1	1179.94	1875.33	1125.58		1179.94	0	1-cellSurface
Slc22a2	Solute carrier family 22 member 2	1	1474.93	1823.4	1094.41		1474.93	0	1-cellSurface
Serpina3l	Serine protease inhibitor A3L	1	1179.94	1784.76	1071.22		1179.94	0	secreted
Enpp3	Ectonucleotide pyrophosphatase/phosphodiesterase family member 3	1	1179.94	1784.76	1071.22		1179.94	0	1-cellSurface
Fmod	Fibromodulin	2	2702.01	1771.63	581.985	1121.8	1179.94	1522.07	ECM
Slc44a1	Choline transporter-like protein 1	1	1769.91	1771.46	1063.24		1769.91	0	1-cellSurface
Cd38	ADP-ribosyl cyclase/cyclic ADP-ribose hydrolase 1	2	2997	1728.95	876.97	374.638	1474.93	1522.07	1-cellSurface
Tspan33	Tetraspanin	2	2530.95	1705.07	1063.24	-92.8676	1769.91	761.035	1-cellSurface
Ahsg	Alpha-2-HS-glycoprotein	1	1769.91	1680.89	1008.88		1769.91	0	1-cellSurface
Slc5a5	Sodium/iodide cotransporter	1	1474.93	1642.26	985.689		1474.93	0	1-cellSurface
Slc29a1	Equilibrative nucleoside transporter 1	2	3120.92	1615.64	837.812	307.399	2359.88	761.035	1-cellSurface
Leo1	RNA polymerase-associated protein LEO1	2	1351.01	1527.02	589.971	761.035	589.971	761.035	nucleus
Glg1	Golgi apparatus protein 1	2	4348	1482.38	814.625	175.033	2064.9	2283.11	1-cellSurface
Ppia	Peptidyl-prolyl cis-trans isomerase A	1	884.956	1474.43	884.956		884.956	0	??
Emilin1	Elastin microfibril interfacer 1	1	884.956	1474.43	884.956		884.956	0	1-cellSurface
Itga7	Integrin alpha-7	1	884.956	1474.43	884.956		884.956	0	1-cellSurface
Neo1	Neogenin (Fragment)	2	6973.24	1398.01	-1017.63	4327.11	884.956	6088.28	1-cellSurface
Nrp1	Neuropilin-1	2	4224.08	1324.74	-179.05	2270.29	1179.94	3044.14	1-cellSurface
Ptgfrn	Prostaglandin F2 receptor negative regulator	1	1769.91	1318.62	791.438		1769.91	0	1-cellSurface
Cspg4	Chondroitin sulfate proteoglycan 4	2	2997	1271.48	442.093	748.221	1474.93	1522.07	1-cellSurface
Efnb2	Ephrin B2	2	2702.01	1247.11	473.266	641.483	1179.94	1522.07	1-cellSurface
Cds2	Phosphatidate cytidylyltransferase 2	1	1179.94	1241.35	745.064		1179.94	0	1-cellSurface
Uggt1	UDP-glucose:glycoprotein glucosyltransferase 1	1	1179.94	1241.35	745.064		1179.94	0	1-cellSurface
Frem2	FRAS1-related extracellular matrix protein 2	1	1522.07	1088.14		1522.07	0	1522.07	1-cellSurface
Slc2a3	Solute carrier family 2, facilitated glucose transporter member 3	1	2283.11	1078.98		1509.26	0	2283.11	1-cellSurface
Ptprg	Protein-tyrosine-phosphatase	2	5699.01	1064.68	99.964	1256.28	2654.87	3044.14	1-cellSurface
Adgra2	Adhesion G protein-coupled receptor A2	2	2112.04	1036.68	-7.98558	1468.7	589.971	1522.07	1-cellSurface
Lgals3bp	Galectin-3-binding protein	2	2873.08	1003.82	-171.065	1802.78	589.971	2283.11	1-cellSurface
Antxr1	Anthrax toxin receptor 1	2	1817.06	993.235	23.187	1335.28	294.985	1522.07	1-cellSurface
Dnase1l1	Deoxyribonuclease-1-like 1	1	589.971	982.951	589.971		589.971	0	ER
Atp6v0a1	V-type proton ATPase 116 kDa subunit a 1	1	589.971	982.951	589.971		589.971	0	1-cellSurface
Cd44	CD44 antigen	1	589.971	982.951	589.971		589.971	0	1-cellSurface
Lypd8	LY6/PLAUR domain-containing 8	1	589.971	982.951	589.971		589.971	0	1-cellSurface
Sigirr	Single Ig IL-1-related receptor	1	589.971	982.951	589.971		589.971	0	1-cellSurface
Slc13a4	Sodium sulfate cotransporter-2	1	589.971	982.951	589.971		589.971	0	1-cellSurface
Slc4a2	Anion exchange protein 2	1	589.971	982.951	589.971		589.971	0	1-cellSurface
Slc6a9	Sodium- and chloride-dependent glycine transporter 1	1	589.971	982.951	589.971		589.971	0	1-cellSurface
Vwf	von Willebrand factor (Fragment)	1	589.971	982.951	589.971		589.971	0	1-cellSurface
Crtac1	Cartilage acidic protein 1	1	589.971	982.951	589.971		589.971	0	ECM
Sbspon	Somatomedin-B and thrombospondin type-1 domain-containing protein	1	1522.07	973.68		1361.96	0	1522.07	ECM
Siglec1	Sialoadhesin	1	1522.07	954.603		1335.28	0	1522.07	1-cellSurface
Slc2a4	Solute carrier family 2, facilitated glucose transporter member 4	1	1522.07	954.603		1335.28	0	1522.07	1-cellSurface
Slc26a7	Anion exchange transporter	2	1056.02	944.978	240.626	761.035	294.985	761.035	1-cellSurface
Lamp1	Lysosome-associated membrane glycoprotein 1	1	884.956	931.014	558.798		884.956	0	1-cellSurface
Sema4d	Semaphorin-4D	1	2283.11	869.134		1215.73	0	2283.11	1-cellSurface
Adcy9	Adenylate cyclase type 9	1	1522.07	840.141		1175.17	0	1522.07	1-cellSurface
Adgre5	Adhesion G protein-coupled receptor E5	1	589.971	801.813	481.251		589.971	0	1-cellSurface
Slco2b1	Solute carrier organic anion transporter family member 2B1	1	589.971	801.813	481.251		589.971	0	1-cellSurface
St3gal6	Type 2 lactosamine alpha-2,3-sialyltransferase	1	589.971	801.813	481.251		589.971	0	1-cellSurface
Ptprk	Protein-tyrosine-phosphatase	2	1351.01	763.943	589.971	-306.343	589.971	761.035	1-cellSurface
Hsp90b1	Endoplasmin	1	884.956	749.877	450.079		884.956	0	ER lumen
Itih5	Inter-alpha-trypsin inhibitor heavy chain 5	1	589.971	711.245	426.892		589.971	0	ECM
Cltc	Clathrin heavy chain 1	1	589.797	710.955	426.718		589.797	0	inner membranes
Slc22a8	Organic anion transporter 3	2	2112.04	702.93	-116.705	1255.23	589.971	1522.07	1-cellSurface
Plxnb1	Plexin-B1	1	1522.07	687.526		961.696	0	1522.07	1-cellSurface
Lama1	Laminin subunit alpha-1	1	1522.07	668.449		935.012	0	1522.07	1-cellSurface
Clptm1	CLPTM1 regulator of GABA type A receptor forward-trafficking	1	884.956	659.308	395.719		884.956	0	1-cellSurface
Jam2	Junctional adhesion molecule 2	1	589.971	620.676	372.532		589.971	0	1-cellSurface
Stt3b	Dolichyl-diphosphooligosaccharide--protein glycotransferase	1	1179.94	607.371	364.546		1179.94	0	1-cellSurface
Bcan	Brevican core protein	1	1522.07	592.141		828.274	0	1522.07	1-cellSurface
Islr	Immunoglobulin superfamily containing leucine-rich repeat protein	1	1522.07	592.141		828.274	0	1522.07	1-cellSurface
Cmklr1	Chemerin-like receptor 1	2	1056.02	582.703	23.187	761.035	294.985	761.035	1-cellSurface
Plpp3	Phospholipid phosphatase 3	1	2359.88	580.762	348.575		2359.88	0	1-cellSurface
F3	Tissue factor	2	2873.08	579.495	-334.143	1589.31	589.971	2283.11	1-cellSurface
Fgl2	Fibrinogen-like 2	2	1351.01	559.288	100.734	547.559	589.971	761.035	1-cellSurface
Cd55	Complement decay-accelerating factor, GPI-anchored	1	761.035	544.071		761.035	0	761.035	1-cellSurface
Dpep1	Dipeptidase 1	1	761.035	544.071		761.035	0	761.035	1-cellSurface
Lama3	Laminin subunit alpha-3	1	761.035	544.071		761.035	0	761.035	1-cellSurface
Pcsk5	Proprotein convertase subtilisin/kexin type 5	1	761.035	544.071		761.035	0	761.035	1-cellSurface
Postn	Periostin	1	761.035	544.071		761.035	0	761.035	1-cellSurface
Unc5c	Netrin receptor UNC5C	1	761.035	544.071		761.035	0	761.035	1-cellSurface
Vstm4	V-set and transmembrane domain-containing protein 4	1	761.035	544.071		761.035	0	761.035	1-cellSurface
Vmn2r121	Vomeronasal 2, receptor 121	1	761.035	544.071		761.035	0	761.035	1-cellSurface
Becn1	Beclin-1	1	761.035	544.071		761.035	0	761.035	inner membranes/ER/mitochondria
Lamp2	Lysosome-associated membrane glycoprotein 2	1	589.971	530.107	318.172		589.971	0	1-cellSurface
P4ha1	Prolyl 4-hydroxylase subunit alpha-1	1	589.971	530.107	318.172		589.971	0	ER lumen
Abcc1	Multidrug resistance-associated protein 1	1	761.035	524.994		734.351	0	761.035	1-cellSurface
Clmp	CXADR-like membrane protein	1	1522.07	515.833		721.536	0	1522.07	1-cellSurface
Slc5a3	Sodium/myo-inositol cotransporter	1	1522.07	515.833		721.536	0	1522.07	1-cellSurface
Itgav	Integrin subunit alpha V	2	4519.07	495.647	-482.021	1816.66	1474.93	3044.14	1-cellSurface
Adam12	ADAM metallopeptidase domain 12	1	294.985	491.475	294.985		294.985	0	1-cellSurface
Adcyap1r1	Pituitary adenylate cyclase-activating polypeptide type I receptor	1	294.985	491.475	294.985		294.985	0	1-cellSurface
Adgrl2	Adhesion G protein-coupled receptor L2	1	294.985	491.475	294.985		294.985	0	1-cellSurface
Adgrl4	Adhesion G protein-coupled receptor L4	1	294.985	491.475	294.985		294.985	0	1-cellSurface
Atp2a2	Sarcoplasmic/endoplasmic reticulum calcium ATPase 2	1	294.985	491.475	294.985		294.985	0	1-cellSurface
Car14	Carbonic anhydrase 14	1	294.985	491.475	294.985		294.985	0	1-cellSurface
Cd36	Platelet glycoprotein 4	1	294.985	491.475	294.985		294.985	0	1-cellSurface
Cntnap5a	Contactin-associated protein like 5-1	1	294.985	491.475	294.985		294.985	0	1-cellSurface
Col6a1	Collagen type VI alpha 1 chain	1	294.985	491.475	294.985		294.985	0	1-cellSurface
Col6a5	Collagen type VI alpha 5 chain	1	294.985	491.475	294.985		294.985	0	1-cellSurface
Crtap	Cartilage associated protein-like 1	1	294.985	491.475	294.985		294.985	0	1-cellSurface
Slc2a12	Solute carrier family 2 (Facilitated glucose transporter), member 12 (Predicted)	1	294.985	491.475	294.985		294.985	0	1-cellSurface
Tm4sf1	Transmembrane 4 L six family member 1	1	294.985	491.475	294.985		294.985	0	1-cellSurface
Adamtsl5	ADAMTS-like 5	1	294.985	491.475	294.985		294.985	0	ECM
Plod3	Multifunctional procollagen lysine hydroxylase and glycosyltransferase LH3	1	294.985	491.475	294.985		294.985	0	ECM
Colgalt1	Collagen beta(1-O)galactosyltransferase 1	1	294.985	491.475	294.985		294.985	0	ER lumen
Fkbp9	Peptidyl-prolyl cis-trans isomerase FKBP9	1	294.985	491.475	294.985		294.985	0	ER lumen
Cga	Glycoprotein hormones alpha chain	1	294.985	491.475	294.985		294.985	0	secreted
Enpp4	Bis(5'-adenosyl)-triphosphatase	1	2359.88	490.193	294.216		2359.88	0	1-cellSurface
Slc6a6	Sodium- and chloride-dependent taurine transporter	1	884.956	478.171	287		884.956	0	1-cellSurface
Slc23a2	Solute carrier family 23 member 2	1	1474.93	464.866	279.014		1474.93	0	1-cellSurface
Mog	Myelin-oligodendrocyte glycoprotein	2	3586.97	457.132	216.669	134.478	2064.9	1522.07	1-cellSurface
Tuba1a	Tubulin alpha-1A chain	1	761.035	448.686		627.613	0	761.035	0
Stim1	Stromal interaction molecule 1	1	589.971	439.539	263.813		589.971	0	1-cellSurface
Atp13a3	Polyamine-transporting ATPase 13A3	1	761.035	429.609		600.928	0	761.035	1-cellSurface
Cadm1	Cell adhesion molecule 1	2	25622	415.296	-1340.42	3704.77	12684.4	12937.6	1-cellSurface
Dnm1	Dynamin-1	1	294.985	400.907	240.626		294.985	0	0
LOC100363993	Testis expressed gene 16-like	1	294.985	400.907	240.626		294.985	0	0
Rpn2	Dolichyl-diphosphooligosaccharide--protein glycosyltransferase subunit 2	1	294.985	400.907	240.626		294.985	0	1-cellSurface
Tspan14	Tetraspanin	2	1645.99	354.735	69.5611	334.084	884.956	761.035	1-cellSurface
Selenop	Selenoprotein P	1	589.971	348.97	209.453		589.971	0	1-cellSurface
Slc4a7	Sodium bicarbonate cotransporter 3	1	1179.94	335.665	201.467		1179.94	0	1-cellSurface
Cd34	CD34 antigen (Predicted)	1	294.985	310.338	186.266		294.985	0	1-cellSurface
Fgb	Fibrinogen beta chain	1	294.985	310.338	186.266		294.985	0	1-cellSurface
Pcdh10	Protocadherin 10	1	294.985	310.338	186.266		294.985	0	1-cellSurface
Sun1	Sad1 and UNC84 domain-containing 1	1	294.985	310.338	186.266		294.985	0	1-cellSurface
Tpcn1	Two pore calcium channel protein 1	1	294.985	310.338	186.266		294.985	0	1-cellSurface
Slc6a11	Sodium- and chloride-dependent GABA transporter 3	1	1522.07	305.986		428.007	0	1522.07	1-cellSurface
Pdgfra	Platelet-derived growth factor receptor alpha	1	589.971	258.401	155.093		589.971	0	1-cellSurface
Ncstn	Nicastrin	1	2654.87	257.119	154.324		2654.87	0	1-cellSurface
Apmap	Adipocyte plasma membrane-associated protein	1	294.985	219.769	131.906		294.985	0	1-cellSurface
Cd276	CD276 antigen	1	294.985	219.769	131.906		294.985	0	1-cellSurface
Pear1	Platelet endothelial aggregation receptor 1	1	294.985	219.769	131.906		294.985	0	1-cellSurface
Sun2	Sad1 and UNC84 domain-containing 2	1	294.985	219.769	131.906		294.985	0	1-cellSurface
Slit3	Slit homolog 3 protein	1	761.035	219.763		307.399	0	761.035	1-cellSurface
Vnn1	Pantetheinase	1	761.035	200.686		280.715	0	761.035	1-cellSurface
Ctsd	Cathepsin D	1	589.971	167.833	100.734		589.971	0	1-cellSurface
Ackr3	Atypical chemokine receptor 3	1	294.985	129.201	77.5467		294.985	0	1-cellSurface
Ctns	Cystinosin, lysosomal cystine transporter	1	294.985	129.201	77.5467		294.985	0	1-cellSurface
Emc1	ER membrane protein complex subunit 1	1	294.985	129.201	77.5467		294.985	0	1-cellSurface
Asah1	Acid ceramidase	1	294.985	129.201	77.5467		294.985	0	secreted
Gpld1	Phosphatidylinositol-glycan-specific phospholipase D	1	294.985	129.201	77.5467		294.985	0	secreted
Cpm	Carboxypeptidase M	1	761.035	105.301		147.293	0	761.035	1-cellSurface
Slco3a1	Solute carrier organic anion transporter family member 3A1	1	761.035	105.301		147.293	0	761.035	1-cellSurface
Susd5	Sushi domain-containing 5	1	761.035	105.301		147.293	0	761.035	1-cellSurface
Cers2	Ceramide synthase 2	1	294.985	38.632	23.187		294.985	0	1-cellSurface
Cd274	CD274 molecule	1	589.971	-13.3048	-7.98558		589.971	0	1-cellSurface
Tmed4	Transmembrane p24-trafficking protein 4	1	589.971	-13.3048	-7.98558		589.971	0	1-cellSurface
Slc26a6	Solute carrier family 26 member 6	1	761.035	-47.3149		-66.1831	0	761.035	1-cellSurface
P2rx4	P2X purinoceptor 4	1	294.985	-51.9367	-31.1726		294.985	0	1-cellSurface
Tmx3	RCG20581, isoform CRA_a	1	294.985	-51.9367	-31.1726		294.985	0	1-cellSurface
Slc15a2	Solute carrier family 15 member 2	2	6631.11	-69.5719	-1142.32	2564.88	2064.9	4566.21	1-cellSurface
Slc4a10	Sodium-driven chloride bicarbonate exchanger	2	13805	-85.6375	-328.467	645.707	6194.69	7610.35	1-cellSurface
Slc52a2	Solute carrier family 52, riboflavin transporter, member 2	1	294.985	-142.505	-85.5323		294.985	0	1-cellSurface
Glmp	Glycosylated lysosomal membrane protein	1	589.971	-194.442	-116.705		589.971	0	1-cellSurface
Mfsd2a	Hypothetical LOC298504 (Predicted)	1	589.971	-194.442	-116.705		589.971	0	1-cellSurface
Clu	Clusterin	2	2825.93	-201.026	-218.208	227.346	2064.9	761.035	1-cellSurface
Mrc2	C-type mannose receptor 2	2	2407.03	-254.881	-474.035	748.221	884.956	1522.07	1-cellSurface
Gdpd2	Glycerophosphodiester phosphodiesterase domain containing 2 (Predicted), isoform CRA_a	1	589.971	-285.011	-171.065		589.971	0	1-cellSurface
Slc22a5	Solute carrier family 22 member 5	1	589.971	-285.011	-171.065		589.971	0	1-cellSurface
Nectin3	Nectin cell adhesion molecule 3	1	884.956	-336.948	-202.237		884.956	0	1-cellSurface
Egfr	Epidermal growth factor receptor	1	1522.07	-380.784		-532.633	0	1522.07	1-cellSurface
Slc39a14	Solute carrier family 39 member 14	1	294.985	-414.212	-248.611		294.985	0	1-cellSurface
Mmrn2	Multimerin 2	1	294.985	-414.212	-248.611		294.985	0	ECM; basement membrane
Sidt2	SID1 transmembrane family member 2	1	884.956	-427.516	-256.597		884.956	0	1-cellSurface
Clcn3	H(+)/Cl(-) exchange transporter 3	1	294.985	-504.78	-302.971		294.985	0	1-cellSurface
Fbln2	Fibulin 2	1	294.985	-504.78	-302.971		294.985	0	1-cellSurface
Pgap1	GPI inositol-deacylase	1	294.985	-504.78	-302.971		294.985	0	1-cellSurface
Tmem62	Transmembrane protein 62	1	294.985	-504.78	-302.971		294.985	0	1-cellSurface
Sv2b	Synaptic vesicle glycoprotein 2B	1	1522.07	-533.4		-746.109	0	1522.07	1-cellSurface
Gabbr2	Gamma-aminobutyric acid type B receptor subunit 2	2	1645.99	-536.878	-202.237	-279.659	884.956	761.035	1-cellSurface
Icoslg	Inducible T-cell co-stimulator ligand	1	589.971	-556.717	-334.143		589.971	0	1-cellSurface
Mfap3l	Microfibrillar-associated protein 3-like	1	589.971	-556.717	-334.143		589.971	0	1-cellSurface
Ppt1	Palmitoyl-protein thioesterase 1	1	589.971	-556.717	-334.143		589.971	0	secreted; lysosome
Celsr2	Cadherin EGF LAG seven-pass G-type receptor 2 (Fragment)	1	294.985	-595.349	-357.33		294.985	0	1-cellSurface
Nceh1	Neutral cholesterol ester hydrolase 1	1	294.985	-595.349	-357.33		294.985	0	1-cellSurface
Sel1l	Protein sel-1 homolog 1	1	294.985	-685.918	-411.69		294.985	0	1-cellSurface
Il6st	Interleukin-6 receptor subunit beta	2	1817.06	-713.684	-520.409	214.532	294.985	1522.07	1-cellSurface
Pzp	Pregnancy zone protein	1	761.035	-715.009		-1000.14	0	761.035	secreted
Hgsnat	Heparan-alpha-glucosaminide N-acetyltransferase	1	294.985	-776.486	-466.05		294.985	0	1-cellSurface
Slc9a6	Sodium/hydrogen exchanger	1	884.956	-880.36	-528.395		884.956	0	1-cellSurface
Hepacam	Hepatic and glial cell adhesion molecule	2	2578.09	-885.281	-194.252	-785.607	294.985	2283.11	1-cellSurface
Bscl2	Seipin	1	294.985	-957.624	-574.769		294.985	0	1-cellSurface
Scarb2	Lysosome membrane protein 2	1	2064.9	-997.538	-598.726		2064.9	0	1-cellSurface
Slc24a3	Sodium/potassium/calcium exchanger 3 (Fragment)	1	294.985	-1048.19	-629.129		294.985	0	1-cellSurface
Mcoln1	Mucolipin TRP cation channel 1	1	589.971	-1100.13	-660.301		589.971	0	1-cellSurface
Gba	Glucosylceramidase	1	884.956	-1152.07	-691.474		884.956	0	lysosome membrane
Ptk7	Protein tyrosine kinase 7	2	1351.01	-1152.26	-605.942	-199.605	589.971	761.035	1-cellSurface
Ostm1	Osteoclastogenesis-associated transmembrane protein 1	1	294.985	-1229.33	-737.848		294.985	0	1-cellSurface
Slco1a5	Solute carrier organic anion transporter family member 1A5	1	589.971	-1281.27	-769.021		589.971	0	1-cellSurface
Serinc5	Serine incorporator 5	1	294.985	-1319.9	-792.208		294.985	0	1-cellSurface
Slc17a7	Vesicular glutamate transporter 1	1	589.971	-1462.4	-877.74		589.971	0	1-cellSurface
Cntnap1	Contactin-associated protein 1	1	3044.14	-1505.57		-2105.96	0	3044.14	1-cellSurface
Tmem30a	Cell cycle control protein 50A	2	2235.96	-1532.74	-101.503	-1907.41	1474.93	761.035	1-cellSurface
Npc1	NPC intracellular cholesterol transporter 1	1	294.985	-1591.6	-955.287		294.985	0	1-cellSurface
Tmem87a	Transmembrane protein 87A	1	294.985	-1591.6	-955.287		294.985	0	1-cellSurface
Pltp	Phospholipid transfer protein	1	884.956	-1604.91	-963.272		884.956	0	1-cellSurface
Lingo1	Leucine rich repeat neuronal 6A, isoform CRA_a	1	294.985	-1863.31	-1118.37		294.985	0	1-cellSurface
Nectin1	Nectin cell adhesion molecule 1	1	884.956	-2238.89	-1343.79		884.956	0	1-cellSurface
Omg	Oligodendrocyte-myelin glycoprotein	2	2873.08	-2405.02	-1530.06	201.717	589.971	2283.11	1-cellSurface
Lnpep	Leucyl-cystinyl aminopeptidase	1	294.985	-2406.72	-1444.52		294.985	0	1-cellSurface
Cadm4	Cell adhesion molecule 4	2	2702.01	-2438.06	-1211.88	-586.002	1179.94	1522.07	1-cellSurface
Dpp6	Dipeptidyl aminopeptidase-like protein 6	1	294.985	-2497.29	-1498.88		294.985	0	1-cellSurface
Entpd2	Ectonucleoside triphosphate diphosphohydrolase 2	2	1351.01	-2582.47	-1258.26	-679.926	589.971	761.035	1-cellSurface
Prnp	Major prion protein	2	5575.09	-3407.3	-3013.74	2257.48	1769.91	3805.18	1-cellSurface
Cd63	CD63 antigen	2	2235.96	-3582.48	-1297.42	-1987.46	1474.93	761.035	1-cellSurface
Psap	Prosaposin	2	3120.92	-3700.14	-1390.93	-1934.1	2359.88	761.035	secreted
Thsd7a	Thrombospondin type 1 domain-containing 7A	2	1056.02	-4160.77	-2205.56	-679.926	294.985	761.035	1-cellSurface
Ttyh1	Protein tweety homolog 1	2	1645.99	-4226.3	-2485.34	-119.552	884.956	761.035	1-cellSurface
Thy1	Thy-1 membrane glycoprotein	2	13445.4	-4252.4	1105.76	-8525.16	12684.4	761.035	1-cellSurface
Cacng8	Voltage-dependent calcium channel gamma-8 subunit	2	3634.11	-4358.15	-3704.44	2537.14	589.971	3044.14	1-cellSurface
Cd82	CD82 antigen	1	1474.93	-4788.12	-2873.85		1474.93	0	1-cellSurface
Igf2r	Insulin-like growth factor 2 receptor	1	884.956	-4865.38	-2920.22		884.956	0	1-cellSurface
Sirpa	Tyrosine-protein phosphatase non-receptor type substrate 1	1	1474.93	-4878.69	-2928.2		1474.93	0	1-cellSurface
Cacna2d1	Voltage-dependent calcium channel subunit alpha-2/delta-1	2	2702.01	-5780.03	-2679.59	-1840.17	1179.94	1522.07	1-cellSurface
Slc12a5	Solute carrier family 12 member 5	2	7050.01	-6070.12	-3821.92	416.249	3244.84	3805.18	1-cellSurface
Nfasc	Neurofascin	1	294.985	-6210.61	-3727.63		294.985	0	1-cellSurface
Serpina1a	Alpha-1-antitrypsin 1-1	1	761.035	-6438.1		-9005.48	0	761.035	secreted
Negr1	Neuronal growth regulator 1	1	884.956	-7310.74	-4387.93		884.956	0	1-cellSurface
Ncam2	Neural cell adhesion molecule 2	1	884.956	-8669.27	-5203.32		884.956	0	1-cellSurface
Opcml	Opioid-binding protein/cell adhesion molecule	1	589.971	-8979.61	-5389.59		589.971	0	1-cellSurface
Slc6a1	Sodium- and chloride-dependent GABA transporter 1	2	2112.04	-10024	-4574.2	-3361.19	589.971	1522.07	1-cellSurface
Sv2a	Synaptic vesicle glycoprotein 2A	1	761.035	-10482.4		-14662.6	0	761.035	1-cellSurface
Cadm2	Cell adhesion molecule 2	2	2112.04	-11534.6	-6041.91	-2053.65	589.971	1522.07	1-cellSurface
Nptn	Neuroplastin	2	8058.89	-12023.2	-5041.78	-5067.93	5014.75	3044.14	1-cellSurface
Lrp1	Prolow-density lipoprotein receptor-related protein 1	2	4519.07	-15022.6	-7059.54	-4560.93	1474.93	3044.14	1-cellSurface
L1cam	Neural cell adhesion molecule L1	2	2235.96	-15973.6	-6135.42	-8044.84	1474.93	761.035	1-cellSurface
Icam5	Intercellular adhesion molecule 5	1	589.971	-17040.2	-10227.6		589.971	0	1-cellSurface
Slc1a2	Excitatory amino acid transporter 2	2	25887.3	-17721.3	-12599.3	4574.66	9144.54	16742.8	1-cellSurface
Nrcam	Neuronal cell adhesion molecule	2	6212.2	-17982.2	-9334.66	-3398.57	884.956	5327.25	1-cellSurface
Gpm6a	Neuronal membrane glycoprotein M6-a	2	5575.09	-19089.1	-7960.46	-8149.46	1769.91	3805.18	1-cellSurface
Ntm	Neurotrimin	2	4224.08	-19938.4	-9094.03	-6695.69	1179.94	3044.14	1-cellSurface
Cntn1	Contactin-1	2	2825.93	-22958.5	-7339.32	-15009.5	2064.9	761.035	1-cellSurface
Atp1b2	Sodium/potassium-transporting ATPase subunit beta-2	2	56930.8	-24938.2	-13193.1	-4136.38	18879.1	38051.8	1-cellSurface
Ncam1	Neural cell adhesion molecule 1	2	10170.9	-26539.2	-10377	-12938.8	5604.72	4566.21	1-cellSurface
Mag	Myelin-associated glycoprotein	2	4937.97	-27252.3	-14577.1	-4147.85	2654.87	2283.11	1-cellSurface
Atp1b1	Sodium/potassium-transporting ATPase subunit beta-1	2	32424.1	-27968.9	-20250.4	8071.38	14159.3	18264.8	1-cellSurface
Gpm6b	Neuronal membrane glycoprotein M6-b	2	10389.1	-33085.8	-14942.5	-11456.2	3539.82	6849.32	1-cellSurface
Lsamp	Limbic system-associated membrane protein	2	3881.95	-36543.8	-14491.6	-17343.8	2359.88	1522.07	1-cellSurface

## Sheet: SuppTable5-SV-ARBEC
Protein ID	Gene	Protein Description	Alternative Mapped Genes	Protein Probability	Top PeptideProphet Probability	#psm/gene (Nlinked only)	CPM: psm/1000000	Identified in rat in vivo study??
O89039	Ackr3	Atypical chemokine receptor 3		1	1	2	231.428	Yes
Q10743	Adam10	Disintegrin and metalloproteinase domain-containing protein 10		1	1	9	1041.43	Yes
Q9QYV0	Adam15	Disintegrin and metalloproteinase domain-containing protein 15		1	1	4	462.856	Yes
A0A8I5Y224	Adam9	ADAM metallopeptidase domain 9		1	1	10	1157.14	Yes
D4ADC7	Adgra2	Adhesion G protein-coupled receptor A2		1	1	17	1967.14	Yes
A0A0G2JSI4	Adgre5	Adhesion G protein-coupled receptor E5		1	1	24	2777.13	Yes
O88923	Adgrl2	Adhesion G protein-coupled receptor L2		1	1	23	2661.42	Yes
P25304	Agrn	Agrin		0.9878	1	1	115.714	Yes
O35112	Alcam	CD166 antigen		1	1	95	10992.8	Yes
P08289	Alpl	Alkaline phosphatase, tissue-nonspecific isozyme		1	1	27	3124.28	Yes
A0A8I6AA94	Ano6	Anoctamin		1	1	17	1967.14	Yes
P15684	Anpep	Aminopeptidase N		1	1	15	1735.71	Yes
Q0PMD2	Antxr1	Anthrax toxin receptor 1		1	1	13	1504.28	Yes
Q7TP48	Apmap	Adipocyte plasma membrane-associated protein		0.9878	1	4	462.856	Yes
P29975	Aqp1	Aquaporin-1		0.9701	0.9985	3	347.142	Yes
P07340	Atp1b1	Sodium/potassium-transporting ATPase subunit beta-1		1	1	56	6479.98	Yes
Q63377	Atp1b3	Sodium/potassium-transporting ATPase subunit beta-3		1	1	4	462.856	Yes
Q9ESS6	Bcam	Basal cell adhesion molecule		0.9996	1	5	578.57	Yes
P47853	Bgn	Biglycan		0.954	0.9971	1	115.714	Yes
P26453	Bsg	Basigin		1	1	28	3239.99	Yes
Q811A2	Bst2	Bone marrow stromal antigen 2		1	1	39	4512.84	Yes
Q6AYP5	Cadm1	Cell adhesion molecule 1		1	1	78	9025.69	Yes
Q1WIM1	Cadm4	Cell adhesion molecule 4		1	1	11	1272.85	Yes
Q63118	Calcrl	Calcitonin gene-related peptide type 1 receptor		1	1	9	1041.43	Yes
Q9QZA6	Cd151	CD151 antigen		1	1	9	1041.43	Yes
Q9QX82	Cd164	Sialomucin core protein 24		1	1	4	462.856	Yes
Q63493	Cd1d	Antigen-presenting glycoprotein CD1d		1	1	10	1157.14	Yes
P04218	Cd200	OX-2 membrane glycoprotein		1	1	6	694.284	Yes
D4AE25	Cd274	CD274 molecule		1	1	7	809.998	Yes
Q7TPB4	Cd276	CD276 antigen		1	1	42	4859.99	Yes
Q07969	Cd36	Platelet glycoprotein 4		1	1	8	925.712	Yes
P26051	Cd44	CD44 antigen		1	0.9825	1	115.714	Yes
P97829	Cd47	Leukocyte surface antigen CD47		1	1	109	12612.8	Yes
P10252	Cd48	CD48 antigen		1	1	7	809.998	Yes
P27274	Cd59	CD59 glycoprotein		1	1	14	1620	Yes
P28648	Cd63	CD63 antigen		1	1	127	14695.7	Yes
O70352	Cd82	CD82 antigen		1	1	115	13307.1	Yes
A0A8I6G502	Cdh13	Cadherin-13		1	1	49	5669.98	Yes
Q9Z1Y3	Cdh2	Cadherin-2		1	1	12	1388.57	Yes
P16573	Ceacam1	Carcinoembryonic antigen-related cell adhesion molecule 1		1	1	18	2082.85	Yes
Q9QYP2	Celsr2	Cadherin EGF LAG seven-pass G-type receptor 2 (Fragment)		1	1	9	1041.43	Yes
A0A0G2JZA7	Cemip2	Hyaluronoglucosaminidase		1	1	15	1735.71	Yes
P51792	Clcn3	H(+)/Cl(-) exchange transporter 3		0.9878	1	1	115.714	Yes
Q0H8B9	Clec2d11	C-type lectin domain family 2 member D11		1	1	5	578.57	Yes
B2RYF6	Clptm1	CLPTM1 regulator of GABA type A receptor forward-trafficking		0.9989	1	5	578.57	Yes
O35786	Cmklr1	Chemerin-like receptor 1		0.9999	0.9964	1	115.714	Yes
Q08406	Cntfr	Ciliary neurotrophic factor receptor subunit alpha		0.9878	1	2	231.428	Yes
D3ZUL3	Col6a1	Collagen type VI alpha 1 chain		0.9878	1	2	231.428	Yes
B1H282	Colgalt1	Collagen beta(1-O)galactosyltransferase 1		1	1	3	347.142	Yes
P13635	Cp	Ceruloplasmin		1	1	9	1041.43	Yes
Q63135	Cr1l	Complement component receptor 1-like protein		1	1	15	1735.71	Yes
A0A096MK61	Crtap	Cartilage associated protein-like 1		0.9878	1	2	231.428	Yes
D3ZG79	Ctns	Cystinosin, lysosomal cystine transporter		0.9878	1	6	694.284	Yes
P24268	Ctsd	Cathepsin D		1	1	4	462.856	Yes
Q9R066	Cxadr	Coxsackievirus and adenovirus receptor homolog		1	1	19	2198.57	Yes
Q2QDE7	Dnase1l1	Deoxyribonuclease-1-like 1		1	1	16	1851.42	Yes
P52796	Efnb1	Ephrin-B1		1	1	13	1504.28	Yes
B2B9A9	Efnb2	Ephrin B2		1	1	16	1851.42	Yes
O88775	Emb	Embigin		1	1	116	13422.8	Yes
D3Z9E1	Emilin1	Elastin microfibril interfacer 1		1	1	20	2314.28	Yes
P54848	Emp1	Epithelial membrane protein 1		1	1	9	1041.43	Yes
Q9QYW5	Emp3	Epithelial membrane protein 3		1	1	77	8909.97	Yes
P50123	Enpep	Glutamyl aminopeptidase		1	1	36	4165.7	Yes
Q924C3	Enpp1	Ectonucleotide pyrophosphatase/phosphodiesterase family member 1		1	0.9999	9	1041.43	Yes
P97675	Enpp3	Ectonucleotide pyrophosphatase/phosphodiesterase family member 3		1	1	32	3702.85	Yes
P97687	Entpd1	Ectonucleoside triphosphate diphosphohydrolase 1		1	1	5	578.57	Yes
M0RDA4	Ephb4	Receptor protein-tyrosine kinase		1	1	7	809.998	Yes
Q9JHY1	F11r	Junctional adhesion molecule A		0.9878	1	3	347.142	Yes
P42533	F3	Tissue factor		1	1	23	2661.42	Yes
Q5M7W6	Fam234a	Protein FAM234A		1	1	22	2545.71	Yes
P13599	Fcgrt	IgG receptor FcRn large subunit p51		1	1	17	1967.14	Yes
Q66H94	Fkbp9	Peptidyl-prolyl cis-trans isomerase FKBP9		1	1	2	231.428	Yes
D3ZTV3	Flrt2	Leucine-rich repeat transmembrane protein FLRT2		1	1	21	2429.99	Yes
P50609	Fmod	Fibromodulin		0.9878	1	1	115.714	Yes
P04937	Fn1	Fibronectin		1	1	164	18977.1	Yes
M0R3L8	Gba	Glucosylceramidase		1	0.9999	6	694.284	Yes
Q9QWE9	Ggt5	Glutathione hydrolase 5 proenzyme		1	1	28	3239.99	Yes
Q62638	Glg1	Golgi apparatus protein 1		1	1	12	1388.57	Yes
Q68FV6	Glmp	Glycosylated lysosomal membrane protein		1	1	8	925.712	Yes
Q9JJK1	Gpm6b	Neuronal membrane glycoprotein M6-b		1	1	7	809.998	Yes
A0A8I6AE78	Hgsnat	Heparan-alpha-glucosaminide N-acetyltransferase		0.9878	1	2	231.428	Yes
Q66HD0	Hsp90b1	Endoplasmin		1	1	6	694.284	Yes
A0A8I6A2S5	Hspg2	Heparan sulfate proteoglycan 2		1	1	51	5901.41	Yes
Q9Z2Q3	Hyal2	Hyaluronidase-2		0.9066	0.9927	1	115.714	Yes
Q00238	Icam1	Intercellular adhesion molecule 1		1	1	151	17472.8	Yes
D4A435	Icam5	Intercellular adhesion molecule 5		1	1	22	2545.71	Yes
F1LVL2	Icoslg	Inducible T-cell co-stimulator ligand		1	1	18	2082.85	Yes
P24062	Igf1r	Insulin-like growth factor 1 receptor		1	1	43	4975.7	Yes
G3V824	Igf2r	Insulin-like growth factor 2 receptor		1	1	51	5901.41	Yes
A0A8I6ANQ3	Igsf8	Immunoglobulin superfamily, member 8		1	1	23	2661.42	Yes
P40190	Il6st	Interleukin-6 receptor subunit beta		1	1	30	3471.42	Yes
P15127	Insr	Insulin receptor		1	1	27	3124.28	Yes
P18614	Itga1	Integrin alpha-1		1	1	54	6248.55	Yes
I4DUB5	Itga3	Integrin alpha 3 variant B		1	1	89	10298.5	Yes
A0A0G2K1E2	Itga5	Integrin subunit alpha 5		1	1	58	6711.41	Yes
A0A8I6AJE9	Itga6	Integrin subunit alpha 6		1	1	32	3702.85	Yes		C-type lectin domain-containing protein	Dgcr2
Q63258	Itga7	Integrin alpha-7		1	1	16	1851.42	Yes
F1LZX9	Itgav	Integrin subunit alpha V		1	1	17	1967.14	Yes
P49134	Itgb1	Integrin beta-1		1	1	169	19555.7	Yes
Q68FQ2	Jam3	Junctional adhesion molecule C		1	1	5	578.57	Yes
Q6X936	Kirrel1	Kin of IRRE-like protein 1		1	1	10	1157.14	Yes		C-type lectin domain-containing protein	Dgcr2
F1LTF8	Lama4	Laminin subunit alpha 4		1	1	8	925.712	Yes
F1MAN8	Lama5	Laminin subunit alpha 5		1	1	59	6827.12	Yes
A0A8I5ZQ25	Lamb1	Laminin subunit beta 1		1	1	29	3355.7	Yes
F1MAA7	Lamc1	Laminin subunit gamma 1		1	1	31	3587.13	Yes
P14562	Lamp1	Lysosome-associated membrane glycoprotein 1		1	1	27	3124.28	Yes
P17046	Lamp2	Lysosome-associated membrane glycoprotein 2		1	1	14	1620	Yes
O70513	Lgals3bp	Galectin-3-binding protein		1	1	8	925.712	Yes
P97629	Lnpep	Leucyl-cystinyl aminopeptidase		1	1	79	9141.4	Yes
G3V928	Lrp1	Prolow-density lipoprotein receptor-related protein 1		1	1	322	37259.9	Yes
P51886	Lum	Lumican		1	1	4	462.856	Yes
Q6AY20	M6pr	Cation-dependent mannose-6-phosphate receptor		1	1	16	1851.42	Yes
Q9EPF2	Mcam	Cell surface glycoprotein MUC18		1	1	8	925.712	Yes
D3ZRF9	Mcoln1	Mucolipin TRP cation channel 1		0.8101	0.9823	1	115.714	Yes
D4A7W8	Mfap4	Microfibril-associated protein 4		0.9878	1	1	115.714	Yes
Q6AYT8	Mpzl1	Myelin protein zero-like protein 1		1	1	5	578.57	Yes
Q4TU93	Mrc2	C-type mannose receptor 2		1	1	78	9025.69	Yes
P13596	Ncam1	Neural cell adhesion molecule 1		1	1	111	12844.2	Yes
Q8CGU6	Ncstn	Nicastrin		1	1	61	7058.55	Yes
F1LNP8	Nectin1	Nectin cell adhesion molecule 1		1	1	27	3124.28	Yes
Q5FVC5	Nectin2	Nectin cell adhesion molecule 2		1	1	37	4281.42	Yes
A0A8I5ZU75	Nectin3	Nectin cell adhesion molecule 3		1	1	53	6132.84	Yes
P97603	Neo1	Neogenin (Fragment)		1	1	67	7752.83	Yes
B5DFC9	Nid2	Nidogen-2		1	1	8	925.712	Yes
G3V7K5	Npc1	NPC intracellular cholesterol transporter 1		1	1	4	462.856	Yes
P97546	Nptn	Neuroplastin		1	1	39	4512.84	Yes
Q9QWJ9	Nrp1	Neuropilin-1		1	1	47	5438.56	Yes
P21588	Nt5e	5'-nucleotidase		1	1	20	2314.28	Yes
Q62718	Ntm	Neurotrimin		1	1	4	462.856	Yes
A0A8J8Y8J8	Ostm1	Osteoclastogenesis-associated transmembrane protein 1		0.9878	1	1	115.714	Yes
P51577	P2rx4	P2X purinoceptor 4		1	1	4	462.856	Yes
P54001	P4ha1	Prolyl 4-hydroxylase subunit alpha-1		0.9999	1	4	462.856	Yes
E9PTZ1	Pear1	Platelet endothelial aggregation receptor 1		1	1	18	2082.85	Yes
Q0KL00	Piezo1	Piezo-type mechanosensitive ion channel component 1		1	1	30	3471.42	Yes
Q5U367	Plod3	Multifunctional procollagen lysine hydroxylase and glycosyltransferase LH3		0.9878	1	2	231.428	Yes
O08564	Plpp1	Phospholipid phosphatase 1		1	1	19	2198.57	Yes
P97544	Plpp3	Phospholipid phosphatase 3		1	1	3	347.142	Yes
A0A0G2K2Y9	Plxnb2	Plexin B2		1	1	202	23374.2	Yes
Q9WTQ2	Podxl	Podocalyxin		1	1	2	231.428	Yes
P13852	Prnp	Major prion protein		1	1	18	2082.85	Yes
Q4V8I1	Procr	Endothelial protein C receptor		1	1	7	809.998	Yes
P10960	Psap	Prosaposin		1	1	15	1735.71	Yes
Q62786	Ptgfrn	Prostaglandin F2 receptor negative regulator		1	1	54	6248.55	Yes
A0A8I6ALM9	Ptk7	Protein tyrosine kinase 7		1	1	110	12728.5	Yes
F1LP13	Ptprg	Protein-tyrosine-phosphatase		1	1	32	3702.85	Yes
A0A8J8XMU1	Ptprk	Protein-tyrosine-phosphatase		1	1	19	2198.57	Yes
A0A0G2K8V0	Ptprm	Protein-tyrosine-phosphatase		1	1	13	1504.28	Yes
A0A0G2JZ40	Reck	RCG54895, isoform CRA_a		1	1	7	809.998	Yes
A0A8J8YPS9	RT1-CE5	RT1 class I, locus CE16		1	1	7	809.998	Yes
P97943	Scarb1	Scavenger receptor class B member 1		1	1	17	1967.14	Yes
P27615	Scarb2	Lysosome membrane protein 2		1	1	7	809.998	Yes
Q80Z70	Sel1l	Protein sel-1 homolog 1		0.9643	0.998	1	115.714	Yes
Q63175	Serinc5	Serine incorporator 5		1	1	5	578.57	Yes
D3ZEH5	Sidt2	SID1 transmembrane family member 2		1	1	4	462.856	Yes
P97710	Sirpa	Tyrosine-protein phosphatase non-receptor type substrate 1		1	1	94	10877.1	Yes
E9PTX9	Slc12a2	Solute carrier family 12 member 2		1	1	35	4049.99	Yes
Q63632	Slc12a4	Solute carrier family 12 member 4		1	1	6	694.284	Yes
Q5RK27	Slc12a7	Solute carrier family 12 member 7		1	1	15	1735.71	Yes
P24942	Slc1a3	Excitatory amino acid transporter 1		1	1	9	1041.43	Yes
O70594	Slc22a5	Solute carrier family 22 member 5	Slc22a4	1	1	4	462.856	Yes
Q9WTW8	Slc23a2	Solute carrier family 23 member 2		0.9202	0.994	3	347.142	Yes
Q9EPQ0	Slc24a3	Sodium/potassium/calcium exchanger 3 (Fragment)		1	1	8	925.712	Yes
A0A1W2Q610	Slc26a7	Anion exchange transporter		1	0.9999	2	231.428	Yes
Q62773	Slc28a2	Sodium/nucleoside cotransporter 2		1	1	4	462.856	Yes
O54698	Slc29a1	Equilibrative nucleoside transporter 1		1	1	28	3239.99	Yes
P11167	Slc2a1	Solute carrier family 2, facilitated glucose transporter member 1		1	1	4	462.856	Yes
D3ZNG4	Slc2a12	Solute carrier family 2 (Facilitated glucose transporter), member 12 (Predicted)		1	1	3	347.142	Yes
D4A517	Slc39a10	Solute carrier family 39 member 10		1	1	20	2314.28	Yes
A0A8I6ABU1	Slc39a14	Solute carrier family 39 member 14		1	1	33	3818.56	Yes
Q5FVQ0	Slc39a8	Metal cation symporter ZIP8		0.9878	1	4	462.856	Yes
Q794F9	Slc3a2	4F2 cell-surface antigen heavy chain		1	1	87	10067.1	Yes
Q8VII6	Slc44a1	Choline transporter-like protein 1		1	0.9987	3	347.142	Yes
B4F795	Slc44a2	Choline transporter-like protein 2		1	1	23	2661.42	Yes
Q9R1N3	Slc4a7	Sodium bicarbonate cotransporter 3		1	1	7	809.998	Yes
B5MEV3	Slc52a2	Solute carrier family 52, riboflavin transporter, member 2		1	1	15	1735.71	Yes
P31643	Slc6a6	Sodium- and chloride-dependent taurine transporter		1	1	19	2198.57	Yes
P30823	Slc7a1	High affinity cationic amino acid transporter 1		1	1	14	1620	Yes
B5D5N9	Slc7a2	Cationic amino acid transporter 2		1	1	12	1388.57	Yes
Q9WVC1	Slit2	Slit homolog 2 protein (Fragment)		1	1	9	1041.43	Yes
O54861	Sort1	Sortilin		1	1	5	578.57	Yes
P84903	Stim1	Stromal interaction molecule 1		0.9878	1	1	115.714	Yes
B2RYD7	Stt3b	Dolichyl-diphosphooligosaccharide--protein glycotransferase		1	1	4	462.856	Yes
A0A0G2K0Q8	Susd2	Sushi domain-containing 2		0.9407	0.9959	3	347.142	Yes
A0A0G2KA82	Sypl1	Synaptophysin-like 1		1	1	34	3934.27	Yes
A0A8I5ZW61	Tek	Receptor protein-tyrosine kinase		1	1	25	2892.85	Yes
Q99376	Tfrc	Transferrin receptor protein 1		1	1	104	12034.3	Yes
F1MA97	Thsd7a	Thrombospondin type 1 domain-containing 7A		1	1	9	1041.43	Yes
P01830	Thy1	Thy-1 membrane glycoprotein		1	1	90	10414.3	Yes
Q9EQT5	Tinagl1	Tubulointerstitial nephritis antigen-like		1	1	16	1851.42	Yes
D3ZUD8	Tm9sf3	Transmembrane 9 superfamily member		1	1	3	347.142	Yes
Q6AY41	Tmem30a	Cell cycle control protein 50A		1	1	4	462.856	Yes
A0A8I6A4E5	Tmem62	Transmembrane protein 62		0.9878	1	1	115.714	Yes
A0A8I6ACY3	Tmem87a	Transmembrane protein 87A		1	1	7	809.998	Yes
M0R402	Tmx3	RCG20581, isoform CRA_a		0.9878	1	3	347.142	Yes
Q9WTN5	Tpcn1	Two pore calcium channel protein 1		0.9878	1	2	231.428	Yes
Q5FVL6	Tspan13	Tetraspanin-13		0.9878	1	2	231.428	Yes
D4A0Z1	Tspan14	Tetraspanin		1	1	6	694.284	Yes
Q5U1V9	Tspan31	Tetraspanin-31		1	1	39	4512.84	Yes
O55158	Tspan8	Tetraspanin		1	1	3	347.142	Yes
P16391	HA12_RAT	RT1 class I histocompatibility antigen, AA alpha chain		1	1	112	12960	No
A0A096MJS2	Sema4c	Semaphorin 4C		1	1	5	578.57	No
A0A0G2JST1	Adgrg6	Adhesion G protein-coupled receptor G6		1	1	37	4281.42	No
A0A0G2JSU2	Adgra3	Adhesion G protein-coupled receptor A3		1	1	6	694.284	No
A0A0G2JV24	Thbs1	Thrombospondin 1		1	1	15	1735.71	No
A0A0G2JWB6	Pxdn	Peroxidasin		1	1	5	578.57	No
A0A0G2JY81	Fbln1	Fibulin-1		1	1	36	4165.7	No
A0A0G2JYA3	Sppl2a	Signal peptide peptidase-like 2A		1	1	14	1620	No
A0A0G2JZE1	Tnfrsf10b	TNF receptor superfamily member 10b		1	1	11	1272.85	No
A0A0G2K0H3	Lrp6	Low-density lipoprotein receptor-related protein		1	1	1	115.714	No
A0A0G2K0W3	Ttyh3	Protein tweety homolog		1	1	6	694.284	No
A0A0G2K210	Fgfr3	Fibroblast growth factor receptor		1	1	15	1735.71	No
A0A0G2K3S4	Abca9	ATP-binding cassette subfamily A member 9		1	1	11	1272.85	No
A0A0G2K6T9	Pcdh1	Protocadherin 1		1	1	6	694.284	No
A0A0G2K8I5	Pcdh19	Protocadherin 19		1	1	18	2082.85	No
A0A0G2K999	Sdk2	Sidekick cell adhesion molecule 2		1	1	24	2777.13	No
A0A8I5XWT0	Cd55	CD55 molecule (Cromer blood group)		1	1	1	115.714	No
A0A8I5Y1Z3	Atrnl1	Attractin-like 1		1	1	6	694.284	No
A0A8I5Y571	Tenm1	Teneurin transmembrane protein 1		1	1	4	462.856	No
A0A8I5Y7S7	Tspan4	Tetraspanin 4		1	1	29	3355.7	No
A0A8I5ZKT1	RGD1311517	Similar to RIKEN cDNA 9430015G10		1	1	7	809.998	No
A0A8I5ZKT8	Plxnc1	Plexin C1		1	1	19	2198.57	No
A0A8I5ZLK5	Abca1	ATP-binding cassette subfamily A member 1		1	1	23	2661.42	No
A0A8I6A0F5	Tnfrsf26	Tumor necrosis factor receptor superfamily, member 26		1	1	10	1157.14	No
A0A8I6A282	Antxr2	Anthrax toxin receptor		1	1	17	1967.14	No
A0A8I6A388	Cachd1	Cache domain-containing 1		1	1	9	1041.43	No
A0A8I6A6R5	Ptprd	Protein-tyrosine-phosphatase		1	1	14	1620	No
A0A8I6A9S0	Frrs1	Ferric-chelate reductase 1		1	1	7	809.998	No
A0A8I6ABL2	Tenm3	Teneurin transmembrane protein 3		1	1	30	3471.42	No
A0A8I6ABZ1	Psca	Prostate stem cell antigen		1	1	7	809.998	No
A0A8I6ACD9	Tm2d3	TM2 domain containing 3 (Predicted), isoform CRA_a		1	1	13	1504.28	No
A0A8I6ACJ0	Rgma	Repulsive guidance molecule BMP co-receptor a		1	1	4	462.856	No
A0A8I6ACL9	LOC100910848	Retinoic acid early-inducible protein 1-epsilon-like		1	1	57	6595.7	No
A0A8I6ACN8	Naaladl2	N-acetylated alpha-linked acidic dipeptidase-like 2		1	1	3	347.142	No
A0A8I6ADK9	Atp13a3	ATPase 13A3		1	1	16	1851.42	No
A0A8I6AEF2	Heg1	Heart development protein with EGF-like domains 1		1	1	2	231.428	No
A0A8I6AEP7	Fat1	FAT atypical cadherin 1		1	1	106	12265.7	No
A0A8I6AET5	Slitrk4	RCG49911, isoform CRA_a		1	1	8	925.712	No
A0A8I6AEW7	Fam171a1	Family with sequence similarity 171, member A1		1	1	3	347.142	No
A0A8I6AGW9	Plxna1	Plexin A1		1	1	33	3818.56	No
A0A8I6AJX2	Igsf3	Immunoglobulin superfamily, member 3		1	1	10	1157.14	No
A0A8I6AM39	Bmpr2	Receptor protein serine/threonine kinase		1	1	10	1157.14	No
A0A8I6AQL1	Itgb5	Integrin beta		1	1	25	2892.85	No
A0A8I6AUF9	Tmem181	Transmembrane protein 181		1	1	7	809.998	No
A0A8I6GGL9	Tmem63b	Transmembrane protein 63B		1	1	2	231.428	No
A0A8I6GJT5	Ltbr	Lymphotoxin beta receptor		1	1	13	1504.28	No
A0A8I6GK94	Ptprj	Protein-tyrosine-phosphatase		1	1	34	3934.27	No
B0BN20	Tspan6	Tetraspanin		1	1	8	925.712	No
B0BN23	Tspan15	Tetraspanin		1	1	6	694.284	No
B1H234	Flrt3	Leucine-rich repeat transmembrane protein FLRT3		1	1	7	809.998	No
B1WC18	Podxl2	Podocalyxin-like 2		1	1	9	1041.43	No
B5DF27	Loxl2	Lysyl oxidase homolog 2		1	1	25	2892.85	No
D3Z895	Layn	Layilin		1	1	3	347.142	No
D3Z9D0	RGD1306271	Similar to KIAA1549 protein		1	1	2	231.428	No
D3ZAE6	Vasn	RCG49849		1	1	9	1041.43	No
D3ZBE1	LOC292543	Similar to solute carrier family 7 (cationic amino acid transporter, y+ system), member 3		1	1	2	231.428	No
D3ZBN3	Epha2	Receptor protein-tyrosine kinase		1	1	16	1851.42	No
D3ZBQ5	Scarf2	Scavenger receptor class F, member 2		1	1	11	1272.85	No
D3ZBX7	Vsig10	V-set and immunoglobulin domain-containing 10		1	1	19	2198.57	No
D3ZDS9	Ifnar1	Interferon (Alpha and beta) receptor 1 (Predicted), isoform CRA_a		1	1	13	1504.28	No
D3ZDX5	Plxnb1	Plexin B1		1	1	13	1504.28	No
D3ZEH1	Fat4	FAT atypical cadherin 4		1	1	55	6364.27	No
D3ZEN1	Efna4	Ephrin A4		1	1	6	694.284	No
D3ZH39	Ephb3	Receptor protein-tyrosine kinase		1	1	15	1735.71	No
D3ZIM0	Il17rc	Interleukin 17 receptor C		1	1	9	1041.43	No
D3ZKW6	Upk3b	Uroplakin 3B		1	1	12	1388.57	No
D3ZPM7	Adam19	ADAM metallopeptidase domain 19		1	1	4	462.856	No
D3ZPX4	Plxna3	Plexin-A3		1	1	6	694.284	No
D3ZQV2	Lrig2	Leucine-rich repeats and immunoglobulin-like domains 2		1	1	3	347.142	No
D3ZSC1	Susd5	Sushi domain containing 5 (Predicted)		1	1	9	1041.43	No
D3ZTI3	Cdh24	Cadherin 24		1	1	12	1388.57	No
D3ZW82	Itga10	Integrin subunit alpha 10		1	1	8	925.712	No
D3ZWJ9	Fam234b	Protein FAM234B		1	1	6	694.284	No
D3ZWN3	Evc2	Ellis van Creveld syndrome 2 homolog (Human) (Predicted)		1	1	9	1041.43	No
D3ZWU2	Disp1	Dispatched RND transporter family member 1		1	1	6	694.284	No
D3ZYF8	Tm2d1	TM2 domain containing 1 (Predicted), isoform CRA_a		1	1	16	1851.42	No
D3ZZK3	Epha4	Receptor protein-tyrosine kinase		1	1	5	578.57	No
D3ZZT8	Jkamp	JNK1/MAPK8-associated membrane protein		1	1	4	462.856	No
D4A0Z7	Boc	BOC cell adhesion-associated, oncogene-regulated		1	1	2	231.428	No
D4A3L3	Megf9	EGF-like-domain, multiple 5 (Predicted)		1	1	28	3239.99	No
D4A3L5	Tctn1	Tectonic family member 1		1	1	7	809.998	No
D4A447	Cd109	CD109 molecule		1	1	24	2777.13	No
D4A5E5	Sgcb	Beta-sarcoglycan		1	1	5	578.57	No
D4A6G2	Sema4g	Sema domain, immunoglobulin domain (Ig), transmembrane domain (TM) and short cytoplasmic domain, (Semaphorin) 4G (Predicted)		1	1	4	462.856	No
D4A740	Il17ra	Interleukin 17 receptor A		1	1	9	1041.43	No
D4A758	Lrrc8b	Leucine-rich repeat-containing 8 VRAC subunit B		1	1	2	231.428	No
D4A7P5	Pcdhb20	Protocadherin beta 20	Pcdh3, Pcdhb11, Pcdhb21, Pcdhb3, Pcdhb7	1	1	3	347.142	No
D4AA77	Plxnd1	Plexin D1		1	1	10	1157.14	No
D4AC69	Lmln	Leishmanolysin-like peptidase		1	1	2	231.428	No
D4ACK7	Cnnm3	Cyclin and CBS domain divalent metal cation transport mediator 3		1	1	5	578.57	No
D4ADD1	Pcdh20	Protocadherin 20		1	1	17	1967.14	No
D4ADD4	Adamtsl3	ADAMTS-like 3		1	1	5	578.57	No
D4AE63	Myorg	Myogenesis-regulating glycosidase		1	1	11	1272.85	No
D4AEK3	Crim1	Cysteine-rich transmembrane BMP regulator 1		1	1	27	3124.28	No
E9PSY0	Axl	Receptor protein-tyrosine kinase		1	1	11	1272.85	No
F1LSV0	Sema4b	RCG24677, isoform CRA_a		1	1	4	462.856	No
F1LUU1	Itga11	Integrin subunit alpha 11		1	1	67	7752.83	No
F1M495	Pla2r1	Mannose receptor, C type 2 (Predicted)		1	1	21	2429.99	No
F1M4Q9	Ntn4	Netrin 4		1	1	4	462.856	No
F1M8K0	Dag1	Dystroglycan 1		1	1	17	1967.14	No
F1MAH6	Cdh11	Cadherin 11		1	1	15	1735.71	No
F1MAJ0	Ephb2	Receptor protein-tyrosine kinase		1	1	6	694.284	No
F1MAP4	Megf10	Multiple EGF-like domains 10		1	1	4	462.856	No
F2Z3R8	LOC108348201	Protocadherin beta-7-like		1	1	4	462.856	No
F7EKI5	Pcdh18	Protocadherin 18		1	1	3	347.142	No
F7EL93	Igdcc4	Immunoglobulin superfamily, DCC subclass, member 4		1	1	9	1041.43	No
F7EVZ0	Col5a3	Collagen type V alpha 3 chain		1	1	15	1735.71	No
F7FHT4	Sema3c	Semaphorin-3C		1	1	8	925.712	No
F7FL00	Car9	Carbonic anhydrase		1	1	3	347.142	No
G3V695	Tlr6	Toll-like receptor		1	1	4	462.856	No
G3V6K6	Egfr	Receptor protein-tyrosine kinase		1	1	75	8678.55	No
G3V8N1	Pcdhb22	Protocadherin beta 22		1	1	3	347.142	No
M0R8H7	Ifnar2	Interferon alpha and beta receptor subunit 2		1	1	7	809.998	No
M0RB60	Lrig1	Leucine-rich repeats and immunoglobulin-like domains 1		1	1	6	694.284	No
O08722	Unc5b	Netrin receptor UNC5B		1	1	21	2429.99	No
O35276	Nrp2	Neuropilin-2		1	1	12	1388.57	No
O55005	Robo1	Roundabout homolog 1		1	1	6	694.284	No
O70535	Lifr	Leukemia inhibitory factor receptor		1	1	8	925.712	No
O88280	Slit3	Slit homolog 3 protein		1	1	5	578.57	No
O88281	Megf6	Multiple epidermal growth factor-like domains protein 6		1	1	2	231.428	No
O88917	Adgrl1	Adhesion G protein-coupled receptor L1		1	1	9	1041.43	No
P02454	Col1a1	Collagen alpha-1(I) chain		1	1	32	3702.85	No
P06494	Erbb2	Receptor tyrosine-protein kinase erbB-2		1	1	16	1851.42	No
P07314	Ggt1	Glutathione hydrolase 1 proenzyme		1	1	40	4628.56	No
P07861	Mme	Neprilysin		1	1	8	925.712	No
P08592	App	Amyloid-beta precursor protein		1	1	1	115.714	No
P08921	Cd2	T-cell surface antigen CD2		1	1	10	1157.14	No
P0C588	Cnnm4	Metal transporter CNNM4		1	1	6	694.284	No
P13383	Ncl	Nucleolin		1	1	2	231.428	No
P18910	Npr1	Atrial natriuretic peptide receptor 1		1	1	10	1157.14	No
P22063	Cntn2	Contactin-2		1	1	18	2082.85	No
P23785	Grn	Progranulin		1	1	1	115.714	No
P26342	Tgfbr3	Transforming growth factor beta receptor type 3		1	1	19	2198.57	No
P26824	F2r	Proteinase-activated receptor 1		1	1	10	1157.14	No
P28570	Slc6a8	Sodium- and chloride-dependent creatine transporter 1		1	1	8	925.712	No
P35952	Ldlr	Low-density lipoprotein receptor		1	1	58	6711.41	No
P38438	Tgfbr2	TGF-beta receptor type-2		1	1	9	1041.43	No
P41740	Npr3	Atrial natriuretic peptide receptor 3		1	1	11	1272.85	No
P42893	Ece1	Endothelin-converting enzyme 1		1	1	32	3702.85	No
P49616	Plaur	Urokinase plasminogen activator surface receptor		1	1	41	4744.27	No
P51796	Clcn5	H(+)/Cl(-) exchange transporter 5		1	1	4	462.856	No
P55280	Cdh6	Cadherin-6		1	1	8	925.712	No
P69897	Tubb5	Tubulin beta-5 chain	Tubb2b, Tubb4a, Tubb4b, Tubb6	1	1	2	231.428	No
P80204	Tgfbr1	TGF-beta receptor type-1		1	1	9	1041.43	No
P85171	Mdga1	MAM domain-containing glycosylphosphatidylinositol anchor protein 1		1	1	15	1735.71	No
P97523	Met	Hepatocyte growth factor receptor		1	1	31	3587.13	No
Q00918	Ltbp1	Latent-transforming growth factor beta-binding protein 1		1	1	7	809.998	No
Q02445	Tfpi	Tissue factor pathway inhibitor		1	1	3	347.142	No
Q02563	Sv2a	Synaptic vesicle glycoprotein 2A		1	1	7	809.998	No
Q02955	Il1r1	Interleukin-1 receptor type 1		1	1	7	809.998	No
Q03343	Adcy6	Adenylate cyclase type 6		1	1	8	925.712	No
Q05030	Pdgfrb	Platelet-derived growth factor receptor beta		1	1	104	12034.3	No
Q07008	Notch1	Neurogenic locus notch homolog protein 1		1	1	13	1504.28	No
Q07257	Tgfb2	Transforming growth factor beta-2 proprotein		1	1	9	1041.43	No
Q07647	Slc2a3	Solute carrier family 2, facilitated glucose transporter member 3		1	1	5	578.57	No
Q3B7D3	Tctn2	Tectonic-2		1	1	4	462.856	No
Q4G002	RT1-T24-4	Histocompatibility 2, T region locus 24	RT1-T24-1	1	1	7	809.998	No
Q4V7D9	Smpdl3b	Acid sphingomyelinase-like phosphodiesterase		1	1	16	1851.42	No
Q4V885	Colec12	Collectin-12		1	1	13	1504.28	No
Q4V887	Slc39a6	Zinc transporter ZIP6		1	1	12	1388.57	No
Q4V8I7	Lrrc8a	Volume-regulated anion channel subunit LRRC8A		1	1	7	809.998	No
Q5EBA8	Slc46a1	Proton-coupled folate transporter		1	1	10	1157.14	No
Q5FVM1	Tmem231	Transmembrane protein 231		1	1	2	231.428	No
Q5M872	Dpep2	Dipeptidase 2		1	1	4	462.856	No
Q5PQL3	Sppl2b	Signal peptide peptidase-like 2B		1	1	8	925.712	No
Q5PQV5	Tpbg	Trophoblast glycoprotein		1	1	29	3355.7	No
Q5U2V1	Fkbp10	Peptidylprolyl isomerase		1	1	6	694.284	No
Q5U334	Pvr	PVR cell adhesion molecule		1	1	39	4512.84	No
Q62611	Il1rl1	Interleukin-1 receptor-like 1		1	1	9	1041.43	No
Q62632	Fstl1	Follistatin-related protein 1		1	1	9	1041.43	No
Q63199	Fas	Tumor necrosis factor receptor superfamily member 6		1	1	11	1272.85	No
Q63203	Fcgr2	Low affinity immunoglobulin gamma Fc region receptor II	Fcgr3	1	1	11	1272.85	No
Q63617	Hyou1	Hypoxia up-regulated protein 1		1	1	6	694.284	No
Q63691	Cd14	Monocyte differentiation antigen CD14		1	1	9	1041.43	No
Q63722	Jag1	Protein jagged-1		1	1	111	12844.2	No
Q64017	Gpr176	Probable G-protein coupled receptor 176		1	1	18	2082.85	No
Q64604	Ptprf	Receptor-type tyrosine-protein phosphatase F		1	1	5	578.57	No
Q64605	Ptprs	Receptor-type tyrosine-protein phosphatase S		1	1	7	809.998	No
Q65Z14	Osmr	Oncostatin-M-specific receptor subunit beta		1	1	38	4397.13	No
Q66H06	Tspan3	Tetraspanin		1	1	8	925.712	No
Q66H28	Pacc1	Proton-activated chloride channel		1	1	10	1157.14	No
Q66HR0	Slc12a9	Solute carrier family 12 member 9		1	1	4	462.856	No
Q68HB6	Pcdh7	Protocadherin 7		1	1	11	1272.85	No
Q6AY61	Prss23	Serine protease 23		1	1	11	1272.85	No
Q6AY76	Tmem248	Transmembrane protein 248		1	1	3	347.142	No
Q6AYA5	Tmem106b	Transmembrane protein 106B		1	1	6	694.284	No
Q6P767	Pttg1ip	Pituitary tumor-transforming gene 1 protein-interacting protein		1	1	9	1041.43	No
Q6QD51	Ccdc80	Coiled-coil domain-containing protein 80		1	1	4	462.856	No
Q78EA7	Bmpr1a	Bone morphogenetic protein receptor type-1A		1	1	1	115.714	No
Q7TQM3	Fgfrl1	Fibroblast growth factor receptor-like 1		1	1	4	462.856	No
Q80WE6	Tnfsf9	TNF superfamily member 9		1	1	3	347.142	No
Q80WF4	Tmem132a	Transmembrane protein 132A		1	1	27	3124.28	No
Q8CG09	Abcc1	Multidrug resistance-associated protein 1		1	1	1	115.714	No
Q8CIY2	Duox1	Dual oxidase 1		1	1	9	1041.43	No
Q8JZQ0	Csf1	Macrophage colony-stimulating factor 1		1	1	17	1967.14	No
Q8K1G0	Clmp	CXADR-like membrane protein		1	1	4	462.856	No
Q8K3V3	Adgrg1	Adhesion G-protein coupled receptor G1		1	1	8	925.712	No
Q8K593	Plpp2	Phospholipid phosphatase 2		1	1	7	809.998	No
Q8R2H2	Itgb3	Integrin beta-3		1	1	5	578.57	No
Q8VI60	Sulf1	Extracellular sulfatase Sulf-1		1	1	18	2082.85	No
Q91XT9	Asah2	Neutral ceramidase		1	1	5	578.57	No
Q91ZV2	Dcbld2	Discoidin, CUB and LCCL domain-containing protein 2		1	1	13	1504.28	No
Q920E1	F2rl2	Proteinase-activated receptor 3		1	1	8	925.712	No
Q921A2	Slc2a13	Proton myo-inositol cotransporter		1	1	6	694.284	No
Q99J86	Atrn	Attractin		1	1	33	3818.56	No
Q99N02	Slco3a1	Solute carrier organic anion transporter family member 3A1		1	1	7	809.998	No
Q9ERA7	Msln	Mesothelin		1	1	31	3587.13	No
Q9JHW1	Cpd	Carboxypeptidase D		1	1	20	2314.28	No
Q9QW30	Notch2	Neurogenic locus notch homolog protein 2		1	1	28	3239.99	No
Q9QX05	Tlr4	Toll-like receptor 4		1	1	9	1041.43	No
Q9QXQ7	Wnt5a	Protein Wnt-5a		1	1	13	1504.28	No
Q9QYP0	Megf8	Multiple epidermal growth factor-like domains protein 8		1	1	8	925.712	No
Q9QYP1	Lrp4	Low-density lipoprotein receptor-related protein 4		1	1	10	1157.14	No
Q9QZH0	Fzd4	Frizzled-4		1	1	6	694.284	No
Q9WUD2	Trpv2	Transient receptor potential cation channel subfamily V member 2		1	1	11	1272.85	No
Q9Z1K9	Adam17	Disintegrin and metalloproteinase domain-containing protein 17		1	1	26	3008.56	No
Q9Z2H4	Lgr4	Leucine-rich repeat-containing G-protein coupled receptor 4		1	1	3	347.142	No
A0A8I5ZWL2	Scara3	Scavenger receptor class A, member 3		1	0.9999	7	809.998	No
D3ZN51	Itga9	Integrin subunit alpha 9		1	0.9999	5	578.57	No
Q3KRC6	Lrrc8e	Volume-regulated anion channel subunit LRRC8E		1	0.9999	5	578.57	No
Q63621	Il1rap	Interleukin-1 receptor accessory protein		1	0.9999	2	231.428	No
D3ZJ25	Slc1a5	Amino acid transporter		1	0.9997	2	231.428	No
D3ZJ08	Hist2h3c2	Histone H3		1	0.9996	1	115.714	No
D4A7B6	Tmem87b	Transmembrane protein 87B		1	0.9996	3	347.142	No
P20611	Acp2	Lysosomal acid phosphatase		1	0.9996	5	578.57	No
D4A4U1	Ece2	Endothelin-converting enzyme 2		1	0.9994	1	115.714	No
F1LQ00	Col5a2	Collagen type V alpha 2 chain		1	0.9994	5	578.57	No
F1LSG7	Fgfr2	Fibroblast growth factor receptor		1	0.9988	2	231.428	No
P16067	Npr2	Atrial natriuretic peptide receptor 2		1	0.9959	2	231.428	No
P02466	Col1a2	Collagen alpha-2(I) chain	Col1a1, Col3a1	1	0.9884	6	694.284	No
A0A8I5ZU03	Tnfrsf22	Tumor necrosis factor receptor superfamily, member 22		0.9999	1	4	462.856	No
A0A8I6AGS4	Abi3bp	ABI family member 3-binding protein		0.9999	1	6	694.284	No
D3ZI66	Rnf149	Ring finger protein 149		0.9999	1	7	809.998	No
D4A9Q5	Cpm	Carboxypeptidase M		0.9999	1	2	231.428	No
D4ABX8	Lrfn4	Leucine-rich repeat and fibronectin type-III domain-containing protein 4	Lrfn2	0.9999	1	2	231.428	No
F7FHZ1	Ifngr1	Interferon gamma receptor 1		0.9999	1	2	231.428	No
P30120	Timp1	Metalloproteinase inhibitor 1		0.9999	1	4	462.856	No
D3ZWI0	Cemip	Hyaluronoglucosaminidase		0.9999	0.9999	1	115.714	No
P17246	Tgfb1	Transforming growth factor beta-1 proprotein		0.9999	0.9999	4	462.856	No
Q5RJK0	Tmem106c	Transmembrane protein 106C		0.9999	0.9998	6	694.284	No
D3Z9I5	Slc26a6	RCG25530, isoform CRA_c		0.9999	0.9983	3	347.142	No
Q6LED0	H31_RAT	Histone H3.1		0.9998	1	1	115.714	No
Q925N7	Ocil	C-type lectin domain family 2 member D5		0.9998	1	3	347.142	No
Q9ERZ8	Trpv4	Transient receptor potential cation channel subfamily V member 4		0.9998	1	7	809.998	No
F7EUH5	Plxdc2	Plexin domain-containing 2		0.9998	0.987	5	578.57	No
A0A8I5ZNR9	Ntng1	Netrin G1		0.9996	1	3	347.142	No
Q9JIK1	Cdhr5	Cadherin-related family member 5		0.9996	0.9996	4	462.856	No
Q5I0E7	Tmed9	Transmembrane emp24 domain-containing protein 9		0.9995	1	2	231.428	No
O35763	Msn	Moesin	Ezr, Rdx	0.9994	0.9768	1	115.714	No
P41542	Uso1	General vesicular transport factor p115		0.9993	1	1	115.714	No
Q5RJQ8	Calhm2	Calcium homeostasis modulator protein 2		0.9993	0.9997	5	578.57	No
Q767I8	Pcdha4	Protocadherin alpha-4		0.9992	0.9993	3	347.142	No
Q4G072	Lpar6	Lysophosphatidic acid receptor 6		0.9991	0.9999	3	347.142	No
Q4V7A5	CK024_RAT	Uncharacterized protein C11orf24 homolog		0.999	0.9998	4	462.856	No
P70490	Mfge8	Lactadherin		0.9989	1	3	347.142	No
P22002	Cacna1c	Voltage-dependent L-type calcium channel subunit alpha-1C		0.9988	0.9999	3	347.142	No
F1M950	Robo2	Roundabout guidance receptor 2		0.9985	0.9981	2	231.428	No
Q5HZW5	Cd320	CD320 antigen		0.9983	0.9995	3	347.142	No
E9PSX4	Il3ra	Interleukin 3 receptor subunit alpha		0.9982	0.9978	2	231.428	No
P22934	Tnfrsf1a	Tumor necrosis factor receptor superfamily member 1A		0.9978	0.9984	2	231.428	No
Q5FWU3	Atg9a	Autophagy-related protein 9A		0.9977	0.9966	5	578.57	No
A0A8I5YBS8	ENSRNOG00000064132	Envelope glycoprotein		0.9976	0.9896	3	347.142	No
P27645	Fcgr3	Low affinity immunoglobulin gamma Fc region receptor III		0.9962	1	1	115.714	No
A0A8I5Y713	LOC100302372	Hypothetical protein LOC100302372		0.9878	1	1	115.714	No
A0A8I5ZTE3	AC131360.2	Protocadherin beta 16		0.9878	1	1	115.714	No
A0A8I5ZU09	ENSRNOG00000063188	C-type lectin domain-containing protein	Dgcr2	0.9878	1	2	231.428	No
A0A8I5ZUZ5	Adam33	ADAM metallopeptidase domain 33		0.9878	1	1	115.714	No
A0A8I5ZYG7	Efemp2	EGF-containing fibulin extracellular matrix protein 2		0.9878	1	1	115.714	No
A0A8I6AHK8	Tmem219	RGD1560566 (Predicted), isoform CRA_a		0.9878	1	3	347.142	No
A0A8I6GK08	Gdpd5	Glycerophosphodiester phosphodiesterase domain-containing 5		0.9878	1	2	231.428	No
A0A8I6GK62	Lemd3	LEM domain-containing 3		0.9878	1	1	115.714	No
A4KWA5	Clec2d2	C-type lectin domain family 2 member D2		0.9878	1	2	231.428	No
A7U7N4	Prnd	Prion-like protein		0.9878	1	1	115.714	No
B1WC91	C1qtnf3	C1q and TNF-related 3		0.9878	1	3	347.142	No
D3Z8E2	Sema3e	Sema domain, immunoglobulin domain (Ig), short basic domain, secreted, (Semaphorin) 3E (Predicted)		0.9878	1	1	115.714	No
D3Z8J6	Fam189b	Family with sequence similarity 189, member B		0.9878	1	3	347.142	No
D3ZW09	Sorcs2	Sortilin-related VPS10 domain-containing receptor 2		0.9878	1	1	115.714	No
D3ZW49	Tmem9b	TMEM9 domain family, member B		0.9878	1	1	115.714	No
D3ZZ97	Ror1	Receptor tyrosine kinase-like orphan receptor 1		0.9878	1	4	462.856	No
D4A7F6	Colec10	Collectin sub-family member 10 (C-type lectin) (Predicted)		0.9878	1	1	115.714	No
F1LTX4	Lrrn4	Leucine-rich repeat neuronal 4		0.9878	1	1	115.714	No
F1LVR0	Iglon5	IgLON family member 5		0.9878	1	3	347.142	No
F1LWZ3	Rhbdf2	Rhomboid 5 homolog 2		0.9878	1	2	231.428	No
F1LXD8	Emilin2	Elastin microfibril interfacer 2		0.9878	1	2	231.428	No
F1LYS7	Sgcd	Sarcoglycan, delta		0.9878	1	1	115.714	No
F1M798	Bmp1	Metalloendopeptidase		0.9878	1	1	115.714	No
G3V8Y2	Lrig3	Leucine-rich repeats and immunoglobulin-like domains 3		0.9878	1	2	231.428	No
M0R5U4	Adcy9	Adenylate cyclase 9		0.9878	1	3	347.142	No
M0RC78	Pcdhb5	Protocadherin beta 5		0.9878	1	2	231.428	No
P07154	Ctsl	Procathepsin L		0.9878	1	2	231.428	No
P16975	Sparc	SPARC		0.9878	1	1	115.714	No
P20909	Col11a1	Collagen alpha-1(XI) chain		0.9878	1	2	231.428	No
P20961	Serpine1	Plasminogen activator inhibitor 1		0.9878	1	2	231.428	No
P35000	Vipr2	Vasoactive intestinal polypeptide receptor 2		0.9878	1	2	231.428	No
P47752	S1pr2	Sphingosine 1-phosphate receptor 2		0.9878	1	4	462.856	No
P55146	Tyro3	Tyrosine-protein kinase receptor TYRO3		0.9878	1	1	115.714	No
P60756	Mdga2	MAM domain-containing glycosylphosphatidylinositol anchor protein 2		0.9878	1	1	115.714	No
P97553	Efna1	Ephrin-A1		0.9878	1	2	231.428	No
P97605	Efna5	Ephrin-A5		0.9878	1	3	347.142	No
Q00910	Slco2a1	Solute carrier organic anion transporter family member 2A1		0.9878	1	2	231.428	No
Q32KJ5	Gns	N-acetylglucosamine-6-sulfatase		0.9878	1	1	115.714	No
Q32KJ6	Galns	N-acetylgalactosamine-6-sulfatase		0.9878	1	1	115.714	No
Q496Z2	Tril	TLR4 interactor with leucine rich repeats		0.9878	1	1	115.714	No
Q5FVH2	Pld3	5'-3' exonuclease PLD3		0.9878	1	3	347.142	No
Q5U2P1	Cnnm2	Metal transporter CNNM2		0.9878	1	3	347.142	No
Q63257	Il4r	Interleukin-4 receptor subunit alpha		0.9878	1	2	231.428	No
Q6AXR4	Hexb	Beta-hexosaminidase subunit beta		0.9878	1	1	115.714	No
Q6P7A9	Gaa	Lysosomal alpha-glucosidase		0.9878	1	2	231.428	No
Q6TUG0	Dnajb11	DnaJ homolog subfamily B member 11		0.9878	1	2	231.428	No
Q8R5M3	Lrrc15	Leucine-rich repeat-containing protein 15		0.9878	1	4	462.856	No
Q99068	Lrpap1	Alpha-2-macroglobulin receptor-associated protein		0.9878	1	1	115.714	No
Q9ERB4	Vcan	Versican core protein		0.9878	1	3	347.142	No
Q9QZE9	Tmem150a	Transmembrane protein 150A		0.9878	1	4	462.856	No
D3ZPN0	Pcdh17	Protocadherin 17		0.9878	0.6762	1	115.714	No
A0A0U5J4Y0	Tnfsf12	TNF superfamily member 12		0.9866	0.9999	1	115.714	No
D3ZFM7	Dcbld1	Discoidin, CUB and LCCL domain containing 1		0.9866	0.9999	3	347.142	No
F7F3K1	Lrp10	LDL receptor-related protein 10		0.9866	0.9999	2	231.428	No
P21932	Adcy3	Adenylate cyclase type 3		0.9866	0.9999	1	115.714	No
P51578	P2rx5	P2X purinoceptor 5		0.9866	0.9999	1	115.714	No
Q5XID6	Sgcg	Gamma-sarcoglycan		0.9866	0.9999	1	115.714	No
Q5XIE8	Itm2b	Integral membrane protein 2B		0.9866	0.9999	1	115.714	No
Q99ML5	Pcyox1	Prenylcysteine oxidase 1		0.9866	0.9999	3	347.142	No
A0A0G2JV56	Efna3	Ephrin A3		0.9854	0.9998	3	347.142	No
A0A0G2JXV2	Tlr3	Toll-like receptor 3		0.9854	0.9998	1	115.714	No
A0A8I5ZYQ9	AC131360.1	Protocadherin beta 18		0.9854	0.9998	1	115.714	No
D4A109	Ifngr2	Interferon gamma receptor 2		0.9854	0.9998	1	115.714	No
Q9JI03	Col5a1	Collagen alpha-1(V) chain		0.9854	0.9998	1	115.714	No
O35799	Hfe	Hereditary hemochromatosis protein homolog		0.9842	0.9997	4	462.856	No
Q03351	Ntrk3	NT-3 growth factor receptor		0.983	0.9996	1	115.714	No
Q6IRK9	Cpq	Carboxypeptidase Q		0.983	0.9996	2	231.428	No
D3ZEK5	Hs6st2	Heparan-sulfate 6-O-sulfotransferase		0.9824	0.9711	2	231.428	No
A0A8I5ZLM3	Efcab14	EF-hand calcium-binding domain 14		0.9818	0.9995	1	115.714	No
Q811A3	Plod2	Procollagen-lysine,2-oxoglutarate 5-dioxygenase 2		0.9818	0.9995	1	115.714	No
P97698	Smo	Smoothened homolog		0.9807	0.9994	1	115.714	No
Q7TQ11	Vtn	Aa1018		0.9795	0.9993	2	231.428	No
P35053	Gpc1	Glypican-1		0.9783	0.9992	2	231.428	No
Q9JJ73	Ramp3	Receptor activity-modifying protein 3		0.9783	0.9992	3	347.142	No
O08727	Tnfrsf11b	Tumor necrosis factor receptor superfamily member 11B		0.9771	0.9991	3	347.142	No
Q04589	Fgfr1	Fibroblast growth factor receptor 1	ENSRNOG00000066572	0.9771	0.9991	1	115.714	No
Q499S9	Rhbdf1	Inactive rhomboid protein 1		0.9771	0.9991	1	115.714	No
Q6UY90	Ptch1	Patched		0.9771	0.9991	2	231.428	No
D3ZT47	Fam171a2	Family with sequence similarity 171, member A2		0.9759	0.999	3	347.142	No
G3V6F8	Tlr5	RCG20122		0.9631	0.9979	1	115.714	No
A0A0G2JVY4	Tmem63a	Transmembrane protein 63a		0.9451	0.9963	3	347.142	No
Q91ZT1	Flt4	Vascular endothelial growth factor receptor 3		0.9451	0.9963	1	115.714	No
D4A962	Hnrnpul1	Heterogeneous nuclear ribonucleoprotein U-like 1		0.944	0.9962	1	115.714	No
A0A0G2K470	Itga2	Integrin subunit alpha 2		0.9429	0.9961	1	115.714	No
A0A8I6A3P6	Scube3	Signal peptide, CUB domain and EGF-like domain-containing 3		0.9341	0.9953	1	115.714	No
P15943	Aplp2	Amyloid beta precursor like protein 2		0.9298	0.9949	4	462.856	No
F1M2Y4	Slc29a4	Solute carrier family 29 member 4		0.8965	0.9917	1	115.714	No
A0A8I6GH34	Zfp113	RCG55970		0.8914	0.9912	1	115.714	No
A0A8I6AM66	Cdh15	Cadherin 15		0.8596	0.9879	2	231.428	No
Q9JMA8	Extl3	Exostoses (Multiple)-like 3, isoform CRA_a		0.854	0.9873	1	115.714	No
Q924B5	Tex101	Testis-expressed protein 101		0.8298	0.9846	1	115.714	No
F1M5Q7	Apcdd1	APC down-regulated 1		0.8134	0.9827	1	115.714	No
Q6P752	Tor1aip2	Torsin-1A-interacting protein 2		0.7912	0.98	1	115.714	No
P15978	RT1-Aw2	Class I histocompatibility antigen, Non-RT1.A alpha-1 chain		0.784	0.9342	4	462.856	No
P25961	Pth1r	Parathyroid hormone/parathyroid hormone-related peptide receptor		0.752	0.9749	1	115.714	No

## Sheet: SuppTable6-AllBrainLysateGlycoc
Supplementary Table 6 - All proteins identified by brain lysate glycocapture (combined species)
Gene	Rat: CPM (spectral counts per million)	Mouse: CPM (spectral counts per million)
Atp1b2	32072.2	42188.1
Atp1b1	34409.7	10193.5
Sv2a	22287.5	15423.6
Gpm6b	18482.3	18305.5
Lsamp	16851.5	18865.9
Slc1a2	21743.9	12168.1
Ncam1	15981.7	17505
Cntn1	9404.22	15770.5
Mag	17232	6430.95
Cadm1	14024.8	9232.82
Gpm6a	9730.38	11954.6
Thy1	11578.6	9286.19
Ntm	10274	9739.83
Nrcam	10219.6	8725.82
Icam5	10817.6	7951.97
Cd47	8588.82	10006.7
Nptn	10056.5	8112.07
L1cam	7610.35	8805.87
Lrp1	8534.46	7605.07
Slc1a3	4511.85	9739.83
Slc4a10	6523.16	6964.64
Negr1	5272.89	7098.07
Ptprz1	3261.58	8779.19
Alcam	4076.97	6804.54
Slc12a5	7066.75	3388.93
Chl1	5109.81	5203.47
Cadm2	6631.88	3575.72
Slc6a1	5164.17	4883.26
Serpina1a	0	9766.51
Opcml	5979.56	3442.29
Sirpa	4403.13	4776.52
Cntnap1	4022.61	5150.1
Gabbr1	4838.01	4296.2
Plxnb2	4838.01	4109.41
Ncam2	6088.28	2828.55
Syp	5435.96	3042.03
Cdh13	2881.06	5443.63
Grin1	3207.22	4909.94
Nfasc	4022.61	3629.09
Adam23	3805.18	3495.66
Sv2b	5001.09	2268.18
Cacna2d1	3859.53	3362.24
Cd82	4348.77	2828.55
Bsg	3968.25	3042.03
Scarb2	2663.62	4029.35
Lgi1	1956.95	4643.1
Psap	3750.82	2695.13
Olfm1	3424.66	3015.34
Gabrb2	380.518	6004
Prnp	4783.65	1547.7
Slc3a2	3261.58	3042.03
Gria1	2772.34	3388.93
Tnr	4131.33	2001.33
Igf2r	3805.18	2321.55
Igsf8	2391.82	3682.45
Gria2	3642.1	2374.92
Grm3	2772.34	3228.82
Cacna2d2	3152.86	2801.87
Shisa7	3968.25	1921.28
Slc6a11	4783.65	1094.06
Emb	3370.3	2481.65
Cntn4	2500.54	3335.56
Slc44a2	3315.94	2454.97
Pcdh9	2989.78	2641.76
Itgb1	1739.51	3815.88
Cd63	2772.34	2748.5
Cd200	1413.35	4029.35
Slc15a2	3207.22	2001.33
Ncstn	2500.54	2641.76
Lnpep	1739.51	3308.87
Sez6l	2989.78	2028.02
Ntrk2	3370.3	1574.38
Cacng8	4294.41	507.005
Cntn2	2337.46	2454.97
Dpp6	1793.87	2935.29
Pecam1	2663.62	2054.7
Dpp10	2011.31	2615.08
Slc6a17	3479.02	1120.75
Serpina3k	706.675	3869.25
Cntn3	2174.39	2374.92
Cadm4	2391.82	2108.07
Ptprg	2554.9	1787.86
Scn2b	1576.43	2748.5
Ttyh1	3370.3	880.587
Tmem30a	1576.43	2668.45
Omg	2120.03	2081.39
Astn1	2554.9	1627.75
Ntrk3	2881.06	1280.85
Slc2a13	2500.54	1601.07
Grm5	1793.87	2188.13
Megf9	2609.26	1360.91
Thsd7a	2500.54	1440.96
Cntnap2	1304.63	2588.39
Ace	2881.06	933.956
Enpp5	2717.98	1094.06
Atrn	1630.79	2161.44
Ptprj	1358.99	2428.29
Lamp1	326.158	3442.29
Sypl1	2989.78	773.849
Itga1	434.877	3308.87
Acan	1793.87	1894.6
Neo1	1902.59	1761.17
Gria4	1467.71	2161.44
Btbd17	1902.59	1707.81
Lingo1	1413.35	2188.13
Gfra2	1902.59	1681.12
Sema7a	1848.23	1734.49
Hepacam	489.237	3068.71
Ncan	2391.82	1147.43
Tyro3	1685.15	1841.23
Slc39a10	1467.71	2054.7
Sez6l2	2174.39	1334.22
Cadm3	1195.91	2241.49
Alpl	1630.79	1761.17
Glg1	1250.27	2108.07
Entpd2	1848.23	1440.96
Nectin1	2228.75	1040.69
Gria3	1793.87	1467.65
Lgi2	1358.99	1894.6
Adgrg1	1250.27	2001.33
Mog	1848.23	1387.59
Itgav	1956.95	1227.48
Cpd	1685.15	1494.33
App	1358.99	1787.86
Slc1a1	2446.18	640.427
Vcam1	924.114	2134.76
Igf1r	1956.95	1014.01
Npc1	1250.27	1707.81
Atg9a	2011.31	933.956
Sidt1	2011.31	933.956
Hyou1	543.596	2374.92
Adgrl3	1793.87	1120.75
Cnr1	1467.71	1440.96
Kit	1848.23	1040.69
Synpr	978.474	1894.6
Enpp4	2065.67	800.534
Igsf3	1793.87	1067.38
Grm1	924.114	1921.28
Sdk2	1685.15	1147.43
Sort1	1685.15	1147.43
Clu	2283.11	533.689
Tnc	2011.31	800.534
Lamp5	869.754	1921.28
Cspg5	1630.79	1147.43
Pltp	1848.23	853.903
Lrfn5	978.474	1707.81
Entpd1	924.114	1761.17
Gabra3	1739.51	933.956
Adgrl1	869.754	1787.86
Mug1	326.158	2268.18
Slc12a2	1685.15	880.587
Anpep	1087.19	1467.65
Apoh	706.675	1814.54
Insr	1195.91	1307.54
Cfh	706.675	1787.86
Egfr	434.877	2054.7
Slc17a7	1467.71	1014.01
Lrrc4b	1304.63	1147.43
Grik2	869.754	1574.38
Mdga2	1358.99	1067.38
Pcsk2	1304.63	1120.75
Atp1b3	0	2401.6
Slc2a1	1685.15	693.796
Plpp3	2011.31	346.898
Hsp90b1	434.877	1921.28
Pcdh1	978.474	1360.91
Sorl1	869.754	1467.65
Enpep	1522.07	800.534
Scn1b	1413.35	907.272
Lrrn1	1304.63	1014.01
Plxna4	706.675	1601.07
Tmem132a	1576.43	720.48
Slitrk1	1467.71	827.218
Grin2b	1358.99	933.956
Abca2	1793.87	480.32
Tmem87a	1250.27	1014.01
Wfs1	1087.19	1174.12
Vsir	2011.31	240.16
Grm7	1630.79	613.742
Tspan31	1522.07	720.48
Hrh3	1304.63	933.956
Cntn6	924.114	1307.54
Nceh1	652.316	1574.38
Lamp2	271.798	1947.97
Cntn5	1250.27	960.64
Adam11	1087.19	1120.75
Slc39a6	1630.79	560.374
Arsb	978.474	1200.8
Ptgfrn	978.474	1200.8
Susd2	924.114	1254.17
Cpe	815.395	1360.91
Plxnc1	434.877	1734.49
Grik3	1250.27	907.272
Ptk7	1195.91	960.64
Tspan3	1576.43	560.374
Dkk3	1358.99	773.849
Mrc2	1358.99	773.849
Nrp1	1358.99	773.849
Tmem63c	1304.63	827.218
Itga6	1141.55	987.325
Gabbr2	1087.19	1040.69
M6pr	1032.83	1094.06
Il6st	815.395	1307.54
Sel1l	706.675	1414.28
Lingo2	815.395	1254.17
Sema4d	978.474	1067.38
Slc6a15	1304.63	720.48
Nrxn2	1141.55	880.587
Scn8a	1141.55	880.587
Mfap3l	924.114	1094.06
Ctsa	652.316	1360.91
Icam2	1087.19	907.272
Slc29a1	1522.07	453.636
P2rx7	1413.35	560.374
Tpbg	1032.83	933.956
Brinp1	924.114	1040.69
Tnfrsf21	924.114	1040.69
Cacna2d3	869.754	1094.06
Cdh2	869.754	1094.06
Ptprs	869.754	1094.06
Heph	1358.99	587.058
Rtn4r	1141.55	800.534
Brinp2	1032.83	907.272
Gdpd5	1032.83	907.272
Folh1	706.675	1227.48
Grm2	380.518	1547.7
Uniprot:Q569A3	1902.59	0
Gpr158	1087.19	800.534
Ostm1	1032.83	853.903
Plxna1	924.114	960.64
Adcy9	1522.07	346.898
Adam22	1250.27	613.742
Slc23a2	1195.91	667.111
Nlgn1	1032.83	827.218
Elfn2	978.474	880.587
Cst3	924.114	933.956
Unc5d	924.114	933.956
Fam234b	706.675	1147.43
Hpx	217.439	1627.75
Mpz	1087.19	747.165
Slc38a3	761.035	1067.38
Scn4b	434.877	1387.59
Mcoln1	1250.27	560.374
Cspg4	1032.83	773.849
Pcdh17	869.754	933.956
Nt5e	706.675	1094.06
Pld3	706.675	1094.06
Nipal4	1141.55	640.427
Sidt2	1141.55	640.427
Nell2	761.035	1014.01
Ptprm	543.596	1227.48
Tpp1	380.518	1387.59
Pzp	0	1761.17
Stab1	978.474	773.849
Gabra1	924.114	827.218
Ppt1	924.114	827.218
Casd1	706.675	1040.69
Cd38	597.956	1147.43
Cr1l	271.798	1467.65
Slc9a6	1413.35	320.213
Erbb4	652.316	1067.38
Cd53	1141.55	560.374
Ahsg	761.035	933.956
Ptprt	1032.83	640.427
Sorcs3	543.596	1120.75
F3	924.114	693.796
Ache	869.754	747.165
Nptxr	1358.99	240.16
Cacna1b	869.754	720.48
Dner	815.395	773.849
Efnb2	706.675	880.587
Slc6a6	597.956	987.325
Fn1	543.596	1040.69
Gba	1576.43	0
Asic1	0	1574.38
Atraid	0	1574.38
Kng1	0	1574.38
Cd163	978.474	587.058
Slc36a1	924.114	640.427
Enpp6	761.035	800.534
Tenm2	761.035	800.534
Tspan33	706.675	853.903
Dpp4	597.956	960.64
Pigt	380.518	1174.12
Ephb2	1141.55	400.267
Tspan13	652.316	880.587
Atp1a3	543.596	987.325
Gaa	543.596	987.325
Ptgds	434.877	1094.06
Slc17a6	924.114	587.058
Nkain3	869.754	640.427
Bcan	815.395	693.796
Clmp	706.675	800.534
Hexb	597.956	907.272
Calcrl	489.237	1014.01
Csmd1	489.237	1014.01
Itgam	0	1494.33
Cd48	1250.27	240.16
Sparcl1	869.754	613.742
Tm2d1	869.754	613.742
Lrp1b	597.956	880.587
Pcdh7	489.237	987.325
Hspg2	326.158	1147.43
Abca1	1195.91	266.845
Tmed9	1195.91	266.845
Scn3b	978.474	480.32
Kirrel3	869.754	587.058
Slitrk4	869.754	587.058
Cdh10	815.395	640.427
Stt3b	815.395	640.427
Celsr2	652.316	800.534
Ldlr	543.596	907.272
Plpp1	543.596	907.272
Cp	326.158	1120.75
Icam1	54.3596	1387.59
Cntfr	869.754	560.374
Nrxn1	815.395	613.742
Tf	815.395	613.742
Epdr1	489.237	933.956
Bscl2	869.754	533.689
Lrfn2	869.754	533.689
Unc5b	869.754	533.689
Adgrb3	706.675	693.796
Cdh6	597.956	800.534
Serinc5	1087.19	293.529
Pgap1	597.956	773.849
Lama5	434.877	933.956
Cd44	0	1360.91
Aplp1	1358.99	0
Slco1a5	1358.99	0
Igdcc4	1087.19	266.845
Ctsd	489.237	853.903
Prom1	434.877	907.272
Ptprn	978.474	346.898
Slitrk2	815.395	507.005
Astn2	761.035	560.374
Cxadr	761.035	560.374
Glmp	706.675	613.742
Sppl2a	597.956	720.48
Asah2	434.877	880.587
Lifr	163.079	1147.43
Nectin3	1087.19	213.476
Iglon5	1032.83	266.845
Mfsd4a	1032.83	266.845
Scn1a	869.754	426.951
Trpv2	815.395	480.32
Ttyh3	815.395	480.32
Itga5	597.956	693.796
Pcdh19	597.956	693.796
Islr2	543.596	747.165
Sv2c	434.877	853.903
Atrnl1	326.158	960.64
Itgb8	271.798	1014.01
Lrtm2	761.035	507.005
Slco3a1	652.316	613.742
Flrt2	597.956	667.111
Slc2a3	489.237	773.849
Pdgfra	434.877	827.218
Itga3	163.079	1094.06
Tspan14	815.395	426.951
Lgals3bp	761.035	480.32
Adgrf5	489.237	747.165
Ctsf	434.877	800.534
Slc38a1	380.518	853.903
Grm8	326.158	907.272
Bmpr2	869.754	346.898
Slc9a7	869.754	346.898
Cd320	815.395	400.267
Megf10	652.316	560.374
Slc22a23	652.316	560.374
Mdga1	380.518	827.218
Myorg	380.518	827.218
Nectin2	271.798	933.956
Lingo3	869.754	320.213
Hapln1	815.395	373.582
Spock2	706.675	480.32
Slc46a1	597.956	587.058
Sema4b	326.158	853.903
Plxnd1	217.439	960.64
Il1rapl1	163.079	1014.01
Ace2	978.474	186.791
Ctsl	815.395	346.898
Mfsd2a	706.675	453.636
Plxnb1	597.956	560.374
Grm4	543.596	613.742
Susd5	543.596	613.742
Tenm3	543.596	613.742
Ggt1	434.877	720.48
Tinagl1	0	1147.43
Kcnc1	978.474	160.107
Sprn	924.114	213.476
Pacc1	869.754	266.845
Slc14a1	869.754	266.845
Robo1	815.395	320.213
Crhr1	761.035	373.582
Drd1	761.035	373.582
Itih3	652.316	480.32
Lrfn1	597.956	533.689
Enpp2	489.237	640.427
Tmem132b	489.237	640.427
Chadl	380.518	747.165
Sema4g	380.518	747.165
Slc5a3	326.158	800.534
Cnpy3	163.079	960.64
Grid2	163.079	960.64
Cacna1c	815.395	293.529
Mertk	761.035	346.898
Reln	380.518	720.48
Tmem181	1087.19	0
Icoslg	924.114	160.107
Ano6	761.035	320.213
Ano3	652.316	426.951
Cacna1e	597.956	480.32
Nomo1	380.518	693.796
Olfm2	380.518	693.796
Abca9	54.3596	1014.01
Ptprk	0	1067.38
Cd151	706.675	346.898
Dcc	543.596	507.005
Slc39a14	543.596	507.005
Crim1	489.237	560.374
Lrrtm4	489.237	560.374
Olfm3	380.518	667.111
Lama4	326.158	720.48
Ceacam1	217.439	827.218
Slc26a6	217.439	827.218
A1i3	1032.83	0
Entpd3	706.675	320.213
Ces1c	597.956	426.951
Tspan2	543.596	480.32
Vstm2a	543.596	480.32
Esam	434.877	587.058
Gpc5	434.877	587.058
Ggt7	326.158	693.796
Scn2a	652.316	346.898
Bace1	597.956	400.267
Fmod	597.956	400.267
Sez6	597.956	400.267
Grin2a	543.596	453.636
Rnf13	543.596	453.636
Ptprd	489.237	507.005
Cpm	380.518	613.742
Nxph1	326.158	667.111
Cdh5	163.079	827.218
Serpina6	0	987.325
Cd59	978.474	0
Slc4a7	978.474	0
Hgsnat	761.035	213.476
Slc6a2	761.035	213.476
Slc22a8	706.675	266.845
Slc6a8	652.316	320.213
Plppr1	543.596	426.951
Clptm1	489.237	480.32
Ptprn2	489.237	480.32
Cds2	434.877	533.689
Ntng1	380.518	587.058
Slc13a5	380.518	587.058
Atp6ap1	326.158	640.427
Cntnap4	326.158	640.427
P2rx4	326.158	640.427
Tm2d3	271.798	693.796
Cd34	108.719	853.903
Fam234a	761.035	186.791
Gdpd2	761.035	186.791
Slc22a5	761.035	186.791
Slc44a1	706.675	240.16
Flt1	597.956	346.898
Mpzl1	597.956	346.898
Gabrd	543.596	400.267
Ugt8	543.596	400.267
Aplp2	489.237	453.636
Csmd3	380.518	560.374
Lama2	0	933.956
Nptx1	924.114	0
Slc24a3	924.114	0
Efnb3	706.675	213.476
Slc12a6	652.316	266.845
Lrrc8a	597.956	320.213
Tmed4	597.956	320.213
Cd164	434.877	480.32
Efnb1	380.518	533.689
Megf8	380.518	533.689
Itgb2	217.439	693.796
C1qa	163.079	747.165
Tmx4	163.079	747.165
Disp2	706.675	186.791
Slc6a13	706.675	186.791
Galnt17	652.316	240.16
Igsf1	489.237	400.267
Uggt1	434.877	453.636
Amigo1	326.158	560.374
Txndc15	271.798	613.742
Cd276	163.079	720.48
Itpr1	54.3596	827.218
Tmem132e	869.754	0
Slc12a9	706.675	160.107
Ret	597.956	266.845
Ca4	489.237	373.582
Flrt1	489.237	373.582
Kcnmb4	489.237	373.582
Gabrb3	434.877	426.951
Pcdh8	434.877	426.951
Mrc1	380.518	480.32
Nrp2	380.518	480.32
Vcan	380.518	480.32
Sema4a	326.158	533.689
Lrfn3	271.798	587.058
Rgma	217.439	640.427
Nup210	0	853.903
Pcyox1	597.956	240.16
Penk	489.237	346.898
Slco1c1	489.237	346.898
Adcy3	434.877	400.267
Sorcs2	380.518	453.636
Fgfr1	326.158	507.005
Man2b1	217.439	613.742
Grik5	163.079	667.111
Serpinc1	54.3596	773.849
Ambp	0	827.218
Stt3a	0	827.218
Kcne5	761.035	53.3689
Tmem87b	652.316	160.107
Bcam	489.237	320.213
Cckbr	489.237	320.213
Ccn3	434.877	373.582
Igsf21	380.518	426.951
Tspan4	380.518	426.951
Lrp4	326.158	480.32
Tfrc	271.798	533.689
Gba1	0	800.534
Slc24a4	761.035	26.6845
Slc7a1	652.316	133.422
Clcn3	597.956	186.791
Slc35a5	597.956	186.791
Abca8a	489.237	293.529
Apod	489.237	293.529
Rtn4rl2	489.237	293.529
Elfn1	434.877	346.898
Slit2	434.877	346.898
Gnptab	380.518	400.267
Itm2b	326.158	453.636
Adam15	108.719	667.111
Csmd2	108.719	667.111
Lamc1	108.719	667.111
Csf1r	0	773.849
Shisa9	652.316	106.738
Acvr2a	597.956	160.107
Atp13a3	597.956	160.107
Tmem200c	597.956	160.107
Plxdc2	489.237	266.845
Cnnm3	434.877	320.213
Elapor1	271.798	480.32
Tmem106b	271.798	480.32
Plbd2	217.439	533.689
Cntnap5c	54.3596	693.796
Slc6a12	0	747.165
Fcgrt	543.596	186.791
Slc7a2	543.596	186.791
Slc24a2	380.518	346.898
Colec12	271.798	453.636
Sema3c	271.798	453.636
Gpld1	217.439	507.005
Itih5	163.079	560.374
Nmbr	0	720.48
Crb2	706.675	0
Slc15a4	706.675	0
Cd274	597.956	106.738
Chrna4	543.596	160.107
Fgl2	489.237	213.476
Vip	380.518	320.213
Extl3	326.158	373.582
Stim1	326.158	373.582
Aoc3	271.798	426.951
Ptprf	271.798	426.951
Ica	0	693.796
Islr	0	693.796
Itga7	0	693.796
Tubb2a	0	693.796
Ero1a	543.596	133.422
Clcn5	380.518	293.529
F11r	326.158	346.898
Lrrtm2	326.158	346.898
Sema6d	326.158	346.898
Dag1	271.798	400.267
Plxna2	271.798	400.267
Slit3	217.439	453.636
Alk	108.719	560.374
Sulf2	108.719	560.374
Lrpap1	54.3596	613.742
Avp	0	667.111
Calu	0	667.111
Rpn1	0	667.111
Adcy6	652.316	0
Slc44a4	652.316	0
Slc9a9	652.316	0
Adgra2	597.956	53.3689
Nell1	380.518	266.845
Tspan15	326.158	320.213
Gpr37l1	271.798	373.582
P4ha1	271.798	373.582
Tmem231	163.079	480.32
Tmem248	108.719	533.689
Fkbp9	0	640.427
Ids	0	640.427
Slit1	489.237	133.422
Ano4	434.877	186.791
Kcnh7	434.877	186.791
Nrxn3	380.518	240.16
Gpr165	326.158	293.529
Acp2	271.798	346.898
Bpnt2	271.798	346.898
Ephb3	271.798	346.898
Adam10	217.439	400.267
Emc10	217.439	400.267
Enpp1	217.439	400.267
Plxdc1	217.439	400.267
Tmeff1	217.439	400.267
Scube1	108.719	507.005
Fbln2	597.956	0
Folr1	597.956	0
Thsd7b	597.956	0
Tmem62	597.956	0
Tuba4a	597.956	0
Tubb3	597.956	0
S1pr2	489.237	106.738
Gpr37	434.877	160.107
Scarb1	434.877	160.107
Tenm4	434.877	160.107
Adra1a	380.518	213.476
Elovl4	326.158	266.845
Ltbp4	326.158	266.845
Ltbr	271.798	320.213
Scn7a	271.798	320.213
Slc22a4	271.798	320.213
Tmem259	271.798	320.213
Adgre5	108.719	480.32
Rpn2	54.3596	533.689
Ighm	0	587.058
Lama1	0	587.058
Rcn1	0	587.058
Tm9sf4	0	587.058
Layn	543.596	26.6845
Glrb	489.237	80.0534
Igsf9b	434.877	133.422
Galr1	380.518	186.791
Lrp11	380.518	186.791
Selenop	380.518	186.791
Tmem59l	326.158	240.16
Lum	271.798	293.529
Pomgnt2	271.798	293.529
Clstn2	217.439	346.898
Ctns	217.439	346.898
Mfap4	163.079	400.267
Smpdl3b	0	560.374
Agrn	543.596	0
Clec14a	543.596	0
Hapln4	543.596	0
Mmrn2	543.596	0
Scn3a	543.596	0
Tspan6	543.596	0
Lrrc8b	380.518	160.107
Gabrb1	326.158	213.476
Il17ra	326.158	213.476
Bgn	271.798	266.845
Cers2	271.798	266.845
Slc4a8	271.798	266.845
Asah1	217.439	320.213
Emc1	217.439	320.213
Golm2	217.439	320.213
Lrrc4	217.439	320.213
Ntng2	217.439	320.213
Adgre1	163.079	373.582
Extl2	163.079	373.582
Fgfr3	163.079	373.582
Ggt5	163.079	373.582
Chst11	108.719	426.951
Cbln3	0	533.689
Cdh4	0	533.689
Fgfr2	0	533.689
Manba	0	533.689
Pla2g7	0	533.689
Thbd	0	533.689
Tm4sf1	0	533.689
Tmem181a	0	533.689
Kcnc4	380.518	133.422
Cnnm2	271.798	240.16
Kcnc3	271.798	240.16
Cpq	217.439	293.529
Sema3a	217.439	293.529
Tmem145	217.439	293.529
Emp1	163.079	346.898
Cfi	0	507.005
Itgb5	0	507.005
Kiaa1549	0	507.005
Matn4	0	507.005
Slc30a1	0	507.005
Ssr1	0	507.005
LOC100362814	489.237	0
Mfrp	489.237	0
Sema5a	489.237	0
Slc5a5	489.237	0
Slc8a3	489.237	0
Tmem94	489.237	0
Lrrtm1	434.877	53.3689
Shisa4	434.877	53.3689
Adora2b	326.158	160.107
Adam9	271.798	213.476
Hs3st1	271.798	213.476
Procr	271.798	213.476
Atp6v0e2	217.439	266.845
Gfra1	217.439	266.845
Itih4	54.3596	426.951
Ptpru	54.3596	426.951
Aco2	0	480.32
Orm1	0	480.32
Sod3	0	480.32
Tctn1	0	480.32
Vnn1	0	480.32
Cdh9	326.158	133.422
Dcbld2	326.158	133.422
Antxr1	271.798	186.791
Cnnm4	271.798	186.791
Tspan8	271.798	186.791
Ecel1	217.439	240.16
Fam171a1	217.439	240.16
Jam3	163.079	293.529
Slc22a3	163.079	293.529
Adam17	0	453.636
Btd	0	453.636
Cdh7	0	453.636
Gns	0	453.636
Ifngr2	0	453.636
Serpina3m	0	453.636
Slc1a6	0	453.636
Tgoln1	0	453.636
Kcne2	434.877	0
Cd302	326.158	106.738
Tmx3	326.158	106.738
Lpl	271.798	160.107
P4htm	271.798	160.107
Sppl2b	271.798	160.107
Rtn4rl1	217.439	213.476
Tmem200a	217.439	213.476
Apmap	163.079	266.845
Nptx2	163.079	266.845
Serpini1	108.719	320.213
Dcn	54.3596	373.582
Cd36	0	426.951
Dnajb11	0	426.951
Elapor2	0	426.951
Eng	0	426.951
Epha5	0	426.951
Lrrc24	0	426.951
Pcdhgc3	0	426.951
Pm20d1	0	426.951
Serpina10	0	426.951
Serping1	0	426.951
Reck	380.518	26.6845
Dpysl2	271.798	133.422
Ptprc	271.798	133.422
Hexa	217.439	186.791
Tm9sf3	217.439	186.791
Tor1aip2	217.439	186.791
Afm	163.079	240.16
Clcn2	163.079	240.16
St8sia3	163.079	240.16
Agmo	54.3596	346.898
Gpc1	54.3596	346.898
Apon	0	400.267
Bst1	0	400.267
Cd14	0	400.267
Gpr151	0	400.267
Uniprot:Q32M26	0	400.267
Slc1a5	380.518	0
Slc22a2	380.518	0
Slc22a6	380.518	0
Slc52a2	380.518	0
Lrfn4	326.158	53.3689
Fstl1	271.798	106.738
Itfg1	271.798	106.738
Lrrtm3	271.798	106.738
Entpd6	217.439	160.107
Fam171a2	217.439	160.107
Grpr	217.439	160.107
Siae	217.439	160.107
Slc11a2	217.439	160.107
St8sia5	217.439	160.107
Tenm1	217.439	160.107
Abcc8	163.079	213.476
Galns	163.079	213.476
Robo2	163.079	213.476
B3gnt2	108.719	266.845
Bst2	108.719	266.845
Gnptg	108.719	266.845
Sorcs1	108.719	266.845
Cemip2	54.3596	320.213
C8g	0	373.582
C9	0	373.582
D430041D05Rik	0	373.582
Dpp7	0	373.582
Fkbp10	0	373.582
Gabra6	0	373.582
Hyal2	0	373.582
Ifngr1	0	373.582
Lemd3	0	373.582
Mcam	0	373.582
Ntn4	0	373.582
Tmem114	0	373.582
Col18a1	326.158	26.6845
Col19a1	326.158	26.6845
Ece1	271.798	80.0534
Atp2b2	217.439	133.422
Il1rapl2	163.079	186.791
Pcdh10	108.719	240.16
St3gal6	108.719	240.16
Clstn3	0	346.898
Fam171b	0	346.898
Lrig1	0	346.898
Nkain2	0	346.898
Cacna1h	326.158	0
Cbln1	326.158	0
Cd9	326.158	0
Clcn6	326.158	0
Emp3	326.158	0
Heg1	326.158	0
Large1	326.158	0
Pigg	326.158	0
Ptgs2	326.158	0
RGD1306271	326.158	0
Slc38a5	326.158	0
Tnfrsf11b	326.158	0
Vstm4	326.158	0
Scap	271.798	53.3689
Csf1	217.439	106.738
Epha4	163.079	160.107
Fam20b	163.079	160.107
Jag1	163.079	160.107
Pla2g15	163.079	160.107
Ramp3	163.079	160.107
Spon1	163.079	160.107
Suco	163.079	160.107
Tmem178b	163.079	160.107
Tmprss5	163.079	160.107
Tmtc4	163.079	160.107
Tril	163.079	160.107
F2r	108.719	213.476
Hspa13	108.719	213.476
Sema4c	108.719	213.476
Slco2b1	108.719	213.476
Tafa5	108.719	213.476
Tpcn1	108.719	213.476
Calr	54.3596	266.845
Glp1r	54.3596	266.845
B4galt3	0	320.213
Bdkrb2	0	320.213
Cpn2	0	320.213
Eef1akmt4-Ece2	0	320.213
Kiaa0319l	0	320.213
Ly86	0	320.213
Pld4	0	320.213
Pld5	0	320.213
Slc1a4	0	320.213
Slc22a1	0	320.213
Slc6a4	0	320.213
Smpdl3a	0	320.213
Uggt2	0	320.213
Xpnpep2	0	320.213
Naaladl2	271.798	26.6845
Ackr3	217.439	80.0534
Slc12a4	217.439	80.0534
Slitrk3	217.439	80.0534
Ephb4	163.079	133.422
Pomt2	163.079	133.422
Slc12a7	108.719	186.791
Slc2a4	108.719	186.791
Tmem245	108.719	186.791
Pdgfrb	54.3596	240.16
Abca7	0	293.529
Asic4	0	293.529
Cdh12	0	293.529
Chrdl1	0	293.529
Chrm4	0	293.529
F2	0	293.529
Fam174a	0	293.529
H2-Q10	0	293.529
Hsd11b1	0	293.529
Itga10	0	293.529
Masp2	0	293.529
Mug2	0	293.529
Npy2r	0	293.529
Olfml3	0	293.529
Tlr3	0	293.529
Cd180	271.798	0
Cltrn	271.798	0
Cmklr1	271.798	0
Ece2	271.798	0
Fktn	271.798	0
Fzd10	271.798	0
Grin3a	271.798	0
Man2a1	271.798	0
Prss23	271.798	0
RGD1311517	271.798	0
Serpina1	271.798	0
Slc18a2	271.798	0
Slc22a17	271.798	0
Tmem63a	271.798	0
Unc5a	271.798	0
Cacna1i	217.439	53.3689
Il1rap	217.439	53.3689
Lrrc4c	217.439	53.3689
Calm1	163.079	106.738
Mgat5	163.079	106.738
Mgat5b	163.079	106.738
Sun2	163.079	106.738
Kcnk3	108.719	160.107
Pomt1	108.719	160.107
Chst12	54.3596	213.476
Adgrl2	0	266.845
Azgp1	0	266.845
B4galnt1	0	266.845
C4bpa	0	266.845
Cacng6	0	266.845
Ctsz	0	266.845
Dkkl1	0	266.845
Lamb1	0	266.845
Lemd2	0	266.845
Luzp2	0	266.845
Plod3	0	266.845
Poglut1	0	266.845
Slitrk5	0	266.845
Ssr2	0	266.845
Vwa7	0	266.845
Abcc1	217.439	26.6845
Tpst2	163.079	80.0534
Dscaml1	108.719	133.422
Hrg	108.719	133.422
Erbb3	54.3596	186.791
Ly75	54.3596	186.791
Scn9a	54.3596	186.791
Slco1a4	54.3596	186.791
Syt1	54.3596	186.791
Vdac2	54.3596	186.791
B3galnt1	0	240.16
Cd59b	0	240.16
Cpb2	0	240.16
Creld2	0	240.16
Erap1	0	240.16
Ero1b	0	240.16
F13b	0	240.16
Fcrls	0	240.16
Fut11	0	240.16
Gde1	0	240.16
Gpr107	0	240.16
Pign	0	240.16
Sgcb	0	240.16
Slc26a1	0	240.16
Tlr9	0	240.16
Tmco3	0	240.16
Tmem106c	0	240.16
Trpc6	0	240.16
A1m	217.439	0
Cacng2	217.439	0
Car12	217.439	0
Cd1d	217.439	0
Cd55	217.439	0
Cnp	217.439	0
Ctss	217.439	0
ENSRNOG00000063188	217.439	0
Fam189b	217.439	0
Fcgr3	217.439	0
Gabra4	217.439	0
Gpr176	217.439	0
Hcn3	217.439	0
Htr1d	217.439	0
Jam2	217.439	0
Kcnt1	217.439	0
Map1	217.439	0
Mrgprf	217.439	0
Nbl1	217.439	0
Nid2	217.439	0
Npy5r	217.439	0
Piezo1	217.439	0
Plxna3	217.439	0
Slc22a15	217.439	0
Slc26a2	217.439	0
Tmem219	217.439	0
Tmem63b	217.439	0
Ttgn1	217.439	0
Vipr2	217.439	0
Chsy3	163.079	53.3689
Ppm1e	163.079	53.3689
Lrrc25	108.719	106.738
Chpf2	54.3596	160.107
Efna5	54.3596	160.107
Glb1	54.3596	160.107
Sbspon	54.3596	160.107
Abca3	0	213.476
Arsa	0	213.476
C4b	0	213.476
C7	0	213.476
Cd81	0	213.476
Clec2d	0	213.476
Cma1	0	213.476
Cntnap5a	0	213.476
Creld1	0	213.476
Edil3	0	213.476
Fcgr2	0	213.476
Hs2st1	0	213.476
Itga4	0	213.476
Lamc3	0	213.476
Lmf1	0	213.476
Mfge8	0	213.476
Naga	0	213.476
Pcyox1l	0	213.476
Pglyrp2	0	213.476
Scg3	0	213.476
Sema6a	0	213.476
Serpine2	0	213.476
Slc39a12	0	213.476
Slc7a3	0	213.476
St3gal1	0	213.476
Tmem8b	0	213.476
Trhde	0	213.476
Tspan11	0	213.476
Fbln1	108.719	80.0534
Fgb	108.719	80.0534
Slc6a7	108.719	80.0534
Bmp1	54.3596	133.422
Gabra2	54.3596	133.422
Slc36a4	54.3596	133.422
Abi3bp	0	186.791
Adra1b	0	186.791
Art3	0	186.791
B4gat1	0	186.791
Ca10	0	186.791
Cdh19	0	186.791
Cldnd1	0	186.791
Cln5	0	186.791
Creg1	0	186.791
Crmp1	0	186.791
Ctsc	0	186.791
Dchs1	0	186.791
Dgcr2	0	186.791
Entpd5	0	186.791
Fndc10	0	186.791
Glra1	0	186.791
Golm1	0	186.791
Lgmn	0	186.791
Lyve1	0	186.791
Minpp1	0	186.791
Mup3	0	186.791
Npr1	0	186.791
Pcdhgb5	0	186.791
Pon1	0	186.791
Siglec1	0	186.791
Slc36a2	0	186.791
Slc43a1	0	186.791
Tmem25	0	186.791
Tor1b	0	186.791
Ttr	0	186.791
Vasn	0	186.791
Adamts4	163.079	0
Cltc	163.079	0
Fcgr1a	163.079	0
Fgfrl1	163.079	0
Folr2	163.079	0
Gla	163.079	0
Hs6st3	163.079	0
Jkamp	163.079	0
Man2a2	163.079	0
Mfsd4b	163.079	0
Olfml1	163.079	0
Panx1	163.079	0
Pcsk5	163.079	0
Pear1	163.079	0
Pigs	163.079	0
Plaur	163.079	0
Plxnb3	163.079	0
Poglut3	163.079	0
Prrt3	163.079	0
Sema3e	163.079	0
Shisal2b	163.079	0
Slc39a8	163.079	0
Slc5a11	163.079	0
Tacr3	163.079	0
Tmem108	163.079	0
Tmem158	163.079	0
Efna3	108.719	53.3689
S1pr1	108.719	53.3689
Adgrl4	0	160.107
Aspn	0	160.107
Cd209f	0	160.107
Cdh15	0	160.107
Cdh20	0	160.107
Cdh8	0	160.107
Cers6	0	160.107
Cfb	0	160.107
Cldn12	0	160.107
Cntnap5b	0	160.107
Colgalt1	0	160.107
Cpa3	0	160.107
Ctbs	0	160.107
Entrep3	0	160.107
Fstl4	0	160.107
Gng3	0	160.107
H2-Ab1	0	160.107
Hyal1	0	160.107
Ifnar2	0	160.107
Itga2b	0	160.107
Itga9	0	160.107
Jchain	0	160.107
Lpar4	0	160.107
Lpar6	0	160.107
Mbtps2	0	160.107
Mpzl2	0	160.107
Nxph4	0	160.107
Podxl2	0	160.107
Ptdss2	0	160.107
Slc6a5	0	160.107
St3gal4	0	160.107
St8sia1	0	160.107
Sumf1	0	160.107
Syt7	0	160.107
Tgfbr3	0	160.107
Tmem104	0	160.107
Tpbgl	0	160.107
Acvr1	108.719	26.6845
Cntnap3	108.719	26.6845
P2rx5	108.719	26.6845
Rps8	108.719	26.6845
Sst	108.719	26.6845
Tmem150a	108.719	26.6845
Tubb4a	54.3596	80.0534
Col12a1	0	133.422
Colgalt2	0	133.422
Fat3	0	133.422
Fkbp14	0	133.422
Jag2	0	133.422
Lrrc55	0	133.422
Nkain4	0	133.422
Pon3	0	133.422
Ppp3ca	0	133.422
Robo4	0	133.422
Tuba1a	0	133.422
Uqcrc1	0	133.422
Ywhaz	0	133.422
AABR07044388.2	108.719	0
Acvr1c	108.719	0
Atp2b1	108.719	0
Brinp3	108.719	0
Cd200r1	108.719	0
Chst7	108.719	0
Coch	108.719	0
Cpxm1	108.719	0
Crlf1	108.719	0
Dscam	108.719	0
Enpp3	108.719	0
ENSRNOG00000069606	108.719	0
Ephb1	108.719	0
Fras1	108.719	0
Fzd4	108.719	0
Gabra5	108.719	0
Ifnar1	108.719	0
Kirrel1	108.719	0
Lamb2	108.719	0
Mmp15	108.719	0
Msr1	108.719	0
Podxl	108.719	0
Prdx6	108.719	0
Prelp	108.719	0
Rab3a	108.719	0
RT1-B	108.719	0
Serpina3l	108.719	0
Shisa6	108.719	0
Slc8b1	108.719	0
Steap4	108.719	0
Sun1	108.719	0
Tmem130	108.719	0
Tmem9b	108.719	0
Vtn	108.719	0
Fas	54.3596	53.3689
Notch1	54.3596	53.3689
Notch2	54.3596	53.3689
AI182371	0	106.738
Cd5l	0	106.738
Erbb2	0	106.738
Ergic1	0	106.738
Glra4	0	106.738
H3c15	0	106.738
Itga8	0	106.738
Itgb3	0	106.738
Kcnh3	0	106.738
Kitlg	0	106.738
Lipa	0	106.738
Poglut2	0	106.738
Ppib	0	106.738
Ramp2	0	106.738
Slc6a20a	0	106.738
Trpc3	0	106.738
Ust	0	106.738
Vsig10	0	106.738
Col6a2	54.3596	26.6845
Gapdh	54.3596	26.6845
Acot7	0	80.0534
Adamtsl4	0	80.0534
Adgrb1	0	80.0534
Aldoa	0	80.0534
Atp2a2	0	80.0534
C2	0	80.0534
Ca11	0	80.0534
Cd209b	0	80.0534
Chst1	0	80.0534
Col6a3	0	80.0534
Epha10	0	80.0534
Eva1c	0	80.0534
Ext2	0	80.0534
Foxred2	0	80.0534
Gps1	0	80.0534
Grn	0	80.0534
H3-5	0	80.0534
Lrrn2	0	80.0534
Mme	0	80.0534
Nkain1	0	80.0534
Nxph3	0	80.0534
Pcdhga9	0	80.0534
Pkm	0	80.0534
Ppia	0	80.0534
Sema4f	0	80.0534
Sema6b	0	80.0534
Slc43a3	0	80.0534
Smpd1	0	80.0534
Tctn2	0	80.0534
Tmem161a	0	80.0534
Vipr1	0	80.0534
Wnt5a	0	80.0534
Abcd3	54.3596	0
Adgrg6	54.3596	0
Agap3	54.3596	0
Alg9	54.3596	0
Atp5f1c	54.3596	0
Dnah7	54.3596	0
Dnm1	54.3596	0
Dsg1	54.3596	0
Ecm2	54.3596	0
Focad	54.3596	0
Gabrg2	54.3596	0
Gja1	54.3596	0
Glipr1l1	54.3596	0
Hhip	54.3596	0
Hmgcr	54.3596	0
Hnrnpu	54.3596	0
Itgal	54.3596	0
L3mbtl3	54.3596	0
Ldb1	54.3596	0
Lmbrd2	54.3596	0
LOC100363993	54.3596	0
Lrp2	54.3596	0
Mansc1	54.3596	0
Mapk1	54.3596	0
Pdgfb	54.3596	0
Pfkm	54.3596	0
Prnd	54.3596	0
Ptger3	54.3596	0
Pvr	54.3596	0
Sema5b	54.3596	0
Sfpq	54.3596	0
Slc26a7	54.3596	0
Snap91	54.3596	0
Sned1	54.3596	0
St6galnac5	54.3596	0
Tgfbr2	54.3596	0
Tmem179b	54.3596	0
Tubb2b	54.3596	0
Arf3	0	53.3689
Dnase1l1	0	53.3689
Eno2	0	53.3689
Fat1	0	53.3689
Fcgr1	0	53.3689
Fut9	0	53.3689
Gal3st3	0	53.3689
Galnt9	0	53.3689
Glra3	0	53.3689
Hgf	0	53.3689
Kiaa0319	0	53.3689
Mgat3	0	53.3689
Naglu	0	53.3689
Pcdhga3	0	53.3689
Pcsk1	0	53.3689
Sgo2b	0	53.3689
Smo	0	53.3689
Tmem179	0	53.3689
Txndc11	0	53.3689
Abat	0	26.6845
Arsg	0	26.6845
Atp1a1	0	26.6845
C1s1	0	26.6845
Cap1	0	26.6845
Cdh24	0	26.6845
Cnn3	0	26.6845
Cpn1	0	26.6845
Ctnna2	0	26.6845
Eef1a1	0	26.6845
Glul	0	26.6845
Grid1	0	26.6845
Hk1	0	26.6845
Hspa4	0	26.6845
Hspa4l	0	26.6845
Hspa8	0	26.6845
Mdh1	0	26.6845
Mfap3	0	26.6845
mt-Nd2	0	26.6845
Pak3	0	26.6845
Pcdhga7	0	26.6845
Pcf11	0	26.6845
Pde1b	0	26.6845
Pgm1	0	26.6845
Pomk	0	26.6845
Pon2	0	26.6845
Ppp2r1a	0	26.6845
Slitrk6	0	26.6845
Stag1	0	26.6845
Sult1e1	0	26.6845
Tgfbr1	0	26.6845
Thbs1	0	26.6845
Wnt3	0	26.6845
Ywhag	0	26.6845
